# Supplementary material for: DigiMOF: A Database of Metal–Organic Framework Synthesis Information Generated via Text Mining
Source: Chem Mater. 2023 May 18;35(11):4510–24. doi: 10.1021/acs.chemmater.3c00788 (PMC10269341; doi:10.1021/acs.chemmater.3c00788)
Supplement: Supplementary file 1 — cm3c00788_si_001.xlsx [file cm3c00788_si_001.xlsx]

## Sheet: Master
Refcode	Clean_Linker_1	Clean_Linker_2	Clean_Linker_3	Clean_Linker_4	CN_Topology	Metal	LCD (Å)	PLD (Å)	Density (kg/m3)	ASA (m2/g)	NASA (m2/g)	No. OMS	Void fraction (POAV)	Void fraction (PONAV)		Link to structure in CSD Access Structures
Counts	8854	4762	841	46	13829	23832	24784	24758	24571	6628	6610	779	6672	6103
ABACUF01	Formic Acid	Formic Acid	Formic Acid	#N/A	UNKNOWN	CuBa	1.3972	0.85352	2.7817	0	0	0	0	0		ABACUF01				https://www.ccdc.cam.ac.uk/services/structures?pid=csd:
ABAFUH	Oxalic Acid	#N/A	#N/A	#N/A	UNKNOWN	0	1.54218	0.79707	2.40261	0	0	0	0	0		ABAFUH
ABAVIJ	Isonicotinic Acid	#N/A	#N/A	#N/A	rtl	Co	4.43864	2.4964	1.52493	0	107.452	0	0	0.12066		ABAVIJ
ABAVOP	Isonicotinic Acid	#N/A	#N/A	#N/A	rtl	Co	3.53566	2.44164	1.56594	0	0	2	0	0		ABAVOP
ABAYIM	#N/A	#N/A	#N/A	#N/A	UNKNOWN	Ag	1.2109	0.51751	3.59396	0	0	0	0	0		ABAYIM
ABAYIO	1,3,5-Benzenetricarboxylic Acid	#N/A	#N/A	#N/A	tbo	Mn	11.3949	4.3226	0.949126	1296.04	234.77	0	0.40814	0.1011		ABAYIO
ABAYOS	#N/A	#N/A	#N/A	#N/A	UNKNOWN	Ag	1.45533	0.64478	3.21582	0	0	4	0	0		ABAYOS
ABAYUY	1,2-di(4-pyridyl)ethane	5-Hydroxyisophthalic Acid	#N/A	#N/A	dia	Zn	3.10016	1.3941	1.45087	0	0	0	0	0		ABAYUY
ABAZAF	5-Hydroxyisophthalic Acid	#N/A	#N/A	#N/A	dia	Zn	4.53311	1.7959	1.25751	0	269.036	0	0	0.1817		ABAZAF
ABAZAF01	#N/A	5-Hydroxyisophthalic Acid	#N/A	#N/A	dia	Zn	4.77734	1.6127	1.25588	0	222.115	0	0	0.1689		ABAZAF01
ABAZEJ	5-Hydroxyisophthalic Acid	1,3-di(4-pyridyl)propane	#N/A	#N/A	dia	Zn	2.93006	1.2355	1.52186	0	0	0	0	0		ABAZEJ
ABECUI01	#N/A	Isophthalic Acid	#N/A	#N/A	pcu	Co	3.50172	2.24984	1.52308	0	0	0	0	0		ABECUI01
ABEFUL	#N/A	#N/A	#N/A	#N/A	bcu	Tb	4.93969	3.32948	1.55683	0	128.598	0	0	0.14018		ABEFUL
ABETIN	#N/A	#N/A	#N/A	#N/A	ubo	CuW	#N/A	#N/A	#N/A	#N/A	#N/A	#N/A	#N/A	#N/A		ABETIN
ABEXEM	#N/A	#N/A	Oxalic Acid	#N/A	UNKNOWN	La	4.34909	3.39309	1.89715	0	57.6024	0	0	0.09546		ABEXEM
ABEXEN	4,4'-Bibenzoic Acid	2,5-Thiophenedicarboxylic Acid	#N/A	#N/A	UNKNOWN	In	18.8079	13.7187	0.674371	2371.25	1.44045	0	0.6455	0		ABEXEN
ABEXIQ	#N/A	#N/A	Oxalic Acid	#N/A	UNKNOWN	Ce	4.27025	3.44659	1.92553	0	57.8517	0	0	0.08752		ABEXIQ
ABEXOW	#N/A	#N/A	Oxalic Acid	#N/A	UNKNOWN	Pr	4.2247	3.37759	1.95197	0	47.1188	0	0	0.09714		ABEXOW
ABEXUC	#N/A	#N/A	Oxalic Acid	#N/A	UNKNOWN	Nd	4.2028	3.33086	1.98907	0	52.2391	0	0	0.08856		ABEXUC
ABEYAJ	#N/A	#N/A	Oxalic Acid	#N/A	UNKNOWN	Sm	4.13221	3.42433	2.04932	0	37.1443	0	0	0.08322		ABEYAJ
ABEYEN	#N/A	#N/A	Oxalic Acid	#N/A	UNKNOWN	Eu	4.1103	3.35201	2.07329	0	38.0577	0	0	0.08066		ABEYEN
ABEYIR	#N/A	#N/A	Oxalic Acid	#N/A	UNKNOWN	Gd	4.09129	3.34244	2.11451	0	30.9587	0	0	0.07496		ABEYIR
ABEYOX	#N/A	Oxalic Acid	#N/A	#N/A	ins	La	2.64072	1.05586	2.25094	0	0	0	0	0		ABEYOX
ABIWOX	3,5-Pyridinedicarboxylic Acid	#N/A	#N/A	#N/A	rtl	Co	1.81541	0.7958	2.21634	0	0	0	0	0		ABIWOX
ABIYIV	#N/A	#N/A	#N/A	#N/A	UNKNOWN	Co	4.33176	3.82431	1.34661	252.712	0	0	0.15176	0		ABIYIV
ABUFOU	#N/A	#N/A	#N/A	#N/A	cds	Mn	2.13608	1.65727	1.61687	0	0	0	0	0		ABUFOU
ABUFUA	#N/A	#N/A	#N/A	#N/A	cds	Fe	2.05942	1.64222	1.656	0	0	0	0	0		ABUFUA
ABUGUC	#N/A	#N/A	#N/A	#N/A	UNKNOWN	0	2.65019	1.3784	1.78404	0	0	0	0	0		ABUGUC
ABUHAJ	4,4'-Bipyridyl	#N/A	#N/A	#N/A	UNKNOWN	Mn	#N/A	#N/A	1.4536	0	18.2562	0	0	0.02448		ABUHAJ
ABUWOJ	Terephthalic Acid	Terephthalic Acid	#N/A	#N/A	pcu	Zn	3.23457	1.404	1.61779	0	0	0	0	0		ABUWOJ
ABUXAX	Pyrazole-3,5-dicarboxylic Acid	#N/A	#N/A	#N/A	UNKNOWN	NA	1.58839	0.56111	3.59637	0	0	0	0	0		ABUXAX
ABUXUT	#N/A	#N/A	#N/A	#N/A	UNKNOWN	Cu	3.18589	2.99837	1.65738	0	0	0	0	0		ABUXUT
ABUYAA	#N/A	#N/A	#N/A	#N/A	dmc	Co	2.17009	1.11181	1.60942	0	0	0	0	0		ABUYAA
ACAJOF	Glutaric Acid	1,3-di(4-pyridyl)propane	#N/A	#N/A	rob	Cu	6.86398	6.10482	1.21871	789.694	0	0	0.30554	0		ACAJOF
ACAJOG	#N/A	#N/A	#N/A	#N/A	UNKNOWN	Cu	3.3423	1.69329	1.69584	0	0	0	0	0		ACAJOG
ACAKEX	#N/A	#N/A	#N/A	#N/A	pts	Cu	2.82904	1.09185	1.75303	0	0	4	0	0		ACAKEX
ACAKUM	#N/A	#N/A	#N/A	#N/A	sra,ABW	La	3.04809	1.35696	1.8052	0	0	0	0	0		ACAKUM
ACALAT	#N/A	#N/A	#N/A	#N/A	sra,ABW	Eu	3.0726	1.00069	2.00031	0	0	0	0	0		ACALAT
ACALEX	#N/A	#N/A	#N/A	#N/A	sra,ABW	Tb	3.71478	1.18908	1.90825	0	0	0	0	0		ACALEX
ACALIB	#N/A	#N/A	#N/A	#N/A	sra,ABW	Er	3.61735	1.59698	1.95864	0	0	0	0	0		ACALIB
ACAZEK	#N/A	#N/A	#N/A	#N/A	UNKNOWN	Ag	1.67292	0.95578	3.63928	0	0	0	0	0		ACAZEK
ACENIF	Picolinic Acid	Acetic Acid	#N/A	#N/A	ths	Zn	5.49574	4.17956	1.31333	699.986	0	0	0.26808	0		ACENIF
ACIBOE	1,3,5-Benzenetricarboxylic Acid	#N/A	#N/A	#N/A	sab	Zn	8.26184	7.04151	1.29982	677.925	105.513	0	0.28542	0.072		ACIBOE
ACICOH	Isonicotinic Acid	#N/A	#N/A	#N/A	dia	Ni	5.23439	3.67775	1.25034	0	464.284	0	0	0.3082		ACICOH
ACIZIX	#N/A	#N/A	#N/A	#N/A	UNKNOWN	K	1.55432	0.72549	2.55753	0	0	0	0	0		ACIZIX
ACMPCD	#N/A	#N/A	#N/A	#N/A	UNKNOWN	Cd	5.04072	4.36805	1.80705	141.141	0	0	0.08722	0		ACMPCD
ACOBEC	Terephthalic Acid	#N/A	#N/A	#N/A	bpq	Sc	3.40304	2.63713	1.56642	0	0	0	0	0		ACOBEC
ACODAA	#N/A	#N/A	#N/A	#N/A	pts	Fe	6.48152	5.94554	1.01798	1343.89	0	0	0.48926	0		ACODAA
ACODED	#N/A	#N/A	#N/A	#N/A	UNKNOWN	Cu	6.08481	3.78801	1.13147	879.864	0	0	0.34858	0		ACODED
ACODEE	#N/A	Formic Acid	#N/A	#N/A	pcu	Fe	2.62395	1.50111	1.70834	0	0	0	0	0		ACODEE
ACODON	#N/A	Formic Acid	#N/A	#N/A	UNKNOWN	Tb	7.12973	4.65534	1.14924	1258.42	0	0	0.46512	0		ACODON
ACOFEG	#N/A	Formic Acid	#N/A	#N/A	UNKNOWN	Eu	2.93411	1.60176	1.76159	0	0	0	0	0		ACOFEG
ACOFIK	#N/A	Formic Acid	#N/A	#N/A	UNKNOWN	Tb	2.87015	1.596	1.78982	0	0	0	0	0		ACOFIK
ACOGEF	#N/A	#N/A	#N/A	#N/A	UNKNOWN	Cd	5.22428	3.94888	1.25952	767.716	0	1	0.33202	0		ACOGEF
ACOLEL	2-Aminoterephthalic Acid	4,4'-di(1H-imidazol-1-yl)-1,1'-biphenyl	#N/A	#N/A	dia	Mn	12.1795	10.1055	0.290964	6342.95	0	0	0.84322	0		ACOLEL
ACOLIP	2-Aminoterephthalic Acid	#N/A	#N/A	#N/A	dia	Zn	4.90433	3.57572	1.0495	0	488.154	0	0	0.26756		ACOLIP
ACOLUB	#N/A	#N/A	#N/A	#N/A	fsc	Cd	#N/A	#N/A	1.08434	1213.27	0	0	0.3738	0		ACOLUB
ACOVEU	L-Tartaric Acid	#N/A	#N/A	#N/A	UNKNOWN	Co	1.414	0.90293	2.589	0	0	0	0	0		ACOVEU
ACOXEV	Glutaric Acid	Oxalic Acid	#N/A	#N/A	UNKNOWN	Tb	2.39718	1.16431	2.69884	0	0	0	0	0		ACOXEV
ACOYAU	#N/A	#N/A	#N/A	#N/A	UNKNOWN	CuMo	2.65977	1.02972	2.62239	0	0	0	0	0		ACOYAU
ACOZAW	#N/A	#N/A	#N/A	#N/A	mcn	Cu	7.55348	4.81747	1.02867	2249.2	0	0	0.64104	0		ACOZAW
ACRNCU	#N/A	#N/A	#N/A	#N/A	UNKNOWN	NA	1.89422	0.98861	2.71445	0	0	0	0	0		ACRNCU
ACRNCU01	#N/A	#N/A	#N/A	#N/A	UNKNOWN	NA	1.72345	1.03605	2.70006	0	0	0	0	0		ACRNCU01
ACUBOP	Nicotinic Acid	#N/A	#N/A	#N/A	bcu	Cd	2.69745	1.73529	1.99443	0	0	0	0	0		ACUBOP
ACUBOP01	Nicotinic Acid	Nicotinic Acid	#N/A	#N/A	bcu	Cd	2.57554	1.45861	1.87584	0	0	0	0	0		ACUBOP01
ACUFEK	#N/A	#N/A	#N/A	#N/A	tbo	Cu	12.4045	7.25197	0.609449	3354.41	0	0	0.64524	0		ACUFEK
ACUFOU	#N/A	#N/A	#N/A	#N/A	ant	K	1.8376	0.47237	1.8726	0	0	0	0	0		ACUFOU
ACUFOV	#N/A	#N/A	#N/A	#N/A	UNKNOWN	NaZn	2.2001	1.13197	2.13309	0	0	0	0	0		ACUFOV
ACUFUA	#N/A	#N/A	#N/A	#N/A	sql	Rb	2.735	2.01528	1.78363	0	0	0	0	0		ACUFUA
ACUGAH	#N/A	#N/A	#N/A	#N/A	UNKNOWN	Rb	1.35388	0.60723	2.34252	0	0	0	0	0		ACUGAH
ACUGEL	#N/A	#N/A	#N/A	#N/A	pcu	0	1.498	0.93943	2.17822	0	0	0	0	0		ACUGEL
ACUHEO	5-sulfoisophthalate	#N/A	#N/A	#N/A	llj	NaNi	3.96616	1.76184	1.99199	0	6.11968	2	0	0.0512		ACUHEO
ACUPEW	#N/A	#N/A	#N/A	#N/A	UNKNOWN	NaCu	2.76713	1.78261	1.95111	0	0	0	0	0		ACUPEW
ACUREY	#N/A	#N/A	#N/A	#N/A	sqc2075	Ni	4.84425	3.67908	1.24976	0	263.901	0	0	0.1122		ACUREY
ACURUO	#N/A	#N/A	#N/A	#N/A	dia	0	6.84866	4.2529	1.10711	1287.48	0	0	0.4058	0		ACURUO
ACUTOI	#N/A	DABCO	#N/A	#N/A	UNKNOWN	NaCd	4.96202	4.37811	1.79522	234.161	0	0	0.17214	0		ACUTOI
ACUWIH	#N/A	#N/A	#N/A	#N/A	UNKNOWN	Mn	3.04167	1.17186	1.61795	0	0	0	0	0		ACUWIH
ACUWON	#N/A	#N/A	#N/A	#N/A	UNKNOWN	Co	2.6141	1.11559	1.83902	0	0	0	0	0		ACUWON
ACUXAY	#N/A	#N/A	#N/A	#N/A	UNKNOWN	Mn	1.77733	0.79561	2.25018	0	0	0	0	0		ACUXAY
ACUXAY01	1H-Imidazole-4,5-dicarboxylic Acid	#N/A	#N/A	#N/A	UNKNOWN	Mn	1.64288	0.78539	2.23933	0	0	0	0	0		ACUXAY01
ACUXUU	#N/A	#N/A	#N/A	#N/A	scu	Ag	8.02271	7.05592	1.2025	1172.18	0	0	0.47688	0		ACUXUU
ACUYAB	#N/A	#N/A	#N/A	#N/A	scu	Ag	10.0214	8.7083	1.14094	1358.24	0	16	0.55506	0		ACUYAB
ADABAK	#N/A	#N/A	#N/A	#N/A	tfw	Cu	3.92222	3.3924	1.63969	0	25.6779	0	0	0.0592		ADABAK
ADABAK01	#N/A	#N/A	#N/A	#N/A	tfw	Cu	3.73897	3.26655	1.65015	0	0.149824	8	0	0		ADABAK01
ADABEO	#N/A	#N/A	#N/A	#N/A	tfw	Cu	3.93465	3.23922	1.64351	0	23.2715	8	0	0.06358		ADABEO
ADABIS	#N/A	#N/A	#N/A	#N/A	tfw	Cu	3.98833	3.0536	1.65297	0	31.9092	0	0	0.07852		ADABIS
ADABUE	#N/A	#N/A	#N/A	#N/A	tfw	Cu	4.54949	3.31507	1.46632	0	138.59	0	0	0.12556		ADABUE
ADAQAA	#N/A	#N/A	#N/A	#N/A	scu	Zr	10.7689	7.5022	0.701762	2799.64	0	0	0.63696	0		ADAQAA
ADASIJ	#N/A	#N/A	#N/A	#N/A	nts	Cu	#N/A	#N/A	0.673991	2706.94	3.34992	0	0.6231	0.00052		ADASIJ
ADASOP	#N/A	#N/A	#N/A	#N/A	nts	Zn	#N/A	#N/A	0.755063	0	2047.64	0	0	0.57616		ADASOP
ADATAC	#N/A	#N/A	#N/A	#N/A	nts	Zn	#N/A	#N/A	0.358206	4823.07	9.57448	0	0.79112	0.00066		ADATAC
ADATIK	#N/A	#N/A	#N/A	#N/A	ntt	Cu	#N/A	#N/A	0.438933	4177.09	6.22321	0	0.76746	0.00026		ADATIK
ADATUW	#N/A	#N/A	#N/A	#N/A	srs	Ag	#N/A	#N/A	0.640612	3313.02	0	0	0.61658	0		ADATUW
ADAXEK	Terephthalic Acid	4,4'-Bipyridyl	#N/A	#N/A	UNKNOWN	Co	5.76988	4.10445	1.26342	747.857	0	0	0.32368	0		ADAXEK
ADAXIO	Terephthalic Acid	4,4'-Bipyridyl	#N/A	#N/A	UNKNOWN	Co	5.72682	5.00855	1.28062	728.457	0	0	0.31528	0		ADAXIO
ADECEU	#N/A	2,6-Naphthalenedicarboxylic Acid	#N/A	#N/A	bbh	Zn	3.36449	2.6536	1.42124	0	0	0	0	0		ADECEU
ADEGEY	#N/A	#N/A	#N/A	#N/A	UNKNOWN	Cd	6.80312	4.92448	1.02074	1830.19	0	0	0.45512	0		ADEGEY
ADEGIA	Terephthalic Acid	#N/A	#N/A	#N/A	pcu	Gd	2.88073	1.44486	1.96309	0	0	0	0	0		ADEGIA
ADEGIA01	#N/A	#N/A	#N/A	#N/A	pcu	Gd	2.88895	1.25148	1.95734	0	0	0	0	0		ADEGIA01
ADEPEH	1,4-Cyclohexanedicarboxylic Acid	#N/A	#N/A	#N/A	UNKNOWN	Zn	2.37159	1.41328	1.64995	0	0	0	0	0		ADEPEH
ADEZOB	Isonicotinic Acid	Isonicotinic Acid	#N/A	#N/A	UNKNOWN	CuPr	3.36644	2.29343	2.59266	0	0	0	0	0		ADEZOB
ADEZUH	#N/A	#N/A	#N/A	#N/A	tfo	Zn	2.18101	1.09334	2.3992	0	0	0	0	0		ADEZUH
ADILOR	Isonicotinic Acid	#N/A	#N/A	#N/A	UNKNOWN	CuPr	5.73567	4.77717	2.19164	148.386	0	0	0.10882	0		ADILOR
ADINCU	#N/A	#N/A	#N/A	#N/A	dia	Cu	3.99196	1.98804	1.2296	0	14.3892	0	0	0.08938		ADINCU
ADINUZ	#N/A	#N/A	#N/A	#N/A	UNKNOWN	La	3.24532	2.90952	2.11837	0	0	0	0	0		ADINUZ
ADIPAH	#N/A	#N/A	#N/A	#N/A	tfz-d	Y	3.34204	1.21992	1.94176	0	0	0	0	0		ADIPAH
ADIQAH	#N/A	#N/A	#N/A	#N/A	rtl	Cu	4.68965	3.67655	1.23804	0	374.82	2	0	0.28436		ADIQAH
ADIQEL	#N/A	#N/A	#N/A	#N/A	rtl	NA	4.43355	3.91364	1.23763	400.018	0	0	0.29334	0		ADIQEL
ADOBAX	#N/A	4,4'-Bipyridyl	#N/A	#N/A	UNKNOWN	VMn	5.54028	3.75396	1.61149	192.28	38.8554	0	0.13178	0.05858		ADOBAX
ADOCAY	#N/A	4,4'-Bipyridyl	#N/A	#N/A	UNKNOWN	VNi	5.42762	3.85093	1.68576	172.442	15.6726	0	0.12742	0.02564		ADOCAY
ADOCEC	#N/A	4,4'-Bipyridyl	#N/A	#N/A	UNKNOWN	VNi	5.40135	3.83278	1.68483	169.34	16.571	0	0.1256	0.0346		ADOCEC
ADOCIG	#N/A	4,4'-Bipyridyl	#N/A	#N/A	UNKNOWN	VNi	5.38842	3.82956	1.68483	169.173	16.1717	0	0.1257	0.03466		ADOCIG
ADODII	#N/A	#N/A	#N/A	#N/A	UNKNOWN	La	5.97352	5.32373	1.21662	727.829	0	0	0.2857	0		ADODII
ADODOO	#N/A	#N/A	#N/A	#N/A	UNKNOWN	Eu	5.94494	5.30695	1.28796	673.8	0	0	0.28422	0		ADODOO
ADODOP	#N/A	#N/A	#N/A	#N/A	UNKNOWN	MgCs	2.07481	0.88367	3.73849	0	0	0	0	0		ADODOP
ADODUU	#N/A	#N/A	#N/A	#N/A	UNKNOWN	Tb	5.93079	5.28543	1.31573	660.148	0	0	0.28382	0		ADODUU
ADONIT	#N/A	#N/A	#N/A	#N/A	dmp	Zn	4.70779	2.52656	1.29595	0	110.577	0	0	0.10256		ADONIT
ADOPAN	#N/A	#N/A	#N/A	#N/A	tfz-d	Cd	3.52138	1.32602	1.79542	0	0	0	0	0		ADOPAN
ADOSES	Oxalic Acid	#N/A	#N/A	#N/A	UNKNOWN	NaCo	3.57869	2.08625	2.27662	0	0	0	0	0		ADOSES
ADOXUP	#N/A	#N/A	#N/A	#N/A	sqc885	La	3.09534	1.02676	2.41973	0	0	0	0	0		ADOXUP
ADUFOX	#N/A	Pyrazole-3,5-dicarboxylic Acid	#N/A	#N/A	UNKNOWN	Mn	1.29492	0.66578	2.64742	0	0	0	0	0		ADUFOX
ADUJER	#N/A	#N/A	#N/A	#N/A	rhr	Ni	22.0247	9.02669	0.511245	3503.1	0	0	0.72818	0		ADUJER
ADULIX	#N/A	Isonicotinic Acid	#N/A	#N/A	UNKNOWN	CuPr	5.57792	4.73998	2.22724	128.293	0	0	0.10402	0		ADULIX
ADUROI	#N/A	#N/A	#N/A	#N/A	pbz	Zn	#N/A	#N/A	#N/A	#N/A	#N/A	0	#N/A	#N/A		ADUROI
ADUWIH	#N/A	#N/A	#N/A	#N/A	UNKNOWN	Zn	7.62273	5.3136	0.745624	2595.67	0	0	0.56548	0		ADUWIH
ADUWON	#N/A	#N/A	#N/A	#N/A	soc	Ni	#N/A	#N/A	0.562658	3729.93	0	0	0.6719	0		ADUWON
AFADAN	#N/A	#N/A	#N/A	#N/A	pcu	Fe	4.18817	3.07382	1.26975	0	165.124	0	0	0.2329		AFADAN
AFAMAW	#N/A	4,4'-Bipyridyl	2,2'-Bipyridyl	#N/A	UNKNOWN	CuW	2.99929	1.27349	3.56683	0	0	4	0	0		AFAMAW
AFECIY	#N/A	4,4'-Bipyridyl	#N/A	#N/A	UNKNOWN	Zn	4.4237	1.37971	1.59161	0	194.796	0	0	0.13414		AFECIY
AFECIY01	#N/A	4,4'-Bipyridyl	#N/A	#N/A	UNKNOWN	0	4.40801	1.29683	1.56964	0	183.799	0	0	0.13282		AFECIY01
AFEDIA	#N/A	#N/A	#N/A	#N/A	unstable	NiTb	3.18527	1.83919	1.79024	0	0	0	0	0		AFEDIA
AFEFAU	#N/A	#N/A	#N/A	#N/A	dia	Co	3.58903	1.52399	1.48234	0	0	0	0	0		AFEFAU
AFEHUO	4,4'-Bipyridyl	#N/A	#N/A	#N/A	pcu	Cu	9.56182	7.83209	0.915349	1883.68	0	1	0.59302	0		AFEHUO
AFENEE	#N/A	#N/A	#N/A	#N/A	dia	0	4.49346	3.41581	1.24906	0	236.198	0	0	0.23824		AFENEE
AFENOQ	#N/A	#N/A	#N/A	#N/A	srs	Co	2.3957	1.04305	1.69766	0	0	0	0	0		AFENOQ
AFENOQ01	#N/A	#N/A	#N/A	#N/A	srs	Co	2.40011	1.03846	1.69612	0	0	0	0	0		AFENOQ01
AFENUX	#N/A	#N/A	#N/A	#N/A	pcu	Cu	4.35611	3.78423	1.57262	229.849	1.19825	0	0.18422	0		AFENUX
AFIDEZ	#N/A	#N/A	#N/A	#N/A	UNKNOWN	0	1.18264	0.41514	2.84716	0	0	0	0	0		AFIDEZ
AFIDEZ01	#N/A	#N/A	#N/A	#N/A	UNKNOWN	0	1.18548	0.41697	2.84953	0	0	0	0	0		AFIDEZ01
AFIPAH	Fumaric Acid	Oxalic Acid	#N/A	#N/A	UNKNOWN	La	3.033	2.08169	2.06651	0	0	0	0	0		AFIPAH
AFIPAH01	Fumaric Acid	Oxalic Acid	#N/A	#N/A	UNKNOWN	La	3.01917	2.23476	2.08693	0	0	0	0	0		AFIPAH01
AFIPUB	Squaric Acid	#N/A	#N/A	#N/A	UNKNOWN	Cd	1.48057	0.66871	2.86422	0	0	0	0	0		AFIPUB
AFIRIT	#N/A	#N/A	#N/A	#N/A	rob	Cd	2.50101	1.58973	1.66582	0	0	0	0	0		AFIRIT
AFITEP	4,4'-Bipyridyl	#N/A	#N/A	#N/A	dia	Zn	4.62627	4.10293	1.06929	895.145	0	0	0.34602	0		AFITEP
AFITIT	#N/A	4,4'-Bipyridyl	#N/A	#N/A	pcu	Zn	10.04	9.23391	0.677885	2703.99	9.04842	0	0.5703	0.00424		AFITIT
AFOJEK	Pyromellitic Acid	#N/A	#N/A	#N/A	UNKNOWN	Nd	1.90055	0.81617	2.54706	0	0	0	0	0		AFOJEK
AFOJEK01	Pyromellitic Acid	#N/A	#N/A	#N/A	UNKNOWN	Nd	2.08588	0.91182	2.5911	0	0	0	0	0		AFOJEK01
AFOJIO	Pyromellitic Acid	#N/A	#N/A	#N/A	UNKNOWN	Gd	1.66787	1.01995	2.95208	0	0	0	0	0		AFOJIO
AFOQOC	1,3,5-Benzenetricarboxylic Acid	#N/A	#N/A	#N/A	UNKNOWN	Zn	1.94211	0.88423	2.10551	0	0	0	0	0		AFOQOC
AFOQOC01	1,3,5-Benzenetricarboxylic Acid	#N/A	1,2,4-triazole	#N/A	UNKNOWN	Zn	1.84972	0.89567	2.11312	0	0	0	0	0		AFOQOC01
AFOQOC02	1,3,5-Benzenetricarboxylic Acid	#N/A	#N/A	#N/A	UNKNOWN	Zn	1.93407	0.89308	2.10056	0	0	0	0	0		AFOQOC02
AFOQUI	1,3,5-Benzenetricarboxylic Acid	#N/A	#N/A	#N/A	UNKNOWN	Zn	3.69253	2.06759	1.67854	0	0	0	0	0		AFOQUI
AFORCD	Formic Acid	#N/A	#N/A	#N/A	mab	Cd	1.70202	1.00965	2.46479	0	0	0	0	0		AFORCD
AFOROD	Terephthalic Acid	#N/A	#N/A	#N/A	dia	Zn	3.97254	1.42759	1.318	0	13.8272	0	0	0.02906		AFOROD
AFOTOF	4,4'-Bibenzoic Acid	4,4'-Bibenzoic Acid	#N/A	#N/A	UNKNOWN	Eu	6.60057	5.0347	1.17091	1138.65	0	0	0.41108	0		AFOTOF
AFOTUL	4,4'-Bibenzoic Acid	4,4'-Bibenzoic Acid	#N/A	#N/A	UNKNOWN	Sm	6.68393	5.07216	1.15518	1167.05	0	0	0.41622	0		AFOTUL
AFOVAT	4,4'-Bibenzoic Acid	4,4'-Bibenzoic Acid	#N/A	#N/A	UNKNOWN	La	6.397	4.99848	1.13673	1158.53	0	0	0.40554	0		AFOVAT
AFOVEX	4,4'-Bibenzoic Acid	4,4'-Bibenzoic Acid	#N/A	#N/A	UNKNOWN	Ce	6.68924	5.0823	1.11606	1211.08	0	0	0.42182	0		AFOVEX
AFOVIB	4,4'-Bibenzoic Acid	4,4'-Bibenzoic Acid	#N/A	#N/A	UNKNOWN	Gd	6.59796	4.92425	1.19217	1107.29	0	0	0.4102	0		AFOVIB
AFOVOH	4,4'-Bibenzoic Acid	4,4'-Bibenzoic Acid	#N/A	#N/A	UNKNOWN	Nd	6.65313	4.8196	1.14378	1161.06	0	0	0.41382	0		AFOVOH
AFOWOK	#N/A	#N/A	#N/A	#N/A	UNKNOWN	Cd	7.60617	5.6601	1.59355	430.893	0	0	0.22304	0		AFOWOK
AFOXAX	#N/A	#N/A	#N/A	#N/A	UNKNOWN	K	6.08293	3.07523	1.60726	0	191.836	0	0	0.13004		AFOXAX
AFOYAW	#N/A	#N/A	#N/A	#N/A	UNKNOWN	Cu	5.94533	4.22739	1.00424	1365.11	0	2	0.4159	0		AFOYAW
AFOYEA	#N/A	#N/A	#N/A	#N/A	UNKNOWN	Cu	1.52753	0.72546	2.46993	0	0	6	0	0		AFOYEA
AFOYEB	#N/A	#N/A	#N/A	#N/A	UNKNOWN	Co	5.92566	5.81418	1.69513	286.526	0	0	0.17534	0		AFOYEB
AFUKAP	#N/A	#N/A	#N/A	#N/A	fsc	Mn	#N/A	#N/A	0.959143	1364.25	0.0612547	0	0.3809	0		AFUKAP
AFUKET	#N/A	#N/A	#N/A	#N/A	UNKNOWN	Mn	#N/A	#N/A	0.985438	1387.39	70.2182	0	0.3308	0.0233		AFUKET
AFUPEX	#N/A	#N/A	#N/A	#N/A	sra,ABW	Tm	3.06526	0.87843	1.94396	0	0	0	0	0		AFUPEX
AFUVUV	#N/A	#N/A	#N/A	#N/A	tfc	Co	5.22196	2.66839	1.20168	0	392.459	0	0	0.18614		AFUVUV
AGABIU	#N/A	#N/A	#N/A	#N/A	lon	0	10.9088	10.5105	0.928959	1505.82	0	0	0.51236	0		AGABIU
AGADUK	#N/A	#N/A	#N/A	#N/A	pcu	Li	2.00979	0.77592	1.64757	0	0	0	0	0		AGADUK
AGARUW	Pyrazole-3,5-dicarboxylic Acid	#N/A	#N/A	#N/A	UNKNOWN	La	6.5236	6.24303	1.87078	460.5	0	0	0.29076	0		AGARUW
AGDCNM	#N/A	#N/A	#N/A	#N/A	UNKNOWN	Ag	2.1022	0.74448	2.86305	0	0	0	0	0		AGDCNM
AGEDIC	Fumaric Acid	#N/A	#N/A	#N/A	bpq	Ga	5.76017	5.37004	1.30954	926.55	0	0	0.44296	0		AGEDIC
AGEGUR	#N/A	#N/A	#N/A	#N/A	pcu	Tb	4.34475	1.25387	1.56171	0	69.6208	0	0	0.06958		AGEGUR
AGEHAY	#N/A	#N/A	#N/A	#N/A	UNKNOWN	Tb	2.6222	1.35804	1.96531	0	0	0	0	0		AGEHAY
AGEQEK	Pyromellitic Acid	#N/A	#N/A	#N/A	UNKNOWN	Ag	6.98328	6.35511	0.77167	2863.97	0	8	0.57728	0		AGEQEK
AGEQEK	Pyromellitic Acid	#N/A	#N/A	#N/A	UNKNOWN	Ag	6.98328	6.35511	0.77167	2863.97	0	8	0.57728	0		AGEQEK
AGESIP	Squaric Acid	#N/A	#N/A	#N/A	UNKNOWN	Cu	3.67076	3.05174	2.28041	0	0	0	0	0		AGESIP
AGEVAM	#N/A	Oxalic Acid	#N/A	#N/A	dia	Mn	2.04416	1.35801	1.64889	0	0	0	0	0		AGEVAM
AGIMIO	#N/A	Isophthalic Acid	#N/A	#N/A	UNKNOWN	Mn	4.49134	1.50093	1.62997	0	127.363	0	0	0.14968		AGIMIO
AGIMOU	#N/A	#N/A	#N/A	#N/A	bcu	Mn	3.61774	1.21029	1.7779	0	0	1	0	0		AGIMOU
AGOFEJ	#N/A	#N/A	#N/A	#N/A	UNKNOWN	0	#N/A	#N/A	0.61845	3092.56	0	0	0.63674	0		AGOFEJ
AGOGOU	1,2,4-triazole	#N/A	#N/A	#N/A	crs	Fe	1.3569	0.81723	2.82228	0	0	0	0	0		AGOGOU
AGOMOZ	1,4-Bis[(1H-imidazol-1-yl)-methyl]benzene	#N/A	#N/A	#N/A	dia	Cd	2.11602	1.27859	1.80605	0	0	0	0	0		AGOMOZ
AGONAM	#N/A	#N/A	#N/A	#N/A	sra,ABW	Cd	5.63222	4.90729	1.43768	762.3	0	0	0.36686	0		AGONAM
AGONEQ	Pyromellitic Acid	#N/A	#N/A	#N/A	pts	Cd	6.16099	5.90611	1.08253	1821.86	0	0	0.57966	0		AGONEQ
AGONIU	Pyromellitic Acid	#N/A	#N/A	#N/A	mot	NA	2.69598	1.13673	1.63819	0	0	0	0	0		AGONIU
AGOVID	4,4'-Bibenzoic Acid	4-(Pyridin-4-yl)benzoic acid	#N/A	#N/A	ncb	In	12.4806	8.64841	0.64221	3150.45	0	0	0.68556	0		AGOVID
AGOWAW	Terephthalic Acid	#N/A	4-(Pyridin-4-yl)benzoic acid	#N/A	ncb	In	#N/A	#N/A	0.746106	2471.11	0	0	0.6335	0		AGOWAW
AGOWEA	Terephthalic Acid	Isonicotinic Acid	#N/A	#N/A	ncb	In	#N/A	#N/A	1.19036	845.759	285.356	0	0.33412	0.12958		AGOWEA
AGOXAL	Oxalic Acid	#N/A	#N/A	#N/A	UNKNOWN	Ag	0.85823	0.30073	5.06633	0	0	0	0	0		AGOXAL
AGOXAL02	Oxalic Acid	#N/A	#N/A	#N/A	UNKNOWN	Ag	0.94823	0.31422	5.18517	0	0	0	0	0		AGOXAL02
AGOXAL03	Oxalic Acid	#N/A	#N/A	#N/A	UNKNOWN	Ag	0.95627	0.35018	5.00033	0	0	4	0	0		AGOXAL03
AGOXAL04	Oxalic Acid	#N/A	#N/A	#N/A	UNKNOWN	Ag	0.94506	0.33871	5.06174	0	0	4	0	0		AGOXAL04
AGOYUS	2,5-Thiophenedicarboxylic Acid	4,4'-Bipyridyl	#N/A	#N/A	pcu	Zn	3.52983	1.63043	1.57462	0	0	0	0	0		AGOYUS
AGOZAY	1,4-Naphthalenedicarboxylic Acid	#N/A	#N/A	#N/A	UNKNOWN	Mn	2.22906	1.18682	1.61587	0	0	0	0	0		AGOZAY
AGOZED	2,5-Thiophenedicarboxylic Acid	4,4'-Bipyridyl	#N/A	#N/A	unstable	Cd	4.84141	2.31106	1.64414	0	135.451	0	0	0.13184		AGOZED
AGOZED01	2,5-Thiophenedicarboxylic Acid	4,4'-Bipyridyl	#N/A	#N/A	pcu	Cd	3.05555	1.87479	1.68062	0	0	0	0	0		AGOZED01
AGSLFA	#N/A	#N/A	#N/A	#N/A	UNKNOWN	Ag	1.56317	0.82387	3.75928	0	0	0	0	0		AGSLFA
AGSLFB	#N/A	#N/A	#N/A	#N/A	UNKNOWN	Ag	1.52152	1.02466	3.14304	0	0	0	0	0		AGSLFB
AGULAQ	#N/A	#N/A	#N/A	#N/A	flu	Mn	3.20902	1.59246	1.69765	0	0	0	0	0		AGULAQ
AGUMAR	2,4,6-Pyridinetricarboxylic acid	#N/A	#N/A	#N/A	UNKNOWN	Cu	2.77761	1.51228	2.4512	0	0	4	0	0		AGUMAR
AGUPOI	Malonic Acid	#N/A	#N/A	#N/A	pcu	Cd	2.65016	1.132	1.67859	0	0	0	0	0		AGUPOI
AGUQEZ	1,3,5-Benzenetricarboxylic Acid	#N/A	#N/A	#N/A	UNKNOWN	Zn	3.76311	1.26154	1.65716	0	0.653141	0	0	0		AGUQEZ
AGUQID	1,3,5-Benzenetricarboxylic Acid	4,4'-di(1H-imidazol-1-yl)-1,1'-biphenyl	#N/A	#N/A	UNKNOWN	Zn	3.5002	1.0703	1.6134	0	0	1	0	0		AGUQID
AGUQOJ	1,3,5-Benzenetricarboxylic Acid	4,4'-di(1H-imidazol-1-yl)-1,1'-biphenyl	#N/A	#N/A	UNKNOWN	Ni	3.31573	1.09701	1.61549	0	0	0	0	0		AGUQOJ
AGUQOJ01	1,3,5-Benzenetricarboxylic Acid	4,4'-di(1H-imidazol-1-yl)-1,1'-biphenyl	#N/A	#N/A	UNKNOWN	Ni	3.34013	1.09378	1.58942	0	0	0	0	0		AGUQOJ01
AGUTUS	#N/A	#N/A	#N/A	#N/A	UNKNOWN	Cu	3.41868	1.64076	1.61346	0	0	0	0	0		AGUTUS
AGUVEE	#N/A	#N/A	#N/A	#N/A	pcu	Cu	4.90012	2.38894	1.22998	0	290.047	4	0	0.25392		AGUVEE
AGUWEG01	#N/A	#N/A	#N/A	#N/A	UNKNOWN	K	1.49429	0.30317	1.94634	0	0	0	0	0		AGUWEG01
AGUWUV	Pyromellitic Acid	#N/A	#N/A	#N/A	xbe	Ni	3.72931	2.70507	1.66337	0	0	0	0	0		AGUWUV
AGUXIL	#N/A	Oxalic Acid	Oxalic Acid	#N/A	UNKNOWN	Dy	3.42943	2.0749	2.38494	0	0	0	0	0		AGUXIL
AHABET	4,4'-Bibenzoic Acid	#N/A	#N/A	#N/A	apo	Sc	3.76567	1.72037	1.39867	0	0	0	0	0		AHABET
AHADUJ	#N/A	#N/A	#N/A	#N/A	bbf	0	3.76852	2.025	1.33067	0	0.290782	0	0	0		AHADUJ
AHAFAR	#N/A	#N/A	#N/A	#N/A	bbf	0	3.54705	1.66574	1.35311	0	0	0	0	0		AHAFAR
AHAFEV	#N/A	1,4-Bis[(1H-imidazol-1-yl)-methyl]benzene	#N/A	#N/A	UNKNOWN	Co	6.1529	2.0508	1.23572	0	441.702	0	0	0.19846		AHAFEV
AHAJUP	#N/A	#N/A	#N/A	#N/A	cdl	Cd	2.43776	1.33698	2.14622	0	0	0	0	0		AHAJUP
AHAKEA	#N/A	#N/A	#N/A	#N/A	UNKNOWN	Ce	1.97554	0.99077	2.45041	0	0	0	0	0		AHAKEA
AHALEB	#N/A	#N/A	#N/A	#N/A	UNKNOWN	La	1.95358	0.98234	2.47218	0	0	0	0	0		AHALEB
AHALEB01	#N/A	#N/A	#N/A	#N/A	UNKNOWN	La	1.97946	0.98724	2.44034	0	0	0	0	0		AHALEB01
AHALEB02	#N/A	#N/A	#N/A	#N/A	UNKNOWN	La	1.88312	0.97043	2.44288	0	0	0	0	0		AHALEB02
AHAMAY	#N/A	#N/A	#N/A	#N/A	UNKNOWN	0	4.44036	3.90831	2.34341	130.911	0	0	0.1443	0		AHAMAY
AHAMAZ	#N/A	#N/A	#N/A	#N/A	UNKNOWN	Cd	3.10853	1.34152	1.76408	0	0	0	0	0		AHAMAZ
AHAMIH	#N/A	#N/A	#N/A	#N/A	UNKNOWN	Cd	#N/A	#N/A	1.77366	0	0	1	0	0		AHAMIH
AHAMON	#N/A	#N/A	#N/A	#N/A	UNKNOWN	Cd	#N/A	#N/A	1.7769	0	0	0	0	0		AHAMON
AHAMUT	#N/A	#N/A	#N/A	#N/A	UNKNOWN	Cd	#N/A	#N/A	1.75466	0	0	1	0	0		AHAMUT
AHANAA	#N/A	#N/A	#N/A	#N/A	UNKNOWN	Cd	#N/A	#N/A	1.80144	0	0	0	0	0		AHANAA
AHANEE	#N/A	#N/A	#N/A	#N/A	UNKNOWN	Cd	#N/A	#N/A	1.79085	0	0	3	0	0		AHANEE
AHANII	#N/A	#N/A	#N/A	#N/A	UNKNOWN	Cd	#N/A	#N/A	1.77191	0	0	1	0	0		AHANII
AHANOO	#N/A	#N/A	#N/A	#N/A	UNKNOWN	Cd	#N/A	#N/A	1.74425	0	0	0	0	0		AHANOO
AHEBAS	#N/A	#N/A	#N/A	#N/A	UNKNOWN	Cu	5.245	3.09493	1.28989	0	453.384	0	0	0.24432		AHEBAS
AHEFAU	Pyromellitic Acid	#N/A	#N/A	#N/A	bpq	Fe	2.6553	1.96759	1.96672	0	0	0	0	0		AHEFAU
AHEFAU01	Pyromellitic Acid	#N/A	#N/A	#N/A	bpq	Fe	2.6147	1.92596	1.97079	0	0	0	0	0		AHEFAU01
AHEFAW	#N/A	#N/A	#N/A	#N/A	ins	Mn	3.10317	1.40694	1.50136	0	0	0	0	0		AHEFAW
AHEMEG	Isonicotinic Acid	#N/A	#N/A	#N/A	pcu	Cu	2.35225	1.41779	1.92596	0	0	0	0	0		AHEMEG
AHEMOQ	2,6-Naphthalenedicarboxylic Acid	#N/A	#N/A	#N/A	UNKNOWN	Li	1.50584	0.67141	1.60626	0	0	0	0	0		AHEMOQ
AHEQAH	#N/A	#N/A	#N/A	#N/A	htp	Ho	9.26829	6.21673	0.802249	2664.49	0	0	0.60688	0		AHEQAH
AHESOY	#N/A	#N/A	#N/A	#N/A	dmd	CrAg	4.7494	3.67629	1.29043	0	251.012	0	0	0.22544		AHESOY
AHETAK	#N/A	#N/A	Isonicotinic Acid	#N/A	pcu	Co	9.74824	6.48486	0.987316	1806.36	0	0	0.52472	0		AHETAK
AHEYIX	#N/A	#N/A	#N/A	#N/A	UNKNOWN	Cd	3.09544	1.32791	1.67429	0	0	0	0	0		AHEYIX
AHIHIL	#N/A	#N/A	#N/A	#N/A	UNKNOWN	Cd	2.53944	1.21479	2.58128	0	0	0	0	0		AHIHIL
AHIJAF	#N/A	#N/A	#N/A	#N/A	UNKNOWN	Cd	2.09499	1.04713	2.20594	0	0	0	0	0		AHIJAF
AHIJOQ	DL-Tartaric Acid	#N/A	#N/A	#N/A	UNKNOWN	NA	1.64909	0.55607	4.00429	0	0	0	0	0		AHIJOQ
AHIJOQ01	DL-Tartaric Acid	#N/A	#N/A	#N/A	UNKNOWN	Pb	1.54742	0.5975	4.00615	0	0	0	0	0		AHIJOQ01
AHINEL	#N/A	D-Camphoric Acid	#N/A	#N/A	tfa	NA	2.81037	1.41021	1.71143	0	0	0	0	0		AHINEL
AHINIP	D-Camphoric Acid	#N/A	#N/A	#N/A	cds	Zn	5.07448	2.88761	1.25642	0	132.321	0	0	0.10162		AHINIP
AHISER	#N/A	#N/A	#N/A	#N/A	UNKNOWN	0	2.23693	1.17144	1.95587	0	0	0	0	0		AHISER
AHISUI	Isophthalic Acid	#N/A	#N/A	#N/A	UNKNOWN	Pr	4.99753	1.93988	1.69914	0	126.194	0	0	0.12626		AHISUI
AHITAP	Isophthalic Acid	#N/A	#N/A	#N/A	UNKNOWN	Nd	4.90001	1.98287	1.71796	0	133.476	0	0	0.1224		AHITAP
AHITET	Isophthalic Acid	#N/A	#N/A	#N/A	UNKNOWN	Gd	4.80497	2.04251	1.80049	0	122.108	0	0	0.12404		AHITET
AHIZAU	#N/A	1,4-Naphthalenedicarboxylic Acid	#N/A	#N/A	pcu	NaCo	6.00212	1.6379	1.17386	0	927.297	2	0	0.32512		AHIZAU
AHIZOH	#N/A	#N/A	#N/A	#N/A	UNKNOWN	Mn	1.85354	1.13507	1.88268	0	0	0	0	0		AHIZOH
AHIZOI	#N/A	#N/A	#N/A	#N/A	dmc	Co	2.97981	1.60038	1.57975	0	0	0	0	0		AHIZOI
AHIZUN	#N/A	#N/A	#N/A	#N/A	UNKNOWN	Cd	2.11356	1.27021	2.33742	0	0	0	0	0		AHIZUN
AHOBAB	#N/A	#N/A	#N/A	#N/A	UNKNOWN	Mn	1.58627	0.92558	1.92302	0	0	0	0	0		AHOBAB
AHOBEG	#N/A	#N/A	#N/A	#N/A	fsc	Co	4.49072	1.98657	1.42219	0	247.566	0	0	0.1464		AHOBEG
AHOBIK	#N/A	#N/A	#N/A	#N/A	UNKNOWN	0	4.7176	1.92945	1.3813	0	72.9514	0	0	0.04712		AHOBIK
AHOKIR01	#N/A	#N/A	#N/A	#N/A	sea	Cu	4.25517	3.48028	2.10777	0	52.6424	0	0	0.1701		AHOKIR01
AHOMEQ	Acetylenedicarboxylic Acid	Oxalic Acid	#N/A	#N/A	UNKNOWN	NA	1.29657	0.60876	5.65855	0	0	0	0	0		AHOMEQ
AHOSEV	#N/A	#N/A	#N/A	#N/A	dia	0	7.16466	6.62079	0.940612	2017.7	0	0	0.548	0		AHOSEV
AHOSUL	#N/A	#N/A	#N/A	#N/A	dia	0	7.32073	6.33768	0.962278	1885.05	0	0	0.54072	0		AHOSUL
AHOXUT	#N/A	#N/A	#N/A	#N/A	rtl	BaU	2.01341	0.89332	3.14196	0	0	0	0	0		AHOXUT
AHOYAA	#N/A	#N/A	#N/A	#N/A	tcs	NiU	2.84471	1.42953	2.46896	0	0	0	0	0		AHOYAA
AHOYEE	#N/A	#N/A	#N/A	#N/A	xww	U	2.36383	0.82803	2.35726	0	0	2	0	0		AHOYEE
AHUBIO	#N/A	#N/A	#N/A	#N/A	UNKNOWN	Pb	1.62355	1.05115	2.55626	0	0	0	0	0		AHUBIO
AHUDEP	Nicotinic Acid	#N/A	#N/A	#N/A	srs	CuSn	3.02906	1.44003	1.97007	0	0	0	0	0		AHUDEP
AHUJEV	#N/A	#N/A	#N/A	#N/A	UNKNOWN	Pb	4.4155	3.499	1.63891	0	76.796	0	0	0.08926		AHUJEV
AHUTIH	DL-Tartaric Acid	Oxalic Acid	#N/A	#N/A	UNKNOWN	0	3.5279	3.26762	2.16084	0	0	0	0	0		AHUTIH
AJABIX	#N/A	#N/A	#N/A	#N/A	nbo-a	Cu	7.10028	1.48011	1.18848	0	644.424	0	0	0.27764		AJABIX
AJABIX01	#N/A	#N/A	#N/A	#N/A	nbo-a	Cu	7.3501	1.58663	1.172	0	677.053	18	0	0.28698		AJABIX01
AJABOD	#N/A	#N/A	#N/A	#N/A	nbo-a	Cu	7.18168	1.54402	1.18408	0	655.906	18	0	0.27938		AJABOD
AJACEW	#N/A	#N/A	#N/A	#N/A	dia	Cu	5.6838	4.63524	0.82118	1578.7	0	0	0.4177	0		AJACEW
AJACEW01	#N/A	#N/A	#N/A	#N/A	dia	NA	6.03956	4.53398	0.791548	1986.53	0	0	0.45798	0		AJACEW01
AJAGOI	#N/A	#N/A	#N/A	#N/A	tfc	NA	7.33436	7.04058	2.12665	392	0	4	0.27138	0		AJAGOI
AJAHID	#N/A	#N/A	#N/A	#N/A	cds	NA	2.29999	1.50767	2.32323	0	0	4	0	0		AJAHID
AJAKON	4,4',4''-Nitrilotribenzoic Acid	#N/A	#N/A	#N/A	UNKNOWN	Cd	5.12194	3.08648	1.39249	0	365.738	0	0	0.17842		AJAKON
AJALUU	#N/A	Terephthalic Acid	#N/A	#N/A	unstable	Co	2.96696	1.59498	1.46876	0	0	0	0	0		AJALUU
AJAMAB	#N/A	Terephthalic Acid	#N/A	#N/A	unstable	Ni	2.93842	1.55193	1.50102	0	0	1	0	0		AJAMAB
AJAMEF	1,4-Cyclohexanedicarboxylic Acid	#N/A	#N/A	#N/A	cds	Co	3.23395	1.28277	1.5073	0	0	0	0	0		AJAMEF
AJASUA	#N/A	#N/A	#N/A	#N/A	UNKNOWN	Pb	1.84682	0.98248	3.6081	0	0	12	0	0		AJASUA
AJAXOY	#N/A	#N/A	#N/A	#N/A	pts-x	Mg	2.40094	1.61127	1.58999	0	0	4	0	0		AJAXOY
AJAYIT	Iminodiacetic Acid	#N/A	#N/A	#N/A	stp	CuEr	7.12611	4.89275	2.99585	227.83	0	0	0.24362	0		AJAYIT
AJEKIL	#N/A	#N/A	#N/A	#N/A	dia	Ni	4.91697	1.32357	1.37136	0	118.863	0	0	0.08936		AJEKIL
AJEWUH	Terephthalic Acid	Terephthalic Acid	4,4'-Bipyridyl	#N/A	pcu	Ni	2.43538	1.22672	1.51181	0	0	0	0	0		AJEWUH
AJICII	#N/A	2,5-Thiophenedicarboxylic Acid	#N/A	#N/A	dmc	Zn	3.79738	2.08728	1.6177	0	0.943467	0	0	0		AJICII
AJICUS	1,4-Naphthalenedicarboxylic Acid	#N/A	#N/A	#N/A	gra	Mn	2.34297	1.13607	1.66305	0	0	0	0	0		AJICUS
AJIDOP	1,3,5-Tris(4-carboxyphenyl)benzene	#N/A	#N/A	#N/A	tfz-d	Cd	6.8908	4.58416	1.0725	1137	0	0	0.38174	0		AJIDOP
AJIFAD	1,3,5-Tris(4-carboxyphenyl)benzene	#N/A	#N/A	#N/A	tfz-d	Cd	6.81423	5.3654	1.19788	788.387	0	0	0.30574	0		AJIFAD
AJIFIJ	#N/A	#N/A	#N/A	#N/A	sqc489	0	1.88836	0.8759	2.72902	0	0	0	0	0		AJIFIJ
AJIFUX	1,3,5-Tris(4-carboxyphenyl)benzene	#N/A	#N/A	#N/A	tfz-d	Cd	6.62776	5.41395	1.18902	832.425	0	0	0.30406	0		AJIFUX
AJIGIL	#N/A	#N/A	#N/A	#N/A	dia	Na	6.71352	5.54657	1.15549	692.519	0	0	0.23182	0		AJIGIL
AJIGUX	#N/A	#N/A	#N/A	#N/A	dmp	Co	2.36739	1.38065	1.63806	0	0	0	0	0		AJIGUX
AJIJEI	5-Aminoisophthalic Acid	#N/A	#N/A	#N/A	rtl	Cd	2.29089	1.86473	2.1484	0	0	0	0	0		AJIJEI
AJIJEI01	5-Aminoisophthalic Acid	#N/A	#N/A	#N/A	rtl	Cd	2.44266	1.99293	2.15726	0	0	0	0	0		AJIJEI01
AJIJEI02	5-Aminoisophthalic Acid	#N/A	#N/A	#N/A	rtl	Cd	2.34071	2.00407	2.16319	0	0	0	0	0		AJIJEI02
AJIMEN	#N/A	Fumaric Acid	#N/A	#N/A	tfw	Zn	5.01182	3.34069	1.42753	0	386.477	0	0	0.29312		AJIMEN
AJINOY	#N/A	#N/A	#N/A	#N/A	pcu	Cu	3.72125	2.71527	1.44035	0	0	0	0	0		AJINOY
AJINUE	#N/A	#N/A	#N/A	#N/A	UNKNOWN	Ag	2.42151	1.43421	1.96538	0	0	0	0	0		AJINUE
AJIPUF	#N/A	#N/A	#N/A	#N/A	UNKNOWN	Ag	1.59492	0.99113	2.67795	0	0	8	0	0		AJIPUF
AJIQIU	#N/A	#N/A	#N/A	#N/A	pts	Cd	1.69473	1.13596	1.98329	0	0	0	0	0		AJIQIU
AJOCOU	#N/A	#N/A	#N/A	#N/A	UNKNOWN	La	5.45019	4.94085	1.22097	869.458	0	0	0.3772	0		AJOCOU
AJOVEB	4,4′-(Hexafluoroisopropylidene)bis(benzoic acid)	#N/A	#N/A	#N/A	UNKNOWN	Cd	5.14852	4.21249	2.00681	47.4585	7.41432	0	0.03784	0.00762		AJOVEB
AJOWED	#N/A	#N/A	#N/A	#N/A	UNKNOWN	Zn	3.37707	2.06413	1.45023	0	0	0	0	0		AJOWED
AJUNOK	Terephthalic Acid	#N/A	#N/A	#N/A	pcu	Cd	4.97833	2.92387	1.44275	0	271.958	0	0	0.15454		AJUNOK
AJUPAY	Terephthalic Acid	#N/A	#N/A	#N/A	pcu	Co	4.58498	1.96474	1.37794	0	119.314	0	0	0.08656		AJUPAY
AKAPUX	#N/A	#N/A	#N/A	#N/A	dia	Cu	2.08486	1.10319	1.78753	0	0	0	0	0		AKAPUX
AKAYIV	#N/A	#N/A	#N/A	#N/A	ths	Cu	9.48255	9.1997	1.14308	925.438	0	0	0.38036	0		AKAYIV
AKAZAP	#N/A	2,5-Thiophenedicarboxylic Acid	#N/A	#N/A	dia	Zn	3.35807	1.85718	1.55186	0	0	0	0	0		AKAZAP
AKAZOD	2,6-Naphthalenedicarboxylic Acid	#N/A	#N/A	#N/A	dia	Zn	3.68261	1.6592	1.43625	0	0	0	0	0		AKAZOD
AKEBUP	#N/A	#N/A	#N/A	#N/A	bnn	0	1.83291	0.95649	1.88597	0	0	0	0	0		AKEBUP
AKECAW	#N/A	#N/A	#N/A	#N/A	nov	0	2.63986	1.22582	1.74453	0	0	0	0	0		AKECAW
AKECOK	#N/A	#N/A	#N/A	#N/A	bnn	0	2.21971	0.93255	1.88504	0	0	4	0	0		AKECOK
AKECUO	Nicotinic Acid	Acetic Acid	#N/A	#N/A	UNKNOWN	ZnU	2.74649	1.13741	2.91771	0	0	0	0	0		AKECUO
AKEDIF	#N/A	Terephthalic Acid	#N/A	#N/A	dia	Zn	5.95102	5.32025	0.925851	1629.88	0	0	0.43288	0		AKEDIF
AKEGON	#N/A	#N/A	#N/A	#N/A	pts	Mn	2.17662	1.33178	1.77632	0	0	0	0	0		AKEGON
AKEGUT	#N/A	#N/A	#N/A	#N/A	pts	Zn	2.26139	1.30294	1.85066	0	0	0	0	0		AKEGUT
AKESOY	1,3,5-Benzenetricarboxylic Acid	2,2'-Bipyridyl	#N/A	#N/A	rtl	Ni	3.3396	1.96021	1.64864	0	0	0	0	0		AKESOY
AKESUE	1,3,5-Benzenetricarboxylic Acid	2,2'-Bipyridyl	#N/A	#N/A	rtl	Co	3.43308	1.93616	1.62645	0	0	0	0	0		AKESUE
AKETAL	#N/A	#N/A	#N/A	#N/A	UNKNOWN	Co	3.38886	2.75473	1.66923	0	0	0	0	0		AKETAL
AKOBAF	#N/A	#N/A	#N/A	#N/A	dia	NA	4.64956	3.78218	1.20786	234.302	115.748	0	0.15532	0.06016		AKOBAF
AKUHOD	#N/A	#N/A	#N/A	#N/A	pcu	Gd	2.38411	1.18118	2.66288	0	0	0	0	0		AKUHOD
AKUHOD01	Malonic Acid	Malonic Acid	#N/A	#N/A	pcu	Gd	2.5796	1.22633	2.63024	0	0	0	0	0		AKUHOD01
AKUKUO	#N/A	#N/A	#N/A	#N/A	frl	Ni	5.04792	4.38484	1.30477	604.023	0	0	0.26362	0		AKUKUO
ALAHUS	#N/A	Formic Acid	#N/A	#N/A	UNKNOWN	Tb	6.25944	5.26913	1.46489	589.913	1.39312	0	0.25966	0		ALAHUS
ALALUU	Malonic Acid	Malonic Acid	#N/A	#N/A	pcu	Pr	2.34455	0.89891	2.41454	0	0	0	0	0		ALALUU
ALALUU01	Malonic Acid	Malonic Acid	#N/A	#N/A	pcu	Pr	2.6179	1.26479	2.42202	0	0	0	0	0		ALALUU01
ALAMUW	#N/A	#N/A	#N/A	#N/A	nbo	Cu	11.3145	3.49746	1.34014	0	1268.18	0	0	0.55548		ALAMUW
ALANAD	#N/A	#N/A	#N/A	#N/A	pts	Zn	#N/A	#N/A	0.925117	1841.49	0	0	0.44564	0		ALANAD
ALATAK	#N/A	#N/A	#N/A	#N/A	UNKNOWN	0	2.92333	2.3561	1.6256	0	0	0	0	0		ALATAK
ALEJAE	#N/A	#N/A	#N/A	#N/A	UNKNOWN	In	19.4624	13.7057	0.325058	4449.62	0	0	0.86946	0		ALEJAE
ALEJEI	#N/A	#N/A	#N/A	#N/A	nts	Cu	#N/A	#N/A	0.639637	3109.72	4.0347	0	0.66036	0.00086		ALEJEI
ALEJIM	#N/A	#N/A	#N/A	#N/A	nts	Zn	#N/A	#N/A	0.63014	3171.96	0	0	0.66774	0		ALEJIM
ALEQEP	#N/A	4,4'-Bipyridyl	#N/A	#N/A	hms	Mn	7.93018	6.70761	0.731586	2498.07	0	0	0.5303	0		ALEQEP
ALEQIT	#N/A	#N/A	#N/A	#N/A	UNKNOWN	Tb	2.29889	1.3677	2.16457	0	0	0	0	0		ALEQIT
ALESAN	#N/A	4,4'-Bipyridyl	#N/A	#N/A	hms	Cu	7.88102	6.30825	0.751375	2447.82	0	0	0.52982	0		ALESAN
ALEVAQ	#N/A	Isocinchomeronic Acid	#N/A	#N/A	UNKNOWN	Cu	#N/A	#N/A	1.42407	0	0	0	0	0		ALEVAQ
ALEVEU	#N/A	Isocinchomeronic Acid	#N/A	#N/A	pcu	Cu	2.0229	1.10569	1.74712	0	0	6	0	0		ALEVEU
ALIBAA	4,4'-Bipyridyl	#N/A	#N/A	#N/A	UNKNOWN	CuMo	3.22759	1.06528	2.59692	0	0	0	0	0		ALIBAA
ALICEE	1,2,4-triazole	#N/A	#N/A	#N/A	srs	Cu	8.89228	8.87656	1.69743	657.648	0	0	0.38084	0		ALICEE
ALICII	1,2,4-triazole	#N/A	#N/A	#N/A	srs	Cu	9.4646	9.44604	1.508	788.107	0	10	0.40618	0		ALICII
ALIFUY	4,4'-Bipyridyl	#N/A	#N/A	#N/A	dia	Cd	4.6004	2.79432	1.3821	0	131.308	0	0	0.13552		ALIFUY
ALIGOS	#N/A	4,4'-Bipyridyl	#N/A	#N/A	zst	NA	3.33555	1.16551	1.21131	0	0	0	0	0		ALIGOS
ALIHIN	4,4'-Bipyridyl	Imidazole	#N/A	#N/A	dia	NA	2.09198	1.47833	1.28939	0	0	0	0	0		ALIHIN
ALIPEQ	Oxalic Acid	#N/A	#N/A	#N/A	qtz	ZrCd	3.6969	2.83849	2.30306	0	0	0	0	0		ALIPEQ
ALIQUH	Oxalic Acid	Oxalic Acid	#N/A	#N/A	pcu	Mn	3.96739	2.24492	1.68858	0	85.1496	0	0	0.16602		ALIQUH
ALIRAO	Oxalic Acid	#N/A	#N/A	#N/A	UNKNOWN	Mn	1.3527	0.61583	3.15152	0	0	0	0	0		ALIRAO
ALIRAO01	#N/A	#N/A	#N/A	#N/A	UNKNOWN	Mn	1.35759	0.38492	3.10592	0	0	0	0	0		ALIRAO01
ALIRES	#N/A	#N/A	#N/A	#N/A	hms	NA	2.03742	0.92104	2.45429	0	0	0	0	0		ALIRES
ALIXID	#N/A	#N/A	#N/A	#N/A	UNKNOWN	Co	4.78838	3.08603	1.31055	0	368.536	0	0	0.22944		ALIXID
ALIXOJ	#N/A	#N/A	#N/A	#N/A	crb,BCT	Ni	4.5568	2.23193	1.24174	0	262.144	0	0	0.19652		ALIXOJ
ALIXUP	#N/A	#N/A	#N/A	#N/A	pts	Cu	3.62855	3.37821	1.51419	0	0	4	0	0		ALIXUP
ALIZOM	#N/A	#N/A	#N/A	#N/A	dia	Mn	2.70324	1.66111	1.37005	0	0	0	0	0		ALIZOM
ALIZUS	#N/A	#N/A	#N/A	#N/A	dia	Cd	2.74476	1.66849	1.44739	0	0	0	0	0		ALIZUS
ALOLES	#N/A	#N/A	#N/A	#N/A	sxb	KBi	5.14108	4.22743	2.09403	454.915	0	0	0.27694	0		ALOLES
ALOLIY	Biphenyl-3,3',5,5'-tetracarboxylic Acid	#N/A	#N/A	#N/A	tfi	Mn	4.23253	2.35684	1.47534	0	64.6134	0	0	0.06196		ALOLIY
ALOLOD	5-Hydroxyisophthalic Acid	#N/A	#N/A	#N/A	npo,NPO	In	#N/A	#N/A	0.794925	2219.9	0.0427687	0	0.55532	0		ALOLOD
ALOVEC	Terephthalic Acid	#N/A	#N/A	#N/A	sqc124	V	2.90662	1.41066	1.90392	0	0	0	0	0		ALOVEC
ALOVON	#N/A	#N/A	#N/A	#N/A	UNKNOWN	MoAg	2.75775	0.87877	3.36109	0	0	0	0	0		ALOVON
ALOVUT	#N/A	#N/A	#N/A	#N/A	UNKNOWN	MoAg	2.15221	0.83948	3.50238	0	0	6	0	0		ALOVUT
ALOWAA	#N/A	#N/A	#N/A	#N/A	UNKNOWN	MoAg	1.54614	0.76451	3.71648	0	0	8	0	0		ALOWAA
ALUJUN	Terephthalic Acid	#N/A	#N/A	#N/A	mog	Y	2.72505	1.11645	1.70352	0	0	0	0	0		ALUJUN
ALUKAU	Terephthalic Acid	#N/A	#N/A	#N/A	mog	Dy	2.77694	1.1742	2.02138	0	0	0	0	0		ALUKAU
ALUKIC	4,4'-Azodibenzoic Acid	#N/A	#N/A	#N/A	xah	Ce	6.69309	5.0685	0.730232	3679.06	0	0	0.62806	0		ALUKIC
ALUKOI	4,4'-Azodibenzoic Acid	#N/A	#N/A	#N/A	xah	Sm	6.68104	5.08377	0.743905	3620.99	0	0	0.62732	0		ALUKOI
ALUKUO	4,4'-Azodibenzoic Acid	#N/A	#N/A	#N/A	xah	Eu	6.6661	5.06973	0.746608	3622.64	0	0	0.62716	0		ALUKUO
ALULAV	4,4'-Azodibenzoic Acid	#N/A	#N/A	#N/A	xah	Gd	6.65399	5.06505	0.755928	3555.28	0	0	0.62608	0		ALULAV
ALULID	4,4'-Azodibenzoic Acid	4,4'-Azodibenzoic Acid	4,4'-Azodibenzoic Acid	#N/A	UNKNOWN	Ce	7.81513	5.26932	0.975857	1828.23	0	0	0.50336	0		ALULID
ALURAB	#N/A	4,4'-Bipyridyl	#N/A	#N/A	hex	Co	6.8329	3.73865	1.05182	875.01	0	0	0.30482	0		ALURAB
ALUREF	#N/A	4,4'-Bipyridyl	#N/A	#N/A	hex	Co	6.82201	3.72332	1.05415	442.913	433.45	0	0.1531	0.15578		ALUREF
ALURIJ	#N/A	4,4'-Bipyridyl	#N/A	#N/A	hex	Ni	6.87911	3.54418	1.07753	0	806.341	0	0	0.2956		ALURIJ
ALUSUW	Trimellitic Acid	#N/A	#N/A	#N/A	UNKNOWN	MnCo	1.60382	0.76827	2.4615	0	0	0	0	0		ALUSUW
AMAFIE	#N/A	#N/A	#N/A	#N/A	rtl	Cd	2.01439	1.31156	2.13147	0	0	0	0	0		AMAFIE
AMAFOK	#N/A	#N/A	#N/A	#N/A	nbo	Cu	6.61413	5.66352	2.10491	360.546	0	27	0.26432	0		AMAFOK
AMAFUQ	#N/A	#N/A	#N/A	#N/A	nbo	Cu	6.73945	5.81456	2.08874	362.508	0	19	0.27126	0		AMAFUQ
AMAGAX	#N/A	#N/A	#N/A	#N/A	nbo	Cu	#N/A	#N/A	1.45916	571.751	0	36	0.27832	0		AMAGAX
AMAJUU	Isocinchomeronic Acid	#N/A	#N/A	#N/A	UNKNOWN	Pb	1.80229	0.7508	3.20671	0	0	0	0	0		AMAJUU
AMALND	#N/A	#N/A	#N/A	#N/A	pcu	Nd	2.63134	1.80206	2.2397	0	0	0	0	0		AMALND
AMBZAG10	#N/A	#N/A	#N/A	#N/A	UNKNOWN	Ag	2.32181	1.18814	2.16289	0	0	4	0	0		AMBZAG10
AMEBAX	#N/A	#N/A	#N/A	#N/A	UNKNOWN	Pb	2.24387	0.93449	2.57722	0	0	4	0	0		AMEBAX
AMEJIM	#N/A	#N/A	#N/A	#N/A	pcu	FeCu	7.39021	3.15636	1.74917	0	366.987	0	0	0.2207		AMEJIM
AMEPOY	#N/A	#N/A	#N/A	#N/A	lvt-a	Cu	2.66626	1.52633	1.3168	0	0	0	0	0		AMEPOY
AMIJAJ	#N/A	#N/A	#N/A	#N/A	noy	FeNi	1.9466	0.82104	2.41539	0	0	4	0	0		AMIJAJ
AMIKOX	#N/A	#N/A	#N/A	#N/A	pts	NA	3.47183	2.70035	1.4673	0	0	0	0	0		AMIKOX
AMILOY	2,6-Naphthalenedicarboxylic Acid	2,6-Naphthalenedicarboxylic Acid	#N/A	#N/A	UNKNOWN	Zn	11.0266	9.18975	1.06011	915.091	0	0	0.3609	0		AMILOY
AMILUE	2,6-Naphthalenedicarboxylic Acid	2,6-Naphthalenedicarboxylic Acid	#N/A	#N/A	UNKNOWN	Zn	11.3816	11.084	1.03371	933.15	0	0	0.38068	0		AMILUE
AMIMAL	2,6-Naphthalenedicarboxylic Acid	2,6-Naphthalenedicarboxylic Acid	#N/A	#N/A	UNKNOWN	Zn	11.0707	9.50061	1.04061	944.218	0	0	0.37476	0		AMIMAL
AMIMEP	2,6-Naphthalenedicarboxylic Acid	2,6-Naphthalenedicarboxylic Acid	#N/A	#N/A	UNKNOWN	Zn	11.2402	10.8894	1.03751	944.613	0	0	0.38518	0		AMIMEP
AMIWID	Pyromellitic Acid	Pyromellitic Acid	#N/A	#N/A	UNKNOWN	Eu	3.19503	1.05714	2.51041	0	0	0	0	0		AMIWID
AMIWOJ	Pyromellitic Acid	Pyromellitic Acid	#N/A	#N/A	UNKNOWN	Gd	3.39217	1.01551	2.52713	0	0	0	0	0		AMIWOJ
AMIWUP	Pyromellitic Acid	Pyromellitic Acid	#N/A	#N/A	UNKNOWN	Tb	2.63906	1.59923	2.55838	0	0	0	0	0		AMIWUP
AMIXAW	Pyromellitic Acid	Pyromellitic Acid	#N/A	#N/A	UNKNOWN	Dy	2.57962	1.54727	2.60351	0	0	0	0	0		AMIXAW
AMIXEA	Pyromellitic Acid	Pyromellitic Acid	#N/A	#N/A	UNKNOWN	Ho	2.55225	1.51824	2.63683	0	0	0	0	0		AMIXEA
AMIXIE	Terephthalic Acid	#N/A	#N/A	#N/A	UNKNOWN	Er	1.95306	0.83842	2.54136	0	0	0	0	0		AMIXIE
AMIXOK	Terephthalic Acid	#N/A	#N/A	#N/A	UNKNOWN	Nd	2.04656	0.8728	2.31024	0	0	0	0	0		AMIXOK
AMIXUQ	Terephthalic Acid	Terephthalic Acid	#N/A	#N/A	UNKNOWN	Yb	1.94185	0.80815	2.50765	0	0	0	0	0		AMIXUQ
AMIYIG	Formic Acid	#N/A	#N/A	#N/A	nia	Fe	4.51764	1.94778	1.47241	0	168.703	0	0	0.21298		AMIYIG
AMIZAZ	Formic Acid	#N/A	#N/A	#N/A	nia	Ni	4.35273	1.88028	1.59075	0	107.655	0	0	0.19022		AMIZAZ
AMIZAZ01	Formic Acid	#N/A	#N/A	#N/A	nia	Ni	4.36001	1.89286	1.58546	0	111.559	0	0	0.19408		AMIZAZ01
AMIZAZ02	Formic Acid	#N/A	#N/A	#N/A	nia	Ni	4.37932	1.93256	1.57248	0	122.715	1	0	0.1997		AMIZAZ02
AMIZEC	#N/A	#N/A	#N/A	#N/A	UNKNOWN	KZn	5.82112	5.21091	1.54632	263.897	0	0	0.13378	0		AMIZEC
AMIZON	Formic Acid	#N/A	#N/A	#N/A	nia	Cu	4.35196	2.16454	1.58305	0	108.833	3	0	0.19728		AMIZON
AMIZON01	Formic Acid	#N/A	#N/A	#N/A	nia	Cu	4.36611	2.19645	1.57204	0	114.275	4	0	0.20428		AMIZON01
AMOBEL02	#N/A	#N/A	#N/A	#N/A	nia	Zn	4.47286	1.9558	1.58235	0	139.701	0	0	0.20498		AMOBEL02
AMOFAK	#N/A	#N/A	#N/A	#N/A	pcu	Eu	6.9168	5.54429	0.740906	3592.05	0	0	0.60992	0		AMOFAK
AMOGEP	#N/A	#N/A	#N/A	#N/A	UNKNOWN	Cu	4.87577	1.09915	2.18157	0	64.0152	0	0	0.0828		AMOGEP
AMOMUM	Formic Acid	#N/A	#N/A	#N/A	nia	Fe	4.48601	1.88776	1.4919	0	151.72	0	0	0.20452		AMOMUM
AMONAT	Formic Acid	#N/A	#N/A	#N/A	nia	Fe	4.49937	1.9075	1.48528	0	157.381	0	0	0.20594		AMONAT
AMOPID	#N/A	#N/A	#N/A	#N/A	seh	K	1.70319	0.73397	1.71404	0	0	0	0	0		AMOPID
AMOROK	#N/A	#N/A	#N/A	#N/A	UNKNOWN	Sm	2.35877	1.29641	2.61138	0	0	0	0	0		AMOROK
AMORUQ	#N/A	#N/A	#N/A	#N/A	UNKNOWN	Pr	2.36378	1.32891	2.50932	0	0	0	0	0		AMORUQ
AMOYOR	Diethyl 1,4-Phenylenediacetate	#N/A	#N/A	#N/A	dia	NA	4.83839	4.50981	1.16972	446.762	0	0	0.18158	0		AMOYOR
AMOZAE	#N/A	#N/A	#N/A	#N/A	UNKNOWN	KSm	1.42681	0.54669	2.52883	0	0	0	0	0		AMOZAE
AMUCOB	Glutaric Acid	#N/A	#N/A	#N/A	UNKNOWN	Ca	4.04145	3.31528	2.19253	0	11.7484	0	0	0.0182		AMUCOB
AMUFIZ	1,2,3,4-Cyclopentanetetracarboxylic Acid	#N/A	#N/A	#N/A	sqc27	Co	3.98894	3.09876	1.71657	0	11.7806	2	0	0.03638		AMUFIZ
AMUFOF	1,2,3,4-Cyclopentanetetracarboxylic Acid	#N/A	#N/A	#N/A	sqc27	Co	5.11388	4.36379	1.44877	409.435	0	0	0.21774	0		AMUFOF
AMUPOP	#N/A	#N/A	#N/A	#N/A	UNKNOWN	Zn	4.74814	3.78435	1.30283	235.404	0	0	0.13746	0		AMUPOP
AMUQAC	1,3,5-Tri(1H-imidazol-1-yl)-benzene	#N/A	#N/A	#N/A	bbf	Zn	2.33041	1.32883	1.58575	0	0	0	0	0		AMUQAC
AMUQIK	#N/A	4,4'-di(1H-imidazol-1-yl)-1,1'-biphenyl	#N/A	#N/A	UNKNOWN	Cu	2.54633	1.06274	1.61601	0	0	3	0	0		AMUQIK
AMURUX	Formic Acid	#N/A	#N/A	#N/A	nia	Mg	4.2686	2.1039	1.25465	0	151.066	0	0	0.17518		AMURUX
AMURUX01	Formic Acid	#N/A	#N/A	#N/A	nia	Mg	4.33839	2.12858	1.24221	0	181.022	0	0	0.17892		AMURUX01
AMURUX02	Formic Acid	#N/A	#N/A	#N/A	nia	Mg	4.50321	2.0868	1.24027	0	196.064	0	0	0.23168		AMURUX02
AMURUX06	Formic Acid	#N/A	#N/A	#N/A	nia	Mg	4.29345	2.11487	1.24873	0	161.33	0	0	0.17626		AMURUX06
AMURUX07	Formic Acid	#N/A	#N/A	#N/A	nia	Mg	4.31356	2.11951	1.24681	0	169.196	0	0	0.17756		AMURUX07
AMURUX08	Formic Acid	#N/A	#N/A	#N/A	nia	Mg	4.35834	2.13069	1.24015	0	188.593	0	0	0.18568		AMURUX08
AMURUX09	Formic Acid	#N/A	#N/A	#N/A	nia	Mg	4.3827	2.13525	1.236	0	193.703	0	0	0.188		AMURUX09
AMURUX10	Formic Acid	#N/A	#N/A	#N/A	nia	Mg	4.50171	2.09369	1.24049	0	195.386	2	0	0.23194		AMURUX10
AMURUX11	Formic Acid	#N/A	#N/A	#N/A	nia	Mg	4.50712	2.10292	1.23794	0	198.173	1	0	0.2326		AMURUX11
AMUWIP	#N/A	#N/A	#N/A	#N/A	dia	CuW	11.6554	9.21816	0.549951	4552.77	0	0	0.79062	0		AMUWIP
AMUWUB	#N/A	#N/A	#N/A	#N/A	UNKNOWN	Cu	8.91952	7.75015	0.969649	1409.35	0	0	0.46362	0		AMUWUB
AMUXAI	#N/A	#N/A	#N/A	#N/A	UNKNOWN	Cu	7.32056	5.51136	1.09108	1084.7	0	6	0.3589	0		AMUXAI
ANABAT	Quinolinic Acid	Quinolinic Acid	#N/A	#N/A	UNKNOWN	Hg	2.02119	1.08295	3.37361	0	0	0	0	0		ANABAT
ANABIB	Quinolinic Acid	#N/A	#N/A	#N/A	UNKNOWN	Ca	2.41296	1.1908	2.37996	0	0	4	0	0		ANABIB
ANADAV	D-Camphoric Acid	#N/A	#N/A	#N/A	mab	Co	3.06956	1.55195	1.464	0	0	0	0	0		ANADAV
ANAFIG	#N/A	Adipic Acid	#N/A	#N/A	tfz-d	Nd	2.68226	1.32964	1.68782	0	0	0	0	0		ANAFIG
ANAKUX	#N/A	4,4'-Bipyridyl	#N/A	#N/A	UNKNOWN	Cd	4.22682	1.87289	1.59726	0	32.4568	0	0	0.05858		ANAKUX
ANALOS	Oxalic Acid	#N/A	#N/A	#N/A	UNKNOWN	Cd	2.93667	1.31867	2.15402	0	0	0	0	0		ANALOS
ANASUF	#N/A	#N/A	#N/A	#N/A	ins	Ag	1.69844	0.81302	2.2977	0	0	8	0	0		ANASUF
ANATAM	#N/A	Pyromellitic Acid	#N/A	#N/A	UNKNOWN	Ag	2.21093	1.41546	2.94832	0	0	20	0	0		ANATAM
ANAWIX	Tetrafluoroterephthalic Acid	#N/A	#N/A	#N/A	UNKNOWN	In	5.11866	4.14297	1.60306	626.031	0	0	0.3356	0		ANAWIX
ANAWOD	Tetrafluoroterephthalic Acid	#N/A	#N/A	#N/A	bpq	In	6.92762	6.10595	1.43826	974.851	0	0	0.44498	0		ANAWOD
ANAYUL	#N/A	#N/A	#N/A	#N/A	UNKNOWN	K	1.69524	1.10391	2.11923	0	0	0	0	0		ANAYUL
ANAZAS	#N/A	#N/A	#N/A	#N/A	UNKNOWN	Na	1.53711	0.83809	2.15279	0	0	0	0	0		ANAZAS
ANEHEI	#N/A	1,4-Cyclohexanedicarboxylic Acid	#N/A	#N/A	UNKNOWN	NA	5.65316	3.22829	1.2833	0	656.812	0	0	0.25664		ANEHEI
ANEHIM	#N/A	1,4-Cyclohexanedicarboxylic Acid	#N/A	#N/A	UNKNOWN	Cd	#N/A	#N/A	2.04944	0	0	0	0	0		ANEHIM
ANENIR	#N/A	#N/A	#N/A	#N/A	fsc	La	3.35135	1.27577	1.54296	0	0	0	0	0		ANENIR
ANESAP	Succinic Acid	#N/A	#N/A	#N/A	mab	Cd	2.52858	1.01749	1.83076	0	0	0	0	0		ANESAP
ANIQEU	Phthalic Acid	#N/A	#N/A	#N/A	tcs	Cd	2.36653	1.17636	1.91554	0	0	0	0	0		ANIQEU
ANUGEW	#N/A	#N/A	#N/A	#N/A	fmj	Cu	14.4419	10.2051	0.473763	4441.91	0	0	0.75358	0		ANUGEW
ANUGIA	#N/A	#N/A	#N/A	#N/A	nbo	Cu	13.8527	4.97228	0.656254	3232.23	0	0	0.67472	0		ANUGIA
ANUGOG	#N/A	#N/A	#N/A	#N/A	UNKNOWN	Cu	#N/A	#N/A	0.623354	3189.05	0	0	0.63324	0		ANUGOG
ANUGUM	#N/A	#N/A	#N/A	#N/A	bnn	Zn	8.26528	7.02092	0.68036	3475.1	0	0	0.69182	0		ANUGUM
APAGIJ	#N/A	#N/A	#N/A	#N/A	UNKNOWN	CoAg	2.96888	1.18881	1.85345	0	0	0	0	0		APAGIJ
APANAI	#N/A	#N/A	#N/A	#N/A	UNKNOWN	Na	1.61638	0.77684	1.88803	0	0	0	0	0		APANAI
APAXOF	#N/A	#N/A	#N/A	#N/A	pcu	Cd	3.21754	1.20576	1.87275	0	0	0	0	0		APAXOF
APAYIB	#N/A	#N/A	#N/A	#N/A	UNKNOWN	Eu	5.82803	4.21212	1.18759	922.627	3.08492	0	0.35154	0		APAYIB
APAYOH	#N/A	#N/A	#N/A	#N/A	UNKNOWN	Tb	5.99371	4.14872	1.18874	988.674	1.29552	0	0.37596	0		APAYOH
APAYUN	#N/A	#N/A	#N/A	#N/A	UNKNOWN	La	5.97076	4.10555	1.12241	999.556	0	0	0.3529	0		APAYUN
APAZAU	#N/A	#N/A	#N/A	#N/A	UNKNOWN	Eu	6.57194	4.44244	1.02983	1585.34	3.49683	0	0.43484	0		APAZAU
APAZEY	#N/A	#N/A	#N/A	#N/A	UNKNOWN	Tb	6.61049	4.46802	1.03062	1594.84	0	0	0.4318	0		APAZEY
APAZIC	#N/A	#N/A	#N/A	#N/A	UNKNOWN	La	7.1095	4.73443	0.949667	1832.89	1.43656	0	0.46738	0		APAZIC
APAZOI	[1,1'-Biphenyl]-3,4',5-tricarboxylic Acid	#N/A	#N/A	#N/A	UNKNOWN	La	4.80201	4.01752	1.24434	762.328	5.24104	0	0.33056	0		APAZOI
APEBED	2,5-Thiophenedicarboxylic Acid	#N/A	#N/A	#N/A	UNKNOWN	Zn	3.01071	1.8485	1.86266	0	0	0	0	0		APEBED
APEBEE	#N/A	#N/A	#N/A	#N/A	UNKNOWN	Cd	4.18622	1.65789	1.50606	0	91.0637	0	0	0.08356		APEBEE
APEBUU	1,3,5-Benzenetricarboxylic Acid	#N/A	#N/A	#N/A	UNKNOWN	Cd	#N/A	#N/A	1.77817	0	6.65466	0	0	0.00908		APEBUU
APOGOD	Formic Acid	#N/A	#N/A	#N/A	nia	Fe	3.94813	1.94117	2.57401	0	4.90305	0	0	0.011		APOGOD
APOHAP	Oxalic Acid	Oxalic Acid	#N/A	#N/A	UNKNOWN	CrRb	1.43954	0.6688	2.56645	0	0	0	0	0		APOHAP
APOKOH	#N/A	#N/A	Oxalic Acid	#N/A	UNKNOWN	CuTb	3.14073	1.3545	2.36773	0	0	0	0	0		APOKOH
APOLEY	#N/A	#N/A	#N/A	#N/A	UNKNOWN	CuDy	3.14072	1.47538	1.9645	0	0	0	0	0		APOLEY
APOLOI	#N/A	#N/A	#N/A	#N/A	UNKNOWN	CuTb	3.12407	1.47799	1.96058	0	0	0	0	0		APOLOI
APOMAV	#N/A	#N/A	#N/A	#N/A	UNKNOWN	CuSm	3.10779	1.47302	1.92939	0	0	0	0	0		APOMAV
APOMEZ	#N/A	#N/A	#N/A	#N/A	UNKNOWN	CuGd	3.08729	1.47161	1.95376	0	0	0	0	0		APOMEZ
APOMID	#N/A	#N/A	Oxalic Acid	#N/A	UNKNOWN	Gd	3.30275	1.46453	2.43437	0	0	0	0	0		APOMID
APOMOJ	#N/A	#N/A	#N/A	#N/A	UNKNOWN	CuEu	3.14593	1.47139	1.83827	0	0	0	0	0		APOMOJ
APOMUP	#N/A	#N/A	Oxalic Acid	#N/A	UNKNOWN	CuEu	3.23282	1.43106	2.40132	0	0	0	0	0		APOMUP
APONAW	#N/A	#N/A	Oxalic Acid	#N/A	UNKNOWN	CuGd	3.1559	1.25513	2.34646	0	0	0	0	0		APONAW
APONIE	#N/A	#N/A	Oxalic Acid	#N/A	UNKNOWN	CuNd	3.30789	1.48035	2.34369	0	0	0	0	0		APONIE
APONOK	#N/A	#N/A	#N/A	#N/A	UNKNOWN	CuSm	3.22409	1.49607	1.82372	0	0	0	0	0		APONOK
APONUQ	#N/A	#N/A	#N/A	#N/A	UNKNOWN	CuNd	3.28866	1.49167	1.80214	0	0	0	0	0		APONUQ
APUVIS	#N/A	#N/A	#N/A	#N/A	unj	Zn	8.51054	8.28053	1.12072	958.845	0	0	0.36398	0		APUVIS
APUZIV	#N/A	#N/A	#N/A	#N/A	bnn	K	2.66202	0.70414	1.86884	0	0	0	0	0		APUZIV
AQAJEI	#N/A	#N/A	#N/A	#N/A	dia	Zn	6.90366	2.45763	1.10723	0	765.849	0	0	0.31402		AQAJEI
AQAJIM	5-sulfoisophthalate	#N/A	#N/A	#N/A	UNKNOWN	Ba	2.21622	1.50577	2.3457	0	0	0	0	0		AQAJIM
AQALIO	Oxalic Acid	#N/A	Oxalic Acid	#N/A	bcu	SrEu	3.52863	1.31312	2.46023	0	0	0	0	0		AQALIO
AQALOU	Oxalic Acid	#N/A	Oxalic Acid	#N/A	bcu	SrGd	3.51874	1.26131	2.50455	0	0	0	0	0		AQALOU
AQALUZ	#N/A	#N/A	#N/A	#N/A	tcb	Ni	1.95192	1.10637	1.65479	0	0	0	0	0		AQALUZ
AQAMIO01	#N/A	#N/A	#N/A	#N/A	tcb	Co	1.93948	1.20549	1.62526	0	0	0	0	0		AQAMIO01
AQAMIO02	#N/A	#N/A	#N/A	#N/A	tcb	Co	2.06671	1.21702	1.61896	0	0	2	0	0		AQAMIO02
AQANOW	1,4-Bis[(1H-imidazol-1-yl)-methyl]benzene	5-Hydroxyisophthalic Acid	#N/A	#N/A	cds	Cd	2.0431	1.04689	1.75102	0	0	0	0	0		AQANOW
AQANOW01	1,4-Bis[(1H-imidazol-1-yl)-methyl]benzene	5-Hydroxyisophthalic Acid	#N/A	#N/A	cds	Cd	2.0438	0.982	1.74899	0	0	0	0	0		AQANOW01
AQASUI	#N/A	#N/A	#N/A	#N/A	UNKNOWN	Cd	#N/A	#N/A	1.51195	0	70.3384	0	0	0.05448		AQASUI
AQATAP	#N/A	#N/A	#N/A	#N/A	UNKNOWN	Zn	#N/A	#N/A	1.43036	0	66.1463	0	0	0.05156		AQATAP
AQEGEJ	#N/A	#N/A	#N/A	#N/A	pcu	NA	3.15938	1.62444	2.11686	0	0	0	0	0		AQEGEJ
AQEGIN	#N/A	#N/A	#N/A	#N/A	UNKNOWN	ZnMo	2.82424	1.58035	2.24142	0	0	0	0	0		AQEGIN
AQEGUZ	#N/A	#N/A	#N/A	#N/A	rtl	Pb	1.87182	0.75321	2.81287	0	0	0	0	0		AQEGUZ
AQELUF	Terephthalic Acid	#N/A	#N/A	#N/A	UNKNOWN	Pr	3.16527	1.00827	2.21002	0	0	0	0	0		AQELUF
AQEMAM	Terephthalic Acid	#N/A	#N/A	#N/A	UNKNOWN	Nd	3.1592	1.00035	2.24117	0	0	0	0	0		AQEMAM
AQEQES	Pyromellitic Acid	#N/A	#N/A	#N/A	pts	Co	5.6853	5.37606	1.07587	1376.68	0	0	0.48424	0		AQEQES
AQESUK	#N/A	#N/A	#N/A	#N/A	UNKNOWN	Ba	2.08716	0.92355	2.12478	0	0	0	0	0		AQESUK
AQETIA	#N/A	#N/A	#N/A	#N/A	UNKNOWN	MnNb	2.90353	1.86583	1.65753	0	0	0	0	0		AQETIA
AQETIA01	#N/A	#N/A	#N/A	#N/A	UNKNOWN	MnNb	2.81274	1.21242	1.77565	0	0	0	0	0		AQETIA01
AQETOG	#N/A	#N/A	#N/A	#N/A	UNKNOWN	MnNb	2.262	1.70988	1.88099	0	0	0	0	0		AQETOG
AQETUM	#N/A	#N/A	#N/A	#N/A	UNKNOWN	MnNb	3.04953	1.81596	1.71608	0	0	0	0	0		AQETUM
AQIQAU	#N/A	#N/A	#N/A	#N/A	UNKNOWN	Cd	3.45286	1.37673	1.53572	0	0	0	0	0		AQIQAU
AQIQEY	#N/A	#N/A	#N/A	#N/A	esg	Cu	3.38104	1.03489	1.59917	0	0	0	0	0		AQIQEY
AQIROJ	#N/A	#N/A	#N/A	#N/A	pcu	Zn	4.97281	2.1784	1.43511	0	291.349	0	0	0.25168		AQIROJ
AQIVIF	Dipicolinic Acid	Dipicolinic Acid	#N/A	#N/A	UNKNOWN	La	3.59103	0.96809	2.12722	0	0	0	0	0		AQIVIF
AQIVOL	Dipicolinic Acid	Dipicolinic Acid	#N/A	#N/A	UNKNOWN	Sm	3.48874	1.02489	2.28284	0	0	0	0	0		AQIVOL
AQIXUV	#N/A	#N/A	#N/A	#N/A	UNKNOWN	NA	8.585	5.459	0.95697	1021.55	0	0	0.31494	0		AQIXUV
AQMAND	#N/A	#N/A	#N/A	#N/A	pcu	Nd	2.07722	1.24688	2.46869	0	0	0	0	0		AQMAND
AQMAND01	Malonic Acid	Malonic Acid	#N/A	#N/A	pcu	Nd	2.2236	1.08208	2.45842	0	0	0	0	0		AQMAND01
AQODOA	HMTA	#N/A	#N/A	#N/A	UNKNOWN	Ag	3.45952	3.20541	1.86922	0	0	0	0	0		AQODOA
AQOHEU	1,2,4-triazole	DL-Tartaric Acid	#N/A	#N/A	UNKNOWN	0	2.52682	1.37365	2.11545	0	0	0	0	0		AQOHEU
AQOHIX	Oxalic Acid	#N/A	#N/A	#N/A	UNKNOWN	La	1.85683	0.87309	3.33424	0	0	0	0	0		AQOHIX
AQOJUL	Cinchomeronic Acid	#N/A	#N/A	#N/A	bnn	Cd	2.06141	1.06772	2.48449	0	0	0	0	0		AQOJUL
AQOJUL01	Cinchomeronic Acid	#N/A	#N/A	#N/A	bnn	Cd	2.02918	1.15689	2.49282	0	0	0	0	0		AQOJUL01
AQOPOM	Isophthalic Acid	2,4,6-Tri(4-pyridyl)-1,3,5-triazine	#N/A	#N/A	cds	Zn	2.93927	1.43014	1.48913	0	0	0	0	0		AQOPOM
AQOPUS	Terephthalic Acid	2,4,6-Tri(4-pyridyl)-1,3,5-triazine	#N/A	#N/A	UNKNOWN	Zn	3.27753	1.94007	1.49517	0	0	0	0	0		AQOPUS
AQOROP	#N/A	#N/A	#N/A	#N/A	UNKNOWN	Zn	2.20915	1.25969	1.86712	0	0	0	0	0		AQOROP
AQORUV	#N/A	#N/A	#N/A	#N/A	pts	Cd	2.81189	0.95991	2.05469	0	0	0	0	0		AQORUV
AQOXEK	#N/A	#N/A	#N/A	#N/A	UNKNOWN	Na	1.70934	0.74544	2.18704	0	0	0	0	0		AQOXEK
AQUCOF	#N/A	Pyrazinecarboxylic Acid	#N/A	#N/A	UNKNOWN	CuW	3.42089	1.07294	4.08507	0	0	10	0	0		AQUCOF
AQUCOG	2,5-Dihydroxyterephthalic Acid	#N/A	#N/A	#N/A	UNKNOWN	Ni	11.4141	10.5999	1.19971	1209.7	0	0	0.58892	0		AQUCOG
AQUCUM	2,5-Dihydroxyterephthalic Acid	#N/A	#N/A	#N/A	UNKNOWN	Ni	11.5152	10.7234	1.1988	1205.72	0	18	0.59244	0		AQUCUM
AQUDAS	#N/A	Pyrazinecarboxylic Acid	#N/A	#N/A	UNKNOWN	CuW	3.10592	1.11372	4.1213	0	0	8	0	0		AQUDAS
AQUDAT	#N/A	#N/A	#N/A	#N/A	tfw	Cu	3.981	3.46811	1.656	0	27.2046	0	0	0.06562		AQUDAT
AQUDEX	#N/A	#N/A	#N/A	#N/A	tfw	Cu	4.02335	3.48999	1.64794	0	39.4553	0	0	0.07014		AQUDEX
AQUDIB	2,5-Dihydroxyterephthalic Acid	#N/A	#N/A	#N/A	UNKNOWN	Ni	11.361	10.545	1.19943	1207.8	0	18	0.58602	0		AQUDIB
AQUDOH	#N/A	#N/A	#N/A	#N/A	tfw	Cu	4.03229	3.46877	1.63524	0	43.0317	0	0	0.0735		AQUDOH
AQUKOO	#N/A	#N/A	#N/A	#N/A	fsh	Co	3.55129	1.3142	1.8079	0	0	1	0	0		AQUKOO
AQULEF	#N/A	#N/A	#N/A	#N/A	fsh	Mn	3.65382	1.49855	1.69183	0	0	0	0	0		AQULEF
AQULIJ	4,4'-Bipyridyl	#N/A	#N/A	#N/A	sqc27	Co	2.86908	1.09101	1.76723	0	0	0	0	0		AQULIJ
AQULOP	#N/A	#N/A	#N/A	#N/A	fsh	Ni	3.51617	1.25801	1.83507	0	0	1	0	0		AQULOP
AQUQUZ	#N/A	#N/A	#N/A	#N/A	unstable	NiMo	3.25195	1.31537	2.15223	0	0	0	0	0		AQUQUZ
AQUWOZ	#N/A	4,4'-Bipyridyl	#N/A	#N/A	fsc	Co	4.18785	1.13572	1.5126	0	32.4414	0	0	0.09812		AQUWOZ
ARADEE	1,3,5-Benzenetricarboxylic Acid	#N/A	#N/A	#N/A	ant	Cd	5.97846	3.30281	1.42129	0	483.699	0	0	0.28266		ARADEE
ARAGIL	#N/A	#N/A	#N/A	#N/A	sur	Zn	3.83254	1.58662	1.69857	0	0.400155	0	0	0		ARAGIL
ARAGOR	#N/A	#N/A	#N/A	#N/A	UNKNOWN	CaCu	4.29787	2.09922	1.43538	0	45.2482	0	0	0.04592		ARAGOR
ARAJEK	#N/A	#N/A	#N/A	#N/A	dia	Cu	6.25796	3.98543	1.17326	310.915	274.342	0	0.14882	0.14786		ARAJEK
ARAJIO	#N/A	#N/A	#N/A	#N/A	dia	Co	5.82193	4.26368	1.16598	682.857	0	0	0.30224	0		ARAJIO
ARAJOU	#N/A	#N/A	#N/A	#N/A	dia	Ni	5.44423	4.05664	1.19946	580.322	0	0	0.27888	0		ARAJOU
ARAKAH	#N/A	#N/A	#N/A	#N/A	dia	Zn	5.78749	4.25745	1.1858	664.719	0	0	0.2994	0		ARAKAH
ARATIY	#N/A	#N/A	#N/A	#N/A	pcu	Cu	2.3397	1.19277	2.2881	0	0	0	0	0		ARATIY
ARAWEW	#N/A	#N/A	#N/A	#N/A	srs	Cu	4.70044	2.17874	1.19399	0	365.821	0	0	0.2438		ARAWEW
ARAXEX	#N/A	#N/A	#N/A	#N/A	met	Cd	2.48935	1.29867	1.81786	0	0	0	0	0		ARAXEX
ARIBOS	#N/A	#N/A	#N/A	#N/A	pcu	Cd	3.24623	2.41399	1.55661	0	0	0	0	0		ARIBOS
ARIFOW	5-sulfoisophthalate	#N/A	4,4'-Bipyridyl	#N/A	UNKNOWN	Cd	#N/A	#N/A	1.92076	0	0	0	0	0		ARIFOW
ARINOF	#N/A	#N/A	#N/A	#N/A	dia	Cu	4.65727	3.54074	1.16089	0	310.493	0	0	0.21436		ARINOF
ARINUL	#N/A	#N/A	#N/A	#N/A	dia	Cu	4.75635	3.91994	1.12547	306.402	0	0	0.1785	0		ARINUL
AROFAP	#N/A	#N/A	#N/A	#N/A	UNKNOWN	Cd	6.18805	4.30968	1.22032	497.878	210.848	0	0.2019	0.12504		AROFAP
AROFET	#N/A	#N/A	#N/A	#N/A	flu	Cd	8.11624	5.15676	0.893005	2103.35	0	0	0.5436	0		AROFET
AROHUL	#N/A	#N/A	#N/A	#N/A	UNKNOWN	MnMo	2.39405	1.2249	1.89308	0	0	0	0	0		AROHUL
AROQAB	#N/A	#N/A	#N/A	#N/A	ths	NA	4.71682	2.90656	1.13136	0	154.16	0	0	0.10094		AROQAB
AROTOQ	#N/A	#N/A	#N/A	#N/A	UNKNOWN	Na	2.54422	1.6395	1.58618	0	0	0	0	0		AROTOQ
AROVAE	Glutaric Acid	Glutaric Acid	Glutaric Acid	#N/A	UNKNOWN	La	2.77311	1.25395	2.05483	0	0	0	0	0		AROVAE
AROVUY	Oxalic Acid	#N/A	#N/A	#N/A	UNKNOWN	CrRb	1.92118	0.75145	2.3746	0	0	0	0	0		AROVUY
AROWAF	Oxalic Acid	#N/A	#N/A	#N/A	UNKNOWN	MgCs	1.41813	0.95169	2.68089	0	0	0	0	0		AROWAF
ARUCIB	Isophthalic Acid	#N/A	#N/A	#N/A	cds	Co	#N/A	#N/A	1.18974	0	372.152	0	0	0.16762		ARUCIB
ARUCOH01	#N/A	Terephthalic Acid	#N/A	#N/A	pcu	Co	5.60074	2.40016	1.16753	0	462.749	0	0	0.23764		ARUCOH01
ARUCUN	#N/A	Terephthalic Acid	#N/A	#N/A	pcu	Co	5.23679	1.67423	1.17508	0	446.162	0	0	0.2386		ARUCUN
ARUDAU	#N/A	Terephthalic Acid	#N/A	#N/A	pcu	Co	5.48855	1.72285	1.15172	0	490.638	0	0	0.25		ARUDAU
ARUJED	#N/A	#N/A	#N/A	#N/A	UNKNOWN	Mn	4.17005	2.86333	1.28631	0	52.2094	0	0	0.0662		ARUJED
ARUYES	#N/A	#N/A	#N/A	#N/A	gra	NaBi	2.49132	1.46068	1.86441	0	0	0	0	0		ARUYES
ASACAZ	#N/A	#N/A	#N/A	#N/A	UNKNOWN	Mn	2.54745	0.84822	2.03711	0	0	0	0	0		ASACAZ
ASACIH	#N/A	#N/A	#N/A	#N/A	UNKNOWN	0	2.49434	0.99706	2.34648	0	0	1	0	0		ASACIH
ASACON	#N/A	#N/A	#N/A	#N/A	UNKNOWN	Zn	6.39841	5.08951	1.7783	458.59	0	4	0.28236	0		ASACON
ASACUT	#N/A	#N/A	#N/A	#N/A	UNKNOWN	Zn	2.67594	1.60739	1.87134	0	0	0	0	0		ASACUT
ASAHEJ	#N/A	#N/A	#N/A	#N/A	UNKNOWN	U	6.02935	4.93353	2.31514	462.418	0	0	0.31416	0		ASAHEJ
ASALAH	#N/A	#N/A	#N/A	#N/A	srs	Zn	4.30888	3.14561	1.39699	0	99.8433	0	0	0.1969		ASALAH
ASALEL	#N/A	#N/A	#N/A	#N/A	dia	Zn	1.85644	1.15755	1.83212	0	0	0	0	0		ASALEL
ASALIP	#N/A	#N/A	#N/A	#N/A	srs	Zn	1.9849	1.14393	1.90974	0	0	0	0	0		ASALIP
ASALOV	#N/A	#N/A	#N/A	#N/A	UNKNOWN	Cd	4.69505	2.82604	1.39237	0	169.54	0	0	0.17248		ASALOV
ASAMUE	#N/A	#N/A	#N/A	#N/A	bcu	Th	#N/A	#N/A	2.14834	0	18.6119	0	0	0.02402		ASAMUE
ASAYOJ	#N/A	#N/A	#N/A	#N/A	mot	Zn	4.44592	1.54314	1.41048	0	42.3517	4	0	0.06134		ASAYOJ
ASAYUQ	1,3-Dicarboxyadamantane	#N/A	#N/A	#N/A	UNKNOWN	Cd	2.1934	1.06946	1.85186	0	0	0	0	0		ASAYUQ
ASEJIT	#N/A	#N/A	#N/A	#N/A	ant	Cd	2.96882	2.16389	2.2873	0	0	0	0	0		ASEJIT
ASEJOZ	#N/A	#N/A	#N/A	#N/A	tfw	Cd	3.07674	2.3065	2.07319	0	0	0	0	0		ASEJOZ
ASEJOZ01	#N/A	#N/A	#N/A	#N/A	tfw	Cd	3.07034	2.57715	2.06386	0	0	0	0	0		ASEJOZ01
ASELIV	#N/A	#N/A	#N/A	#N/A	pcu-h	Co	#N/A	#N/A	1.66348	0	43.7255	1	0	0.04758		ASELIV
ASEMUG	Nitrilotriacetic Acid	#N/A	#N/A	#N/A	UNKNOWN	La	1.78023	0.93823	2.6098	0	0	0	0	0		ASEMUG
ASEMUG01	Nitrilotriacetic Acid	#N/A	#N/A	#N/A	UNKNOWN	La	1.77785	0.93713	2.61244	0	0	0	0	0		ASEMUG01
ASINAT	#N/A	#N/A	#N/A	#N/A	unstable	Zn	9.24518	6.34419	0.759845	2307.69	0	0	0.54638	0		ASINAT
ASINEX	#N/A	#N/A	#N/A	#N/A	UNKNOWN	Zn	#N/A	#N/A	0.689397	2538.55	0	0	0.55094	0		ASINEX
ASINIB	#N/A	#N/A	#N/A	#N/A	UNKNOWN	Cu	#N/A	#N/A	0.695858	2462.29	0	0	0.55068	0		ASINIB
ASIQEA	#N/A	#N/A	#N/A	#N/A	lvt	CuMo	#N/A	#N/A	#N/A	#N/A	#N/A	#N/A	#N/A	#N/A		ASIQEA
ASIQIE	#N/A	#N/A	#N/A	#N/A	lvt	CuW	#N/A	#N/A	#N/A	#N/A	#N/A	#N/A	#N/A	#N/A		ASIQIE
ASIRUR	#N/A	#N/A	#N/A	#N/A	UNKNOWN	Mn	1.8483	1.15843	1.86945	0	0	0	0	0		ASIRUR
ASOVEL	#N/A	#N/A	#N/A	#N/A	lvt	Ca	2.20753	1.18582	1.34568	0	0	0	0	0		ASOVEL
ASOYOY	1,3,5-Tri(1H-imidazol-1-yl)-benzene	#N/A	#N/A	#N/A	UNKNOWN	Cd	9.06172	5.25055	1.02428	1195.65	0	0	0.36428	0		ASOYOY
ASUBIB	#N/A	#N/A	#N/A	#N/A	UNKNOWN	Eu	4.67166	2.55786	1.77825	0	133.003	0	0	0.10616		ASUBIB
ASUCAS	#N/A	#N/A	#N/A	#N/A	sra,ABW	Li	1.83617	0.83694	1.66574	0	0	0	0	0		ASUCAS
ASUJIJ	Pyromellitic Acid	#N/A	#N/A	#N/A	UNKNOWN	Zn	4.5403	2.92723	1.40923	0	81.8788	0	0	0.08654		ASUJIJ
ASUKEE	4,4'-Bipyridyl	#N/A	#N/A	#N/A	ths	Cu	4.78914	3.45844	1.18884	0	177.303	0	0	0.14048		ASUKEE
ASUKEE01	4,4'-Bipyridyl	#N/A	#N/A	#N/A	ths	Cu	4.79531	3.45398	1.18597	0	194.326	0	0	0.1383		ASUKEE01
ASUQIO	#N/A	#N/A	#N/A	#N/A	lvt-a	Cu	2.06003	1.62384	1.90321	0	0	0	0	0		ASUQIO
ASUQIO03	#N/A	#N/A	#N/A	#N/A	lig	Cu	1.98678	1.32868	2.03902	0	0	8	0	0		ASUQIO03
ASUQIO04	#N/A	#N/A	#N/A	#N/A	UNKNOWN	Cu	1.96902	1.50656	1.97726	0	0	12	0	0		ASUQIO04
ASUWUI	#N/A	1,2,4-triazole	#N/A	#N/A	UNKNOWN	Zn	6.02619	4.0791	1.17708	667.212	0	0	0.25062	0		ASUWUI
ASUXAP	#N/A	#N/A	#N/A	#N/A	dia	NA	2.48352	1.21645	2.04881	0	0	0	0	0		ASUXAP
ATAHAE	Trimellitic Acid	#N/A	#N/A	#N/A	UNKNOWN	NaZn	1.39539	0.67776	2.36092	0	0	0	0	0		ATAHAE
ATAHUA	#N/A	Terephthalic Acid	#N/A	#N/A	UNKNOWN	Cd	5.40514	3.024	1.36061	0	247.965	0	0	0.12506		ATAHUA
ATAJAI	Terephthalic Acid	#N/A	#N/A	#N/A	UNKNOWN	NA	6.62082	4.56385	1.10689	894.106	0	0	0.31376	0		ATAJAI
ATAMEP	Pyrazole-3,5-dicarboxylic Acid	#N/A	#N/A	#N/A	UNKNOWN	Mn	2.05283	1.42687	1.61499	0	0	0	0	0		ATAMEP
ATEBEI	#N/A	#N/A	#N/A	#N/A	UNKNOWN	Yb	4.14742	1.8939	1.70245	0	27.6348	0	0	0.04242		ATEBEI
ATEHEO	#N/A	Terephthalic Acid	#N/A	#N/A	bbf	Zn	2.27061	1.54965	1.81125	0	0	0	0	0		ATEHEO
ATEXII	#N/A	Acetic Acid	#N/A	#N/A	srs	0	3.98032	1.76109	1.47899	0	10.6438	0	0	0.03474		ATEXII
ATEYAZ	Cinchomeronic Acid	4,4'-Bipyridyl	#N/A	#N/A	dmc	Zn	3.19797	1.89803	1.74862	0	0	0	0	0		ATEYAZ
ATEYED	1,4-Bis[(1H-imidazol-1-yl)-methyl]benzene	1,4-Bis[(1H-imidazol-1-yl)-methyl]benzene	#N/A	#N/A	UNKNOWN	Co	7.47545	5.44518	0.502814	6250.43	0	0	0.70524	0		ATEYED
ATEYED	1,4-Bis[(1H-imidazol-1-yl)-methyl]benzene	1,4-Bis[(1H-imidazol-1-yl)-methyl]benzene	#N/A	#N/A	UNKNOWN	Co	7.47545	5.44518	0.502814	6250.43	0	0	0.70524	0		ATEYED
ATEYOP	#N/A	#N/A	#N/A	#N/A	UNKNOWN	Gd	8.73097	7.03422	0.774953	2844.66	0	0	0.59668	0		ATEYOP
ATEYUV	#N/A	#N/A	#N/A	#N/A	UNKNOWN	Ho	#N/A	#N/A	0.805074	2712.13	0	0	0.58708	0		ATEYUV
ATEZAC	#N/A	#N/A	#N/A	#N/A	UNKNOWN	Er	#N/A	#N/A	0.708714	3095.34	0	0	0.66432	0		ATEZAC
ATIBAG	Formic Acid	#N/A	#N/A	#N/A	dia	Mn	4.87542	3.8862	1.64828	330.697	0	0	0.26152	0		ATIBAG
ATIBOU	Formic Acid	#N/A	#N/A	#N/A	dia	Mn	4.73785	3.95216	1.66268	318.206	0	0	0.25814	0		ATIBOU
ATIBOU01	Formic Acid	#N/A	#N/A	#N/A	dia	Mn	5.12425	4.02564	1.59271	429.072	0	0	0.2912	0		ATIBOU01
ATIBOU02	Formic Acid	#N/A	#N/A	#N/A	dia	Mn	5.13844	4.03284	1.58929	433.613	0	0	0.29352	0		ATIBOU02
ATIBUA	Formic Acid	#N/A	#N/A	#N/A	dia	Mn	4.9219	3.79511	1.6758	288.625	0	2	0.25212	0		ATIBUA
ATICAH	Formic Acid	#N/A	#N/A	#N/A	dia	Mn	5.23844	3.9755	1.59515	405.032	0	0	0.28662	0		ATICAH
ATICEL	Formic Acid	#N/A	#N/A	#N/A	dia	Mn	4.92685	3.92515	1.60993	391.038	0	1	0.27826	0		ATICEL
ATIDIS	#N/A	#N/A	#N/A	#N/A	cds	Cd	#N/A	#N/A	1.54989	0	97.528	0	0	0.07132		ATIDIS
ATIJOC	Phthalic Acid	Terephthalic Acid	#N/A	#N/A	UNKNOWN	La	2.43591	1.57416	2.08249	0	0	0	0	0		ATIJOC
ATIJUI	Phthalic Acid	Terephthalic Acid	#N/A	#N/A	UNKNOWN	Pr	2.41366	1.52432	2.12321	0	0	0	0	0		ATIJUI
ATIKAP	Phthalic Acid	Terephthalic Acid	#N/A	#N/A	tcs	Gd	2.27471	1.13195	2.29722	0	0	0	0	0		ATIKAP
ATIKET	Phthalic Acid	Terephthalic Acid	#N/A	#N/A	tcs	Dy	2.27825	1.14904	2.29919	0	0	0	0	0		ATIKET
ATIKIX	Phthalic Acid	Terephthalic Acid	#N/A	#N/A	tcs	Y	2.28779	1.13671	1.93797	0	0	0	0	0		ATIKIX
ATIRUS	3,5-Pyridinedicarboxylic Acid	#N/A	#N/A	#N/A	ant	Tb	3.95531	3.66445	2.34742	0	25.6159	0	0	0.0608		ATIRUS
ATIXUX	#N/A	#N/A	#N/A	#N/A	flu	Cd	4.75984	4.08689	1.55048	388.57	0	0	0.25402	0		ATIXUX
ATOBAN	#N/A	#N/A	#N/A	#N/A	pcu	Cu	3.82321	1.2577	1.43722	0	5.58491	0	0	0.00744		ATOBAN
ATOBER	#N/A	1,2-di(4-pyridyl)ethane	#N/A	#N/A	pcu	Cu	2.5753	1.57421	1.54425	0	0	0	0	0		ATOBER
ATOBIW	#N/A	#N/A	#N/A	#N/A	cds	Zn	7.08528	5.06381	1.11276	903.505	0	0	0.30696	0		ATOBIW
ATOBOC	#N/A	#N/A	#N/A	#N/A	UNKNOWN	Cd	4.10394	2.71568	1.44965	0	64.7703	0	0	0.06322		ATOBOC
ATOTAG01	#N/A	Tetrafluorophthalic Acid	#N/A	#N/A	pcu	Eu	3.89788	2.33299	2.1545	0	20.1142	0	0	0.05056		ATOTAG01
ATOTIM	Terephthalic Acid	#N/A	#N/A	#N/A	UNKNOWN	V	13.9687	13.6956	0.861632	1505.72	0	0	0.55826	0		ATOTIM
ATOWIQ	Terephthalic Acid	#N/A	#N/A	#N/A	UNKNOWN	Zn	9.57396	7.70486	0.866753	1878.51	0	0	0.5714	0		ATOWIQ
ATOWOW	Terephthalic Acid	#N/A	#N/A	#N/A	UNKNOWN	Zn	9.60341	7.74319	0.865493	1877.52	0	0	0.57274	0		ATOWOW
ATOXEN	Terephthalic Acid	#N/A	#N/A	#N/A	pcu	Zn	4.54614	3.60508	1.32471	0	134.689	0	0	0.13068		ATOXEN
ATURIS	#N/A	#N/A	#N/A	#N/A	unc	In	9.42302	7.17951	0.556224	4324.89	0	0	0.75278	0		ATURIS
ATUXEU	#N/A	#N/A	#N/A	#N/A	UNKNOWN	Eu	2.83716	0.86255	2.12389	0	0	0	0	0		ATUXEU
ATUXOE	#N/A	#N/A	#N/A	#N/A	bnn	KEu	4.11664	3.21926	1.61978	0	62.3495	0	0	0.08282		ATUXOE
ATUXUK	#N/A	#N/A	#N/A	#N/A	bnn	KTb	4.09692	2.96383	1.65994	0	50.5126	0	0	0.09336		ATUXUK
ATUYAR	#N/A	#N/A	#N/A	#N/A	bnn	KGd	4.05016	3.18178	1.68118	0	26.5802	0	0	0.06276		ATUYAR
AVAGIP	#N/A	#N/A	#N/A	#N/A	lvt-a	Ag	4.75937	4.57835	1.46647	178.054	0	0	0.09746	0		AVAGIP
AVAGOV	#N/A	#N/A	#N/A	#N/A	lvt-a	Ag	#N/A	#N/A	1.56302	0	21.2884	0	0	0.0252		AVAGOV
AVAGUB	#N/A	#N/A	#N/A	#N/A	lvt-a	Ag	3.29794	1.1693	1.70828	0	0	0	0	0		AVAGUB
AVAJUE02	#N/A	#N/A	#N/A	#N/A	tbo	NA	32.7182	19.5411	0.172604	6190.28	0	0	0.8994	0		AVAJUE02
AVAKAL02	#N/A	#N/A	#N/A	#N/A	pto	NA	26.2674	11.802	0.218141	6239.52	0	0	0.88742	0		AVAKAL02
AVAKEP02	#N/A	#N/A	#N/A	#N/A	pto	Cu	25.1756	11.3823	0.255802	5910.8	0	0	0.85808	0		AVAKEP02
AVALEO	#N/A	#N/A	#N/A	#N/A	pts	Gd	3.5827	2.67831	1.53689	0	0	0	0	0		AVALEO
AVAQAP	#N/A	#N/A	#N/A	#N/A	UNKNOWN	Nd	2.39408	1.52954	2.15986	0	0	0	0	0		AVAQAP
AVAQAP01	Phthalic Acid	Terephthalic Acid	#N/A	#N/A	UNKNOWN	Nd	2.40672	1.50209	2.15488	0	0	0	0	0		AVAQAP01
AVAQET	Phthalic Acid	Terephthalic Acid	#N/A	#N/A	tcs	Sm	2.28438	1.15155	2.2258	0	0	0	0	0		AVAQET
AVAQIX	Isonicotinic Acid	#N/A	#N/A	#N/A	dia	Cd	5.36267	2.11259	1.39505	0	350.152	0	0	0.26036		AVAQIX
AVAQIX01	Isonicotinic Acid	#N/A	#N/A	#N/A	dia	Cd	5.44587	2.26348	1.3731	0	321.714	0	0	0.24776		AVAQIX01
AVAQOD	Isonicotinic Acid	Isonicotinic Acid	4,4'-Bipyridyl	#N/A	bbf	Cd	2.7414	1.65111	1.76116	0	0	1	0	0		AVAQOD
AVASUM	4,4'-Dicarboxydiphenyl Ether	#N/A	#N/A	#N/A	UNKNOWN	Co	4.75413	1.94485	1.36258	0	82.447	0	0	0.07318		AVASUM
AVATAT	Dimethyl 2,2'-Oxydiacetate	#N/A	#N/A	#N/A	pcu	CoDy	5.54519	2.25098	1.95325	0	83.458	0	0	0.0875		AVATAT
AVAXIF	#N/A	#N/A	#N/A	#N/A	sea	0	1.91106	1.11136	4.18727	0	0	0	0	0		AVAXIF
AVAXOL	#N/A	#N/A	#N/A	#N/A	UNKNOWN	Zn	4.7888	1.18028	1.6876	0	19.8255	0	0	0.01858		AVAXOL
AVAXUR	#N/A	#N/A	#N/A	#N/A	UNKNOWN	Cd	#N/A	#N/A	1.83711	0	7.08566	1	0	0.0066		AVAXUR
AVAYAY	#N/A	#N/A	#N/A	#N/A	UNKNOWN	Mn	#N/A	#N/A	1.62635	0	4.11492	0	0	0.00172		AVAYAY
AVEHAM	#N/A	#N/A	#N/A	#N/A	UNKNOWN	NA	4.51878	3.91315	1.20992	236.57	0	0	0.12946	0		AVEHAM
AVELOD	#N/A	#N/A	#N/A	#N/A	uki	Cu	8.08398	4.97701	0.918014	1606.25	0	0	0.4388	0		AVELOD
AVEMAQ	#N/A	#N/A	#N/A	#N/A	uki	Ni	7.89142	4.98493	0.910058	1640.29	0	8	0.42086	0		AVEMAQ
AVEMIY	#N/A	#N/A	#N/A	#N/A	UNKNOWN	Ag	2.07393	1.05503	2.17665	0	0	0	0	0		AVEMIY
AVEMOE	#N/A	#N/A	#N/A	#N/A	UNKNOWN	Ag	1.81529	0.72188	2.80627	0	0	8	0	0		AVEMOE
AVEQID	#N/A	#N/A	#N/A	#N/A	UNKNOWN	0	7.54994	5.39592	0.884835	2106.88	0	0	0.56352	0		AVEQID
AVEROJ	1,2,4-triazole	#N/A	#N/A	#N/A	UNKNOWN	Cd	7.0096	6.80884	1.97632	732.532	0	0	0.4632	0		AVEROJ
AVESEA	1,2,4-triazole	#N/A	#N/A	#N/A	UNKNOWN	Cd	3.88823	1.99057	2.44913	0	1.12404	0	0	0.01448		AVESEA
AVESOL	#N/A	#N/A	#N/A	#N/A	UNKNOWN	Zn	5.80057	4.27913	0.984386	1767.32	0	0	0.5196	0		AVESOL
AVIHIY	1,3,5-Benzenetricarboxylic Acid	#N/A	#N/A	#N/A	UNKNOWN	Ho	5.92085	5.5188	1.69974	665.116	0	0	0.38694	0		AVIHIY
AVIHOE	1,3,5-Benzenetricarboxylic Acid	#N/A	#N/A	#N/A	UNKNOWN	Tm	5.74203	5.35525	1.75133	558.29	0	0	0.3628	0		AVIHOE
AVILAT	4,4′-(Hexafluoroisopropylidene)bis(benzoic acid)	#N/A	#N/A	#N/A	UNKNOWN	Mn	5.69489	1.64036	1.41614	0	418.921	0	0	0.20088		AVILAT
AVIMOI	#N/A	#N/A	#N/A	#N/A	sra,ABW	Zn	5.19672	4.33097	1.29217	525.07	0	0	0.23942	0		AVIMOI
AVIMUO	#N/A	#N/A	#N/A	#N/A	UNKNOWN	Mn	4.68573	3.63515	1.30991	0	267.323	0	0	0.15636		AVIMUO
AVIPOL	3,5-Pyridinedicarboxylic Acid	#N/A	#N/A	#N/A	ant	Mg	6.11686	2.03323	1.16504	0	525.544	0	0	0.23812		AVIPOL
AVIVAC	#N/A	#N/A	#N/A	#N/A	pts	Ag	#N/A	#N/A	0.73653	1993.79	77.3087	0	0.49678	0.0344		AVIVAC
AVIVEG	#N/A	#N/A	#N/A	#N/A	pts	Ag	#N/A	#N/A	0.733043	2014	80.5905	0	0.49874	0.0361		AVIVEG
AVIVIK	#N/A	#N/A	#N/A	#N/A	pts	AgSb	#N/A	#N/A	0.734288	2070.82	99.6476	0	0.4946	0.0415		AVIVIK
AVIVOQ	#N/A	#N/A	#N/A	#N/A	pts	Ag	#N/A	#N/A	0.709142	2179.03	124.606	0	0.51534	0.0474		AVIVOQ
AVIVUW	#N/A	#N/A	#N/A	#N/A	pts	Ag	#N/A	#N/A	0.729779	2052.17	91.4452	0	0.49536	0.03922		AVIVUW
AVOFUM	Terephthalic Acid	#N/A	#N/A	#N/A	UNKNOWN	Ag	1.32025	0.72471	3.29266	0	0	0	0	0		AVOFUM
AVOGAT	Pyromellitic Acid	#N/A	#N/A	#N/A	UNKNOWN	Ag	1.81504	0.96313	3.91013	0	0	4	0	0		AVOGAT
AVOGAT01	Pyromellitic Acid	#N/A	#N/A	#N/A	UNKNOWN	Ag	1.7841	0.97791	3.9427	0	0	0	0	0		AVOGAT01
AVOGEX	Pyromellitic Acid	#N/A	#N/A	#N/A	UNKNOWN	Ag	1.73173	1.07193	3.54355	0	0	6	0	0		AVOGEX
AVOGEZ	#N/A	#N/A	#N/A	#N/A	nia	Cd	2.11123	0.91333	2.52735	0	0	0	0	0		AVOGEZ
AVOGID	#N/A	#N/A	#N/A	#N/A	rtl	Cd	2.29257	1.30533	1.83394	0	0	2	0	0		AVOGID
AVOKUS	1,3,5-Benzenetricarboxylic Acid	#N/A	Formic Acid	#N/A	UNKNOWN	NaZn	3.30223	1.95748	1.94193	0	0	0	0	0		AVOKUS
AVOLAZ	1,3,5-Benzenetricarboxylic Acid	#N/A	Formic Acid	#N/A	UNKNOWN	NaZn	2.87736	1.6406	2.02453	0	0	1	0	0		AVOLAZ
AVOLED	1,3,5-Benzenetricarboxylic Acid	Formic Acid	#N/A	#N/A	UNKNOWN	NaZn	2.12974	1.16558	2.23781	0	0	8	0	0		AVOLED
AVONUV	Isonicotinic Acid	Acetic Acid	Isonicotinic Acid	#N/A	UNKNOWN	KTb	2.96706	1.24641	1.9023	0	0	0	0	0		AVONUV
AVOQIN	#N/A	Dipicolinic Acid	#N/A	#N/A	UNKNOWN	Cd	2.03302	1.29775	2.3898	0	0	0	0	0		AVOQIN
AVOQOT	#N/A	#N/A	#N/A	#N/A	UNKNOWN	Cd	2.77806	1.36554	1.87619	0	0	0	0	0		AVOQOT
AVOZUI	#N/A	#N/A	4,4'-Bipyridyl	#N/A	UNKNOWN	Ag	2.44856	1.43745	1.94074	0	0	0	0	0		AVOZUI
AVUCEA	1,3,5-Benzenetricarboxylic Acid	#N/A	#N/A	#N/A	UNKNOWN	Co	6.42752	3.7088	1.04668	0	1030.09	0	0	0.35164		AVUCEA
AVUDAX	#N/A	#N/A	#N/A	#N/A	UNKNOWN	Cu	5.77028	3.71558	1.142	0	758.273	0	0	0.28298		AVUDAX
AVUFED	#N/A	#N/A	#N/A	#N/A	rtl	Na	2.05985	1.11394	1.7958	0	0	0	0	0		AVUFED
AVUFED01	#N/A	#N/A	#N/A	#N/A	sqp	Na	1.9423	1.29183	1.79777	0	0	0	0	0		AVUFED01
AVUHEF	1,3,5-Benzenetricarboxylic Acid	#N/A	#N/A	#N/A	mab	Co	3.70804	2.16055	1.43848	0	0	0	0	0		AVUHEF
AVUHOP	1,3,5-Benzenetricarboxylic Acid	#N/A	#N/A	#N/A	UNKNOWN	Co	3.05997	1.24566	1.50755	0	0	0	0	0		AVUHOP
AVUHUV	1,3,5-Benzenetricarboxylic Acid	#N/A	#N/A	#N/A	UNKNOWN	Ni	3.10755	1.22514	1.52012	0	0	0	0	0		AVUHUV
AVUJAD	1,3,5-Benzenetricarboxylic Acid	#N/A	#N/A	#N/A	gra	Cu	2.90514	1.38488	1.53551	0	0	0	0	0		AVUJAD
AVUJEH	Phthalic Acid	#N/A	#N/A	#N/A	cds	NA	3.13711	1.53153	1.46154	0	0	2	0	0		AVUJEH
AVUJIL	2,5-Thiophenedicarboxylic Acid	Oxalic Acid	#N/A	#N/A	UNKNOWN	Pr	2.97373	2.09761	2.20719	0	0	0	0	0		AVUJIL
AVUJOR	2,5-Thiophenedicarboxylic Acid	Oxalic Acid	#N/A	#N/A	UNKNOWN	Gd	2.9681	2.02656	2.38333	0	0	0	0	0		AVUJOR
AVUJUX	2,5-Thiophenedicarboxylic Acid	Oxalic Acid	#N/A	#N/A	UNKNOWN	Nd	2.95372	2.08151	2.24887	0	0	0	0	0		AVUJUX
AVUKAE	2,5-Thiophenedicarboxylic Acid	Oxalic Acid	#N/A	#N/A	sqc254	Er	3.39317	0.97155	2.47444	0	0	0	0	0		AVUKAE
AVUKEI	2,5-Thiophenedicarboxylic Acid	Oxalic Acid	#N/A	#N/A	sqc254	Dy	3.47983	0.89517	2.41954	0	0	0	0	0		AVUKEI
AVUKIM	2,5-Thiophenedicarboxylic Acid	Oxalic Acid	#N/A	#N/A	dmc	Sm	2.95543	2.05586	2.31983	0	0	0	0	0		AVUKIM
AVUPIR	#N/A	#N/A	#N/A	#N/A	sqc891	Zr	3.57092	3.13245	6.68264	0	0	0	0	0		AVUPIR
AVUPOX	#N/A	#N/A	#N/A	#N/A	cds	Zr	2.49715	0.68106	2.15122	0	0	2	0	0		AVUPOX
AVUQIR	Pyrazole-3,5-dicarboxylic Acid	#N/A	#N/A	#N/A	sql	NaCu	1.26162	0.573	2.43844	0	0	2	0	0		AVUQIR
AVUYAR	Nitrilotriacetic Acid	#N/A	#N/A	#N/A	UNKNOWN	Pr	1.72987	0.89137	2.68217	0	0	0	0	0		AVUYAR
AWAGAH	#N/A	5-Aminoisophthalic Acid	#N/A	#N/A	UNKNOWN	Cd	3.82335	2.27161	1.41193	0	1.04236	0	0	0		AWAGAH
AWAGEL	#N/A	#N/A	#N/A	#N/A	ths	Cd	2.60011	1.50263	1.5048	0	0	0	0	0		AWAGEL
AWAGOV	#N/A	Terephthalic Acid	#N/A	#N/A	dmc	Ni	8.03493	4.40002	1.18414	536.463	0.696691	0	0.19866	0		AWAGOV
AWAKEQ	#N/A	#N/A	#N/A	#N/A	cds	Cd	5.66517	3.68033	1.23296	0	319.707	0	0	0.15072		AWAKEQ
AWASAU	#N/A	#N/A	#N/A	#N/A	UNKNOWN	CuPr	4.67659	3.97331	2.47889	82.2449	17.3418	0	0.09154	0.03828		AWASAU
AWASEY	Isonicotinic Acid	#N/A	#N/A	#N/A	UNKNOWN	KCuPr	#N/A	#N/A	1.20796	1504.46	0	8	0.57534	0		AWASEY
AWASOI	#N/A	#N/A	#N/A	#N/A	UNKNOWN	CuPr	#N/A	#N/A	2.54306	0	26.1579	0	0	0.03226		AWASOI
AWATAV	#N/A	#N/A	#N/A	#N/A	tbo	Co	7.22322	2.08772	1.27535	0	389.392	0	0	0.17312		AWATAV
AWEBIO	#N/A	#N/A	#N/A	#N/A	mab	U	4.82328	3.01886	2.01073	0	40.0264	0	0	0.05264		AWEBIO
AWECEM	#N/A	#N/A	#N/A	#N/A	UNKNOWN	Mn	3.73625	1.47799	1.73598	0	0	0	0	0		AWECEM
AWECUC	#N/A	#N/A	#N/A	#N/A	cds	Cd	2.90212	1.54407	1.44778	0	0	2	0	0		AWECUC
AWEDOW	#N/A	Malonic Acid	#N/A	#N/A	UNKNOWN	Zn	8.34459	7.81975	0.954627	1226.88	0	0	0.38064	0		AWEDOW
AWEFUE	#N/A	#N/A	#N/A	#N/A	UNKNOWN	CsU	1.9715	0.95672	2.70916	0	0	0	0	0		AWEFUE
AWEGEP	#N/A	#N/A	#N/A	#N/A	UNKNOWN	CsU	5.97651	3.13258	2.29036	0	204.793	0	0	0.19426		AWEGEP
AWEGIT	#N/A	#N/A	#N/A	#N/A	UNKNOWN	BaU	2.60698	0.95824	3.09901	0	0	0	0	0		AWEGIT
AWEJAO	#N/A	#N/A	#N/A	#N/A	sqc489	Ag	1.6897	1.04561	3.15553	0	0	0	0	0		AWEJAO
AWEJIW	#N/A	#N/A	#N/A	#N/A	sqc694	Cd	10.6139	10.2747	1.27522	757.865	0	0	0.3787	0		AWEJIW
AWEJOC	#N/A	#N/A	#N/A	#N/A	cdl	Co	#N/A	#N/A	1.42934	0	0	0	0	0		AWEJOC
AWELAP	#N/A	#N/A	#N/A	#N/A	UNKNOWN	K	1.27323	0.51813	2.09774	0	0	0	0	0		AWELAP
AWEMUL	#N/A	#N/A	#N/A	#N/A	UNKNOWN	Na	1.56522	0.92626	1.92725	0	0	0	0	0		AWEMUL
AWETAY	Isophthalic Acid	#N/A	#N/A	#N/A	pcu	Co	2.39377	1.11297	1.60846	0	0	0	0	0		AWETAY
AWEVIJ	#N/A	#N/A	#N/A	#N/A	lvt-a	Zn	#N/A	#N/A	0.771625	1814.36	0	0	0.44502	0		AWEVIJ
AWEWUV	#N/A	#N/A	#N/A	#N/A	nbo	Cu	3.60333	2.06758	1.56633	0	0	0	0	0		AWEWUV
AWEXOR	#N/A	4,4'-Dicarboxydiphenyl Ether	#N/A	#N/A	pcu	Zn	6.82031	5.9875	1.17466	774.589	0	0	0.29824	0		AWEXOR
AWEXUX	#N/A	4,4'-Dicarboxydiphenyl Ether	#N/A	#N/A	pcu	Zn	6.83308	6.12106	1.18929	780.797	0	0	0.29766	0		AWEXUX
AWEZOS	#N/A	#N/A	#N/A	#N/A	UNKNOWN	Cu	#N/A	#N/A	1.53516	0	114.527	68	0	0.05992		AWEZOS
AWEZOS01	#N/A	#N/A	#N/A	#N/A	UNKNOWN	Cu	#N/A	#N/A	1.53516	0	115.284	68	0	0.06056		AWEZOS01
AWIBAK	#N/A	#N/A	#N/A	#N/A	UNKNOWN	Cu	#N/A	#N/A	1.53516	0	116.856	68	0	0.06056		AWIBAK
AWIBAL	#N/A	#N/A	#N/A	#N/A	mog	Lu	4.59094	3.68543	1.75088	0	213.985	0	0	0.26634		AWIBAL
AWIBEO	#N/A	#N/A	#N/A	#N/A	UNKNOWN	Cu	#N/A	#N/A	1.56801	0	107.735	68	0	0.05884		AWIBEO
AWIBEP	#N/A	#N/A	#N/A	#N/A	mog	Lu	2.2796	0.84707	2.19671	0	0	0	0	0		AWIBEP
AWIBIS	#N/A	#N/A	#N/A	#N/A	UNKNOWN	Cu	#N/A	#N/A	1.56101	0	115.146	68	0	0.05734		AWIBIS
AWIDIU	#N/A	5-Nitroisophthalic Acid	#N/A	#N/A	mot	Cd	2.54823	0.83999	1.93403	0	0	0	0	0		AWIDIU
AWOFOI	#N/A	#N/A	#N/A	#N/A	UNKNOWN	Ce	2.63931	0.91862	1.87443	0	0	0	0	0		AWOFOI
AWOHIF	#N/A	2,5-Thiophenedicarboxylic Acid	#N/A	#N/A	UNKNOWN	Ag	3.17978	1.78524	1.78394	0	0	0	0	0		AWOHIF
AWOJAZ	#N/A	#N/A	#N/A	#N/A	UNKNOWN	Cd	#N/A	#N/A	2.06806	0	0	0	0	0		AWOJAZ
AWOJOM	#N/A	#N/A	#N/A	#N/A	UNKNOWN	Cs	1.73291	0.90648	2.27157	0	0	0	0	0		AWOJOM
AWOLAA	1H-Imidazole-4,5-dicarboxylic Acid	#N/A	#N/A	#N/A	UNKNOWN	CoGd	1.84975	0.6964	3.07107	0	0	0	0	0		AWOLAA
AWOPEH	#N/A	#N/A	#N/A	#N/A	UNKNOWN	NaV	2.11234	0.79447	2.08323	0	0	0	0	0		AWOPEH
AWOSIQ	#N/A	#N/A	#N/A	#N/A	nia	Cu	2.50536	1.35932	2.58722	0	0	8	0	0		AWOSIQ
AWOTEM	1H-Imidazole-4,5-dicarboxylic Acid	1H-Imidazole-4,5-dicarboxylic Acid	#N/A	#N/A	UNKNOWN	CoYb	2.63885	0.7771	2.45188	0	0	0	0	0		AWOTEM
AWOZOC	#N/A	1H-Imidazole-4,5-dicarboxylic Acid	#N/A	#N/A	UNKNOWN	CoSm	1.87667	0.73574	2.99218	0	0	0	0	0		AWOZOC
AWUCIF	#N/A	#N/A	#N/A	#N/A	UNKNOWN	AgCe	2.53412	1.66855	2.01517	0	0	0	0	0		AWUCIF
AWUROZ	#N/A	#N/A	#N/A	#N/A	cds	NA	1.34506	0.75309	2.18526	0	0	0	0	0		AWUROZ
AXAFIO	#N/A	#N/A	#N/A	#N/A	srs	Cu	9.59964	7.17094	0.725877	3177.82	0	0	0.73822	0		AXAFIO
AXAQAT02	#N/A	Pyrazine	#N/A	#N/A	pcu	FeAg	3.7148	2.67345	2.23963	0	0	0	0	0		AXAQAT02
AXATUQ	#N/A	1,3-di(4-pyridyl)propane	#N/A	#N/A	UNKNOWN	Zn	3.57932	1.34876	1.54552	0	0	0	0	0		AXATUQ
AXICOB	#N/A	#N/A	#N/A	#N/A	UNKNOWN	Cu	9.68612	9.39764	1.03773	1045.14	0	0	0.40982	0		AXICOB
AXINAX01	#N/A	#N/A	#N/A	#N/A	UNKNOWN	Co	#N/A	#N/A	0.455305	3666.52	0	0	0.73914	0		AXINAX01
AXINIF	#N/A	#N/A	#N/A	#N/A	sit	Co	9.61893	8.65143	0.764086	2345.64	0	8	0.53818	0		AXINIF
AXIPEE	#N/A	#N/A	#N/A	#N/A	fsc	FeAu	6.41608	3.94175	1.68088	628.843	0	0	0.36304	0		AXIPEE
AXIPEE01	#N/A	#N/A	#N/A	#N/A	fsc	FeAu	6.81111	4.3641	1.50078	982.304	0	16	0.43332	0		AXIPEE01
AXIPEE02	#N/A	#N/A	#N/A	#N/A	fsc	FeAu	#N/A	#N/A	1.63435	709.318	0	48	0.34022	0		AXIPEE02
AXIPEE03	#N/A	#N/A	#N/A	#N/A	fsc	FeAu	6.5428	4.08051	1.61298	755.887	0	16	0.38778	0		AXIPEE03
AXITAD	#N/A	#N/A	#N/A	#N/A	rtl	0	2.07433	1.05249	1.98476	0	0	0	0	0		AXITAD
AXITIL	#N/A	Isonicotinic Acid	#N/A	#N/A	dia	Zn	2.27302	1.31317	1.79209	0	0	0	0	0		AXITIL
AXITOR	#N/A	Isonicotinic Acid	#N/A	#N/A	dia	Zn	4.16927	1.6713	1.52116	0	30.4008	0	0	0.06628		AXITOR
AXOBIA	#N/A	#N/A	#N/A	#N/A	UNKNOWN	Na	1.69827	0.73699	2.21112	0	0	0	0	0		AXOBIA
AXOCAT	#N/A	#N/A	#N/A	#N/A	UNKNOWN	Cs	2.82862	1.81005	2.76319	0	0	0	0	0		AXOCAT
AXOCEW	4,4′-(Hexafluoroisopropylidene)bis(benzoic acid)	4,4′-(Hexafluoroisopropylidene)bis(benzoic acid)	#N/A	#N/A	unstable	Zn	4.94075	2.81313	1.60746	0	62.799	0	0	0.0668		AXOCEW
AXOCEX	#N/A	#N/A	#N/A	#N/A	UNKNOWN	Pb	1.48346	0.68013	3.6913	0	0	12	0	0		AXOCEX
AXOFAV	#N/A	#N/A	#N/A	#N/A	UNKNOWN	0	1.97538	1.15835	1.76687	0	0	0	0	0		AXOFAV
AXOHIE	4,4'-Bipyridyl	Terephthalic Acid	#N/A	#N/A	bnn	Cd	13.0311	11.059	0.645892	2859.69	0	0	0.63206	0		AXOHIE
AXOHOK	Terephthalic Acid	1,2-di(4-pyridyl)ethane	#N/A	#N/A	UNKNOWN	Cd	2.84979	1.5577	1.76798	0	0	0	0	0		AXOHOK
AXOVAL	#N/A	#N/A	#N/A	#N/A	UNKNOWN	Ba	1.80834	0.86445	2.23225	0	0	0	0	0		AXOVAL
AXOVIT	#N/A	#N/A	#N/A	#N/A	pts	Mn	1.93064	1.43427	1.77011	0	0	0	0	0		AXOVIT
AXUBOL	Terephthalic Acid	Isonicotinic Acid	#N/A	#N/A	ncb	Ni	7.85711	4.28888	1.05902	844.968	376.438	0	0.3016	0.14236		AXUBOL
AXUHIL	#N/A	#N/A	#N/A	#N/A	UNKNOWN	Cd	4.57086	2.70489	1.37578	0	68.4124	0	0	0.05344		AXUHIL
AXUJIN	#N/A	#N/A	#N/A	#N/A	UNKNOWN	NaKCuW	2.40052	0.82572	3.9734	0	0	0	0	0		AXUJIN
AXUKUB	#N/A	#N/A	#N/A	#N/A	eea	Cd	11.7483	7.33698	1.66827	1137.98	0	0	0.6291	0		AXUKUB
AXULAI	#N/A	#N/A	#N/A	#N/A	UNKNOWN	Cd	12.5078	11.5116	0.899872	1883.64	0	0	0.65082	0		AXULAI
AXULEM	#N/A	#N/A	#N/A	#N/A	UNKNOWN	Cd	12.2028	11.1783	0.934439	1754.92	0	0	0.62738	0		AXULEM
AXUVEW	#N/A	#N/A	#N/A	#N/A	UNKNOWN	NA	2.21906	1.24083	2.51867	0	0	0	0	0		AXUVEW
AXUZUO	Dipicolinic Acid	Dipicolinic Acid	#N/A	#N/A	UNKNOWN	Ce	2.63168	0.9624	2.26145	0	0	0	0	0		AXUZUO
AYABAD	Dipicolinic Acid	Dipicolinic Acid	#N/A	#N/A	UNKNOWN	Ce	3.58929	1.02655	2.16327	0	0	0	0	0		AYABAD
AYABEH	Dipicolinic Acid	Dipicolinic Acid	#N/A	#N/A	UNKNOWN	Nd	3.51543	0.98594	2.21756	0	0	0	0	0		AYABEH
AYATUR	Tetrahydrofuran-2,3,4,5-tetracarboxylic Acid	#N/A	#N/A	#N/A	UNKNOWN	0	3.78729	1.29265	3.44664	0	0	2	0	0		AYATUR
AYAVAZ	Tetrahydrofuran-2,3,4,5-tetracarboxylic Acid	#N/A	#N/A	#N/A	UNKNOWN	U	1.73857	0.8054	4.09602	0	0	0	0	0		AYAVAZ
AYAVED	Tetrahydrofuran-2,3,4,5-tetracarboxylic Acid	#N/A	#N/A	#N/A	UNKNOWN	U	2.77269	1.54879	3.5439	0	0	0	0	0		AYAVED
AYAVON	Tetrahydrofuran-2,3,4,5-tetracarboxylic Acid	#N/A	#N/A	#N/A	UNKNOWN	Pb	1.28934	0.75891	4.20142	0	0	8	0	0		AYAVON
AYAZIK	Glutaric Acid	#N/A	1,4-Bis[(1H-imidazol-1-yl)-methyl]benzene	#N/A	UNKNOWN	Cd	2.5103	1.09772	1.8831	0	0	0	0	0		AYAZIK
AYEQEC	#N/A	#N/A	#N/A	#N/A	pcu	Cu	8.19042	6.67968	0.854173	1848.35	0	0	0.53662	0		AYEQEC
AYIVIO	#N/A	#N/A	#N/A	#N/A	UNKNOWN	Cs	2.13126	0.92767	2.36471	0	0	0	0	0		AYIVIO
AYOMUX	#N/A	#N/A	#N/A	#N/A	UNKNOWN	Cd	1.75921	0.92295	2.71146	0	0	0	0	0		AYOMUX
AYONOT	Formic Acid	#N/A	#N/A	#N/A	pcu	Cu	3.85407	2.02306	1.66201	0	1.08833	1	0	0		AYONOT
AYOQEM	#N/A	#N/A	#N/A	#N/A	tbo	Cu	9.46161	5.03277	0.913896	1923.28	1.06831	0	0.46646	0		AYOQEM
AYOSIS	#N/A	#N/A	#N/A	#N/A	fit	K	1.10215	0.69416	2.15363	0	0	0	0	0		AYOSIS
AYOXUJ	Benzenepentacarboxylic Acid	trans,trans-Muconic Acid	#N/A	#N/A	neb	Co	5.6307	4.86464	1.21831	353.989	0	0	0.14848	0		AYOXUJ
AYOYEU	#N/A	trans,trans-Muconic Acid	#N/A	#N/A	UNKNOWN	Co	4.82669	3.2469	1.28934	0	320.623	0	0	0.169		AYOYEU
AYOYIY	trans,trans-Muconic Acid	#N/A	#N/A	#N/A	pcu	Co	4.47156	1.78129	1.17959	0	246.425	0	0	0.14664		AYOYIY
AYOYOE	trans,trans-Muconic Acid	#N/A	#N/A	#N/A	UNKNOWN	Ni	3.72014	1.8806	1.41995	0	0	1	0	0		AYOYOE
AYUDUV	#N/A	#N/A	#N/A	#N/A	dia	Cd	4.7168	1.52038	1.33837	0	134.66	0	0	0.10188		AYUDUV
AYUFIL	Mellitic Acid	#N/A	#N/A	#N/A	UNKNOWN	Ag	3.7173	1.91322	2.48767	0	0	0	0	0		AYUFIL
AYUWUM	#N/A	#N/A	#N/A	#N/A	UNKNOWN	Na	4.54144	2.53589	1.35162	0	154.672	0	0	0.1082		AYUWUM
AZAFEO	2,5-Dibromoterephthalic Acid	#N/A	#N/A	#N/A	UNKNOWN	Ca	4.85017	1.33349	1.78051	0	248.241	0	0	0.19434		AZAFEO
AZAFIS	2,5-Dibromoterephthalic Acid	#N/A	#N/A	#N/A	pts-x	Ca	4.56554	2.72091	1.67338	0	270.125	0	0	0.22752		AZAFIS
AZAVUU	#N/A	#N/A	#N/A	#N/A	htp	Cu	3.18246	1.86598	1.47094	0	0	4	0	0		AZAVUU
AZAWAB	#N/A	#N/A	#N/A	#N/A	UNKNOWN	Cu	3.11074	1.50854	1.48376	0	0	4	0	0		AZAWAB
AZAYAD	#N/A	#N/A	#N/A	#N/A	UNKNOWN	Li	1.66748	1.05048	1.68292	0	0	0	0	0		AZAYAD
AZAYEH	#N/A	#N/A	#N/A	#N/A	UNKNOWN	Li	2.63595	2.27446	1.52669	0	0	2	0	0		AZAYEH
AZEBUE	2,5-Thiophenedicarboxylic Acid	#N/A	#N/A	#N/A	UNKNOWN	Ho	3.00565	1.6697	2.15643	0	0	0	0	0		AZEBUE
AZIDUK	#N/A	#N/A	#N/A	#N/A	UNKNOWN	CrCuMo	2.26301	0.84213	2.81309	0	0	5	0	0		AZIDUK
AZILEA	#N/A	#N/A	#N/A	#N/A	UNKNOWN	Pr	3.4401	1.76178	1.97367	0	0	0	0	0		AZILEA
AZILEC	trans,trans-Muconic Acid	#N/A	#N/A	#N/A	pcu	Co	6.00977	3.33344	1.22585	0	474.217	0	0	0.2245		AZILEC
AZIMIH	Pyromellitic Acid	#N/A	#N/A	#N/A	UNKNOWN	0	4.50158	3.25724	1.52761	0	235.721	0	0	0.21968		AZIMIH
AZIVAI	5,10,15,20-Tetra(4-pyridyl)-porphyrin	#N/A	#N/A	#N/A	cds	NA	7.07721	4.91566	0.747474	3468.6	0	0	0.62276	0		AZIVAI
AZIXIR	#N/A	#N/A	#N/A	#N/A	UNKNOWN	0	1.78695	0.7608	1.9715	0	0	0	0	0		AZIXIR
AZIXUD	#N/A	#N/A	#N/A	#N/A	sra,ABW	Zn	4.24418	2.12782	1.42566	0	76.7535	0	0	0.09974		AZIXUD
AZIYIR	Adipic Acid	Adipic Acid	#N/A	#N/A	UNKNOWN	Nd	1.67986	1.03753	2.24261	0	0	0	0	0		AZIYIR
AZIYOX	Adipic Acid	Adipic Acid	#N/A	#N/A	UNKNOWN	Nd	2.58206	1.02381	2.08151	0	0	0	0	0		AZIYOX
AZIYOX01	Adipic Acid	Adipic Acid	#N/A	#N/A	UNKNOWN	Nd	2.67195	1.00088	2.06512	0	0	0	0	0		AZIYOX01
AZIYOX02	Adipic Acid	Adipic Acid	#N/A	#N/A	UNKNOWN	Nd	2.5727	1.04799	2.0419	0	0	0	0	0		AZIYOX02
AZOBUN	#N/A	#N/A	#N/A	#N/A	unstable	NA	3.1686	1.84494	1.7981	0	0	0	0	0		AZOBUN
AZOCAU	Fumaric Acid	#N/A	#N/A	#N/A	UNKNOWN	Pr	1.87562	0.69466	2.47356	0	0	0	0	0		AZOCAU
AZPYCD	#N/A	#N/A	#N/A	#N/A	lvt	Cd	2.13254	1.10911	1.86092	0	0	0	0	0		AZPYCD
AZUCED	#N/A	#N/A	#N/A	#N/A	UNKNOWN	Mn	2.28896	1.24554	1.75885	0	0	0	0	0		AZUCED
AZUFAC	#N/A	#N/A	#N/A	#N/A	dia	AuTl	3.98514	2.77316	2.3492	0	10.8658	8	0	0.024		AZUFAC
AZUFEG	#N/A	#N/A	#N/A	#N/A	ins	AuTl	5.14848	3.30111	2.13873	0	121.71	16	0	0.1309		AZUFEG
AZUFIK	#N/A	#N/A	#N/A	#N/A	dia	NA	5.09643	1.30239	2.05271	0	288.109	4	0	0.21764		AZUFIK
BABCUE	#N/A	#N/A	#N/A	#N/A	sra,ABW	Mn	2.17946	1.50687	1.75099	0	0	0	0	0		BABCUE
BABTOP	#N/A	#N/A	#N/A	#N/A	rtl	Ca	1.42936	0.70061	1.81046	0	0	0	0	0		BABTOP
BACFUJ	Diethyl 1,4-Phenylenediacetate	#N/A	1,4-Bis[(1H-imidazol-1-yl)-methyl]benzene	#N/A	pcu	Cd	2.13746	1.15438	1.72723	0	0	0	0	0		BACFUJ
BACGAQ	#N/A	#N/A	#N/A	#N/A	pcu	Cd	5.16583	4.20229	1.16624	580.53	0	0	0.25044	0		BACGAQ
BACMOH	#N/A	#N/A	#N/A	#N/A	srs	Cu	3.61491	3.12423	1.51372	0	0	0	0	0		BACMOH
BACMOH10	#N/A	#N/A	#N/A	#N/A	srs	Cu	3.66416	3.18379	1.51372	0	0	0	0	0		BACMOH10
BACSAC	#N/A	#N/A	#N/A	#N/A	dia	Ag	1.96074	0.76998	2.28368	0	0	0	0	0		BACSAC
BACZIR	#N/A	#N/A	#N/A	#N/A	etb	Zn	4.45756	2.37476	1.58824	0	32.2462	0	0	0.03814		BACZIR
BADHIA	Terephthalic Acid	#N/A	#N/A	#N/A	UNKNOWN	Sc	4.01973	3.00401	1.23442	0	17.1713	0	0	0.04476		BADHIA
BADHOG	Terephthalic Acid	#N/A	#N/A	#N/A	UNKNOWN	Sc	4.02045	2.99403	1.24012	0	17.2495	0	0	0.04496		BADHOG
BADHUM	Terephthalic Acid	#N/A	#N/A	#N/A	UNKNOWN	Sc	4.02685	2.97037	1.24704	0	17.3847	0	0	0.0454		BADHUM
BADHUM01	Terephthalic Acid	#N/A	#N/A	#N/A	UNKNOWN	Sc	3.74769	2.58193	1.3573	0	0	0	0	0		BADHUM01
BADJAU	Terephthalic Acid	#N/A	#N/A	#N/A	UNKNOWN	Sc	#N/A	#N/A	1.2661	0	9.34048	0	0	0.00318		BADJAU
BADXUC	#N/A	#N/A	#N/A	#N/A	UNKNOWN	Tb	10.5886	9.31212	0.885545	1982.45	0	0	0.56902	0		BADXUC
BADYAJ	#N/A	#N/A	#N/A	#N/A	UNKNOWN	Tb	8.60576	7.13629	0.984728	1871.38	0	0	0.5194	0		BADYAJ
BADZAK	Terephthalic Acid	Terephthalic Acid	Terephthalic Acid	#N/A	bcg	Zn	7.13491	5.24025	0.961266	1890.74	0	0	0.47796	0		BADZAK
BAEDTA01	#N/A	#N/A	#N/A	#N/A	UNKNOWN	Ba	5.09667	1.98417	2.27963	0	29.9654	0	0	0.04764		BAEDTA01
BAFBES	1,2,4-triazole	1,2,4-triazole	#N/A	#N/A	UNKNOWN	MoAg	7.08044	5.28168	1.73475	761.854	0	10	0.42768	0		BAFBES
BAFHIC	#N/A	#N/A	#N/A	#N/A	tfz-d	Pb	3.22884	1.94833	2.35885	0	0	0	0	0		BAFHIC
BAFHOI	#N/A	#N/A	#N/A	#N/A	UNKNOWN	Pb	2.8186	1.48765	2.34381	0	0	4	0	0		BAFHOI
BAFKUR	#N/A	Quinolinic Acid	#N/A	#N/A	UNKNOWN	Co	4.20949	2.7626	1.34841	0	41.4346	0	0	0.07314		BAFKUR
BAFORM	Formic Acid	#N/A	#N/A	#N/A	vcs	Ba	1.51713	0.83822	3.24493	0	0	0	0	0		BAFORM
BAFQOQ	Benzimidazole-5,6-dicarboxylic acid	#N/A	#N/A	#N/A	UNKNOWN	La	2.05465	0.86299	2.35775	0	0	0	0	0		BAFQOQ
BAFVIP	Terephthalic Acid	Terephthalic Acid	#N/A	#N/A	UNKNOWN	Cd	3.13197	1.42806	1.60946	0	0	0	0	0		BAFVIP
BAGRIN	#N/A	#N/A	#N/A	#N/A	sra,ABW	CuW	#N/A	#N/A	2.96469	0	96.9188	8	0	0.0884		BAGRIN
BAHCIZ	#N/A	#N/A	#N/A	#N/A	dia	0	7.84613	6.31235	1.13975	866.078	0	0	0.28276	0		BAHCIZ
BAHCOF	#N/A	#N/A	#N/A	#N/A	rna	Cu	5.99602	5.53211	1.6042	437.451	0	0	0.23796	0		BAHCOF
BAHFAU	4,4'-Bipyridyl	2,5-Furandicarboxylic Acid	#N/A	#N/A	qzd	Cu	6.21531	4.74387	0.773788	2481.23	0	0	0.56606	0		BAHFAU
BAHGUN	Isonicotinic Acid	Isonicotinic Acid	#N/A	#N/A	kdd	Cu	4.28161	3.26617	1.49376	0	75.2713	0	0	0.14608		BAHGUN
BAHGUN01	Isonicotinic Acid	Isonicotinic Acid	#N/A	#N/A	kdd	Cu	4.22538	3.22413	1.51115	0	55.844	0	0	0.12824		BAHGUN01
BAHGUN02	Isonicotinic Acid	Isonicotinic Acid	#N/A	#N/A	kdd	Cu	4.21378	3.2078	1.52235	0	52.0705	0	0	0.13214		BAHGUN02
BAHGUN03	Isonicotinic Acid	Isonicotinic Acid	#N/A	#N/A	kdd	Cu	4.25731	3.27008	1.50254	0	69.1273	0	0	0.13568		BAHGUN03
BAHGUN04	Isonicotinic Acid	Isonicotinic Acid	#N/A	#N/A	kdd	Cu	4.26697	3.29868	1.48559	0	74.3588	4	0	0.13728		BAHGUN04
BAHHUQ	#N/A	#N/A	Oxalic Acid	#N/A	pcu	Cd	4.89206	1.6151	1.46325	0	210.599	0	0	0.13192		BAHHUQ
BAHLUS	HMTA	Dimethyl 2,2'-Oxydiacetate	#N/A	#N/A	UNKNOWN	Ag	3.44428	2.01063	1.9897	0	0	4	0	0		BAHLUS
BAHMAZ	HMTA	Phthalic Acid	#N/A	#N/A	UNKNOWN	Ag	3.98161	1.5904	1.90237	0	30.4529	4	0	0.04272		BAHMAZ
BAHNEG	#N/A	#N/A	#N/A	#N/A	fet	0	2.21734	0.94198	2.10764	0	0	4	0	0		BAHNEG
BAHOXH13	Oxalic Acid	Oxalic Acid	#N/A	#N/A	dia	Ba	1.53034	0.66236	2.71229	0	0	0	0	0		BAHOXH13
BAJXIV	#N/A	#N/A	#N/A	#N/A	UNKNOWN	NaDy	2.67139	1.69963	1.61236	0	0	0	0	0		BAJXIV
BAKFID	Oxalic Acid	#N/A	#N/A	#N/A	UNKNOWN	RbCd	3.41244	0.62486	3.48416	0	0	0	0	0		BAKFID
BAKFOJ	Oxalic Acid	#N/A	#N/A	#N/A	UNKNOWN	RbCd	1.53374	0.78729	3.15625	0	0	0	0	0		BAKFOJ
BAKFUQ	#N/A	#N/A	#N/A	#N/A	UNKNOWN	Co	2.05556	0.90111	2.22547	0	0	0	0	0		BAKFUQ
BAKGAX	#N/A	#N/A	#N/A	#N/A	UNKNOWN	Co	3.94968	1.77441	1.93111	0	7.22353	0	0	0.0124		BAKGAX
BAKGEB	#N/A	#N/A	#N/A	#N/A	UNKNOWN	Co	2.62025	1.43008	1.73531	0	0	0	0	0		BAKGEB
BAKJEE	#N/A	#N/A	#N/A	#N/A	UNKNOWN	Co	6.3073	4.80271	1.03088	1354.32	11.2172	0	0.4121	0.0083		BAKJEE
BAKJII	#N/A	#N/A	#N/A	#N/A	rtl	Co	6.19215	5.21845	0.959339	1686.22	0	0	0.5071	0		BAKJII
BAKNUZ	4,4'-Bipyridyl	#N/A	#N/A	#N/A	bsn	Ni	#N/A	#N/A	1.41965	0	0	0	0	0		BAKNUZ
BAKSIS	#N/A	#N/A	#N/A	#N/A	UNKNOWN	Cu	11.6484	9.81423	0.738928	2282.31	0	0	0.5686	0		BAKSIS
BAKSUE	#N/A	#N/A	#N/A	#N/A	UNKNOWN	Zn	2.71249	1.25081	1.68429	0	0	0	0	0		BAKSUE
BAKVIU	#N/A	#N/A	#N/A	#N/A	nov	Cd	4.22216	1.29693	1.45478	0	41.8637	0	0	0.06348		BAKVIU
BAKWIV	#N/A	#N/A	#N/A	#N/A	UNKNOWN	0	2.90389	2.00071	2.31493	0	0	0	0	0		BAKWIV
BALFAV01	4,4'-Bipyridyl	#N/A	#N/A	#N/A	sqp	Mo	3.29115	2.04867	2.33767	0	0	0	0	0		BALFAV01
BALFAV02	4,4'-Bipyridyl	#N/A	#N/A	#N/A	sqp	Mo	3.31933	2.06475	2.33739	0	0	0	0	0		BALFAV02
BALFAV03	4,4'-Bipyridyl	#N/A	#N/A	#N/A	sqp	Mo	2.94578	1.1057	2.3567	0	0	0	0	0		BALFAV03
BALFAV04	4,4'-Bipyridyl	#N/A	#N/A	#N/A	sqp	Mo	2.94612	1.11536	2.34451	0	0	0	0	0		BALFAV04
BALJOQ	#N/A	#N/A	#N/A	#N/A	UNKNOWN	Tb	6.64876	4.17342	1.17929	1232.43	0	2	0.42182	0		BALJOQ
BALLOP	#N/A	#N/A	#N/A	#N/A	pts	Cu	2.17099	1.23509	1.66083	0	0	0	0	0		BALLOP
BALMUW	Oxalic Acid	#N/A	#N/A	#N/A	UNKNOWN	Ba	1.54328	0.74376	3.52406	0	0	0	0	0		BALMUW
BAMHIJ	#N/A	#N/A	#N/A	#N/A	UNKNOWN	Mn	3.19824	1.09455	1.68234	0	0	1	0	0		BAMHIJ
BAMKIM	#N/A	#N/A	Diethyl 1,4-Phenylenediacetate	#N/A	UNKNOWN	Cu	6.79615	5.75134	1.10764	1129.37	0	0	0.36768	0		BAMKIM
BAMKOS	#N/A	#N/A	Diethyl 1,4-Phenylenediacetate	#N/A	UNKNOWN	Cu	6.76349	5.81846	1.11335	1157.64	0	0	0.3767	0		BAMKOS
BAMMOU	#N/A	#N/A	#N/A	#N/A	UNKNOWN	Cu	11.0175	9.30314	1.02953	1290.24	0.497676	0	0.44894	0		BAMMOU
BAMMUA	#N/A	#N/A	#N/A	#N/A	UNKNOWN	Cu	10.1724	8.68839	1.04044	1250.81	0	16	0.40262	0		BAMMUA
BAMNAH	#N/A	#N/A	#N/A	#N/A	UNKNOWN	Cu	9.39866	8.82369	1.01975	1013.43	0	16	0.33744	0		BAMNAH
BAMNEL	#N/A	#N/A	#N/A	#N/A	UNKNOWN	Cu	9.39804	8.8402	1.01784	1024.94	0	16	0.33374	0		BAMNEL
BAMNUA	Isocinchomeronic Acid	Isocinchomeronic Acid	Oxalic Acid	#N/A	UNKNOWN	CoGd	3.21297	1.50184	2.12579	0	0	0	0	0		BAMNUA
BAMWES	Cinchomeronic Acid	#N/A	#N/A	#N/A	bnn	Mn	2.0127	1.28446	2.05073	0	0	0	0	0		BAMWES
BANLUA	#N/A	#N/A	#N/A	#N/A	UNKNOWN	K	2.77904	1.45436	1.43672	0	0	0	0	0		BANLUA
BANMAG	Dimethyl 2,2'-Oxydiacetate	#N/A	#N/A	#N/A	stp	CoNd	8.68497	7.44114	2.12241	452.962	0	3	0.31362	0		BANMAG
BANZAU	2,5-Dichloroterephthalic Acid	#N/A	#N/A	#N/A	dia	Co	2.60617	1.02824	1.56977	0	0	0	0	0		BANZAU
BANZOI	2,5-Dichloroterephthalic Acid	#N/A	#N/A	#N/A	dia	Co	#N/A	#N/A	1.37739	0	0	0	0	0		BANZOI
BANZUO	2,5-Dichloroterephthalic Acid	#N/A	#N/A	#N/A	dia	Co	2.36222	1.29754	1.47073	0	0	0	0	0		BANZUO
BAOXAL	Oxalic Acid	#N/A	#N/A	#N/A	sqc703	Ba	1.54276	0.57558	3.09108	0	0	0	0	0		BAOXAL
BAOXAL02	Oxalic Acid	#N/A	#N/A	#N/A	sqc703	Ba	1.59457	0.68369	3.03977	0	0	0	0	0		BAOXAL02
BAOXAL03	Oxalic Acid	#N/A	#N/A	#N/A	sqc703	Ba	1.63616	0.66169	3.091	0	0	0	0	0		BAOXAL03
BAPJAG	#N/A	#N/A	#N/A	#N/A	UNKNOWN	CuMo	2.31907	0.95543	2.41206	0	0	4	0	0		BAPJAG
BAPNOY	#N/A	#N/A	#N/A	#N/A	cds	Ni	2.93284	1.3043	1.4145	0	0	0	0	0		BAPNOY
BAPVAS	#N/A	#N/A	#N/A	#N/A	rtl	MnAg	2.16207	1.00793	1.82922	0	0	4	0	0		BAPVAS
BAQDOP	#N/A	#N/A	#N/A	#N/A	UNKNOWN	KPu	1.74515	0.34924	2.8118	0	0	0	0	0		BAQDOP
BAQMOW	Squaric Acid	#N/A	#N/A	#N/A	nbo	Mn	5.10365	0.92079	2.28903	0	63.6602	0	0	0.13676		BAQMOW
BAQMUC	Squaric Acid	#N/A	#N/A	#N/A	nbo	Zn	4.99748	0.99899	1.98032	0	71.2341	0	0	0.12196		BAQMUC
BAQXAU	#N/A	#N/A	#N/A	#N/A	UNKNOWN	NA	1.66669	1.12982	3.80884	0	0	0	0	0		BAQXAU
BAQXOG	Squaric Acid	#N/A	#N/A	#N/A	UNKNOWN	Mn	1.26151	0.56003	2.96986	0	0	0	0	0		BAQXOG
BAQXOG01	Squaric Acid	#N/A	#N/A	#N/A	UNKNOWN	Mn	1.25905	0.56081	2.97051	0	0	0	0	0		BAQXOG01
BAQXOG02	Squaric Acid	#N/A	#N/A	#N/A	UNKNOWN	Mn	1.26112	0.5617	2.9692	0	0	0	0	0		BAQXOG02
BAQXOG03	Squaric Acid	#N/A	#N/A	#N/A	UNKNOWN	Mn	1.26165	0.56499	2.96501	0	0	0	0	0		BAQXOG03
BARHUY	2,2'-Bipyridine-3,3'-dicarboxylic Acid	#N/A	#N/A	#N/A	UNKNOWN	Na	1.60894	0.57912	1.72427	0	0	0	0	0		BARHUY
BARJAG	2,2'-Bipyridine-3,3'-dicarboxylic Acid	#N/A	#N/A	#N/A	UNKNOWN	Rb	2.6294	1.98712	1.87354	0	0	0	0	0		BARJAG
BARJEM	#N/A	1H-1,2,3-triazole	#N/A	#N/A	UNKNOWN	NaAgW	3.03047	0.939	5.07041	0	0	0	0	0		BARJEM
BARJIO	#N/A	#N/A	#N/A	#N/A	UNKNOWN	Li	2.15344	0.79516	1.60758	0	0	0	0	0		BARJIO
BARKEL	2,2'-Bipyridine-3,3'-dicarboxylic Acid	#N/A	#N/A	#N/A	UNKNOWN	K	1.923	0.62339	1.64996	0	0	0	0	0		BARKEL
BARKIP	2,2'-Bipyridine-3,3'-dicarboxylic Acid	#N/A	#N/A	#N/A	UNKNOWN	Cs	2.67166	1.9368	2.10757	0	0	0	0	0		BARKIP
BARKOV	#N/A	#N/A	#N/A	#N/A	UNKNOWN	Cs	2.036	0.89522	2.93155	0	0	0	0	0		BARKOV
BARKUB	#N/A	#N/A	#N/A	#N/A	UNKNOWN	Rb	1.71413	0.83293	2.07424	0	0	0	0	0		BARKUB
BARKUD	Benzimidazole-5,6-dicarboxylic acid	#N/A	#N/A	#N/A	umm	Cu	12.7132	12.6171	1.01147	1267.2	0	0	0.54388	0		BARKUD
BARLEO	#N/A	#N/A	#N/A	#N/A	UNKNOWN	Zr	11.9973	7.22891	0.811163	2921.58	0	0	0.63754	0		BARLEO
BARMEP	#N/A	#N/A	#N/A	#N/A	UNKNOWN	Zr	6.59488	5.5571	1.22649	1278	0	0	0.42078	0		BARMEP
BARZIE	#N/A	#N/A	#N/A	#N/A	usf	Co	#N/A	#N/A	1.58724	0	242.259	0	0	0.13344		BARZIE
BASHAF	#N/A	#N/A	#N/A	#N/A	pcu	Mn	7.27498	4.28782	0.600027	4596.12	0	0	0.6886	0		BASHAF
BASHEJ	#N/A	#N/A	#N/A	#N/A	pcu	Co	7.22594	4.25266	0.629806	4262.43	0	2	0.68218	0		BASHEJ
BASHIN	#N/A	#N/A	#N/A	#N/A	pcu	Mn	5.75837	3.53459	0.748133	0	1641.3	1	0	0.51672		BASHIN
BASHOT	#N/A	#N/A	#N/A	#N/A	pcu	Fe	5.73974	3.56198	0.767835	0	1530.67	1	0	0.51366		BASHOT
BASJUB	#N/A	#N/A	#N/A	#N/A	pts	Co	5.47244	4.59142	1.03022	1188.84	0	0	0.3748	0		BASJUB
BASMAM	#N/A	#N/A	#N/A	#N/A	smc	Tb	6.94107	4.34941	2.44362	508.633	0	0	0.3913	0		BASMAM
BASMUE	#N/A	Phthalic Acid	4,4'-Bipyridyl	#N/A	pcu	Mn	2.60945	1.61004	1.42202	0	0	0	0	0		BASMUE
BASMUG	#N/A	Terephthalic Acid	#N/A	#N/A	pcu	Zn	5.18515	4.20358	1.17151	1020.53	0	0	0.38734	0		BASMUG
BASSOF	Benzimidazole-5,6-dicarboxylic acid	Benzimidazole-5,6-dicarboxylic acid	#N/A	#N/A	UNKNOWN	Dy	4.00466	2.89641	2.37315	0	11.5088	0	0	0.04176		BASSOF
BASSUL	Benzimidazole-5,6-dicarboxylic acid	Benzimidazole-5,6-dicarboxylic acid	#N/A	#N/A	UNKNOWN	AgEr	4.05972	2.64899	2.38455	0	13.0905	8	0	0.02282		BASSUL
BASTAS	Benzimidazole-5,6-dicarboxylic acid	Benzimidazole-5,6-dicarboxylic acid	#N/A	#N/A	UNKNOWN	AgGd	4.07484	2.66398	2.3203	0	11.1675	8	0	0.03992		BASTAS
BASTEW	Benzimidazole-5,6-dicarboxylic acid	Benzimidazole-5,6-dicarboxylic acid	#N/A	#N/A	UNKNOWN	0	4.09129	2.7592	2.27886	0	13.1828	8	0	0.03496		BASTEW
BASTIA	Benzimidazole-5,6-dicarboxylic acid	Benzimidazole-5,6-dicarboxylic acid	#N/A	#N/A	UNKNOWN	AgTb	4.02123	2.90213	2.33951	0	11.5657	8	0	0.02666		BASTIA
BASTOG	Benzimidazole-5,6-dicarboxylic acid	Benzimidazole-5,6-dicarboxylic acid	#N/A	#N/A	UNKNOWN	AgCe	1.94752	0.89168	2.51902	0	0	4	0	0		BASTOG
BASTUM	Benzimidazole-5,6-dicarboxylic acid	Benzimidazole-5,6-dicarboxylic acid	#N/A	#N/A	UNKNOWN	Ho	4.05859	2.73451	2.35952	0	11.3499	8	0	0.03444		BASTUM
BASYOM	#N/A	#N/A	#N/A	#N/A	ins	Zn	1.96139	1.01767	2.11034	0	0	0	0	0		BASYOM
BASYUS	#N/A	#N/A	#N/A	#N/A	UNKNOWN	Cd	1.921	1.13383	2.32839	0	0	0	0	0		BASYUS
BATXIG	#N/A	#N/A	#N/A	#N/A	sra,ABW	Zn	7.67793	6.34333	0.817534	2436.8	0	0	0.60074	0		BATXIG
BAVDEH	#N/A	#N/A	#N/A	#N/A	pcu	K	2.85518	1.22521	1.22183	0	0	0	0	0		BAVDEH
BAVMUI	#N/A	#N/A	#N/A	#N/A	UNKNOWN	Sb	7.97941	6.73521	1.89465	886.494	0	0	0.50118	0		BAVMUI
BAVWUS	#N/A	#N/A	#N/A	#N/A	UNKNOWN	Na	2.72426	1.05959	2.06462	0	0	0	0	0		BAVWUS
BAVYEF	#N/A	#N/A	#N/A	#N/A	llj	Cd	2.40883	1.04926	2.14398	0	0	0	0	0		BAVYEF
BAVYIJ	#N/A	#N/A	#N/A	#N/A	srs	Zn	3.43883	2.18845	1.58772	0	0	0	0	0		BAVYIJ
BAWSEZ	4,4'-Dicarboxydiphenyl Ether	4,4'-Dicarboxydiphenyl Ether	#N/A	#N/A	tfz-d	Co	2.49495	1.54282	1.75442	0	0	0	0	0		BAWSEZ
BAXFIR	#N/A	#N/A	#N/A	#N/A	pcu	Fe	4.18096	3.48207	1.22883	0	162.974	0	0	0.21382		BAXFIR
BAXFIR01	#N/A	#N/A	#N/A	#N/A	pcu	NA	4.08461	3.48945	1.30493	0	87.6352	0	0	0.14346		BAXFIR01
BAXFIR02	#N/A	#N/A	#N/A	#N/A	pcu	Fe	4.03285	3.42273	1.31623	0	65.4149	1	0	0.13384		BAXFIR02
BAXFUD	#N/A	#N/A	#N/A	#N/A	pcu	Fe	4.14435	3.36776	1.24657	0	138.236	1	0	0.19248		BAXFUD
BAXGAK	#N/A	#N/A	#N/A	#N/A	pcu	Fe	4.01414	3.50024	1.30644	0	82.3805	0	0	0.17168		BAXGAK
BAXLEU	#N/A	#N/A	#N/A	#N/A	UNKNOWN	CuMo	6.38484	4.21869	1.58809	759.237	0	0	0.37888	0		BAXLEU
BAXLEU	#N/A	#N/A	#N/A	#N/A	UNKNOWN	CuMo	6.38484	4.21869	1.58809	759.237	0	0	0.37888	0		BAXLEU
BAXLOD	#N/A	#N/A	#N/A	#N/A	utk	Ni	2.47589	2.3176	2.10903	0	0	0	0	0		BAXLOD
BAXREY	#N/A	#N/A	#N/A	#N/A	UNKNOWN	CuW	6.67644	3.27401	1.53413	0	272.426	0	0	0.13556		BAXREY
BAXSIE	#N/A	#N/A	#N/A	#N/A	UNKNOWN	Mg	4.31814	4.13774	1.62284	160.797	0	0	0.136	0		BAXSIE
BAXTUS	5-Aminoisophthalic Acid	5-Aminoisophthalic Acid	#N/A	#N/A	UNKNOWN	Co	4.40343	0.9019	1.72432	0	44.5172	0	0	0.05138		BAXTUS
BAYJEQ	Malonic Acid	#N/A	#N/A	#N/A	UNKNOWN	Ag	2.26296	1.19405	3.30815	0	0	8	0	0		BAYJEQ
BAYMOE	#N/A	#N/A	Acetic Acid	#N/A	sqp	Cu	4.03082	1.31786	1.82782	0	6.84357	0	0	0.01872		BAYMOE
BAYPUN	Imidazole	#N/A	#N/A	#N/A	dia	Hg	2.00924	1.17318	2.87173	0	0	0	0	0		BAYPUN
BAYQAU	Imidazole	#N/A	#N/A	#N/A	dia	Cd	2.04537	1.2535	2.10465	0	0	0	0	0		BAYQAU
BAYQAU01	Imidazole	#N/A	#N/A	#N/A	dia	Cd	2.02763	1.21794	2.10032	0	0	0	0	0		BAYQAU01
BAYQAU03	Imidazole	#N/A	#N/A	#N/A	dia	Cd	2.07973	1.23207	2.08547	0	0	0	0	0		BAYQAU03
BAYQAU04	Imidazole	#N/A	#N/A	#N/A	dia	Cd	2.12592	1.23787	2.07492	0	0	0	0	0		BAYQAU04
BAYQAU05	Imidazole	#N/A	#N/A	#N/A	dia	Cd	2.27911	1.26869	2.05313	0	0	0	0	0		BAYQAU05
BAYQAU06	Imidazole	#N/A	#N/A	#N/A	dia	Cd	2.3929	1.33877	2.02993	0	0	0	0	0		BAYQAU06
BAYQAU07	Imidazole	#N/A	#N/A	#N/A	dia	Cd	1.86762	1.23251	2.14018	0	0	0	0	0		BAYQAU07
BAYQAU08	Imidazole	#N/A	#N/A	#N/A	dia	NA	1.90539	1.23113	2.13113	0	0	0	0	0		BAYQAU08
BAYQAU09	Imidazole	#N/A	#N/A	#N/A	dia	Cd	1.93897	1.22978	2.12144	0	0	0	0	0		BAYQAU09
BAYQAU10	Imidazole	#N/A	#N/A	#N/A	dia	Cd	1.96411	1.22735	2.11553	0	0	0	0	0		BAYQAU10
BAYQAU11	Imidazole	#N/A	#N/A	#N/A	dia	Cd	2.02271	1.23006	2.10131	0	0	0	0	0		BAYQAU11
BAYQOK	Terephthalic Acid	3,6-Di(4-pyridyl)-1,2,4,5-tetrazine	#N/A	#N/A	pcu	Zn	6.89857	3.9236	1.16011	763.808	0	0	0.31546	0		BAYQOK
BAYQUQ	Terephthalic Acid	3,6-Di(4-pyridyl)-1,2,4,5-tetrazine	#N/A	#N/A	pcu	Cd	7.69213	6.07284	0.798074	2714.1	0	0	0.61078	0		BAYQUQ
BAYRAX	1,3,5-Benzenetricarboxylic Acid	3,6-Di(4-pyridyl)-1,2,4,5-tetrazine	#N/A	#N/A	UNKNOWN	Cd	6.64062	4.13333	1.47326	648.189	0	0	0.30392	0		BAYRAX
BAZBIO	2,6-Naphthalenedicarboxylic Acid	4,4'-Bipyridyl	2,6-Naphthalenedicarboxylic Acid	4,4'-Bipyridyl	pcu	Ni	6.15359	4.93722	1.0091	1478.2	0	0	0.41266	0		BAZBIO
BAZBIO01	2,6-Naphthalenedicarboxylic Acid	4,4'-Bipyridyl	#N/A	#N/A	pcu	Ni	6.20393	4.96475	1.00826	1471.74	0	0	0.41192	0		BAZBIO01
BAZBOU	2,6-Naphthalenedicarboxylic Acid	4,4'-Bipyridyl	2,6-Naphthalenedicarboxylic Acid	4,4'-Bipyridyl	pcu	Co	6.32959	4.9906	0.988326	1562.24	0	0	0.41822	0		BAZBOU
BAZBOU01	2,6-Naphthalenedicarboxylic Acid	4,4'-Bipyridyl	#N/A	#N/A	pcu	Co	6.11702	4.90548	0.971097	1538.08	0.234399	0	0.40732	0		BAZBOU01
BAZBOU02	2,6-Naphthalenedicarboxylic Acid	4,4'-Bipyridyl	#N/A	#N/A	pcu	Co	6.24727	4.90728	0.989668	1508.51	0.575759	0	0.41038	0		BAZBOU02
BAZBOW	#N/A	#N/A	#N/A	#N/A	soc	Fe	#N/A	#N/A	1.16301	533.486	420.028	0	0.20028	0.1681		BAZBOW
BAZCOW	#N/A	#N/A	#N/A	#N/A	srs	CrMn	8.63024	7.53963	0.735503	3135.78	0	0	0.72062	0		BAZCOW
BAZDAJ	#N/A	#N/A	#N/A	#N/A	srs	0	8.76915	7.50455	0.719533	3290.11	0	0	0.72624	0		BAZDAJ
BAZFUF	1,3,5-Tris(4-carboxyphenyl)benzene	#N/A	#N/A	#N/A	pto	Cu	20.246	7.8807	0.36318	5467.03	0	0	0.81842	0		BAZFUF
BAZFUF01	#N/A	#N/A	#N/A	#N/A	pto	Cu	20.1526	7.86334	0.365326	5443.83	0	0	0.82178	0		BAZFUF01
BAZGAM	#N/A	#N/A	#N/A	#N/A	tbo	NA	#N/A	#N/A	0.133551	6518.89	0	0	0.92144	0		BAZGAM
BAZGEQ	#N/A	#N/A	#N/A	#N/A	pto	Cu	#N/A	#N/A	0.348986	4486.71	0	4	0.78344	0		BAZGEQ
BAZJET	#N/A	#N/A	#N/A	#N/A	acs	Mn	12.2344	12.0252	0.786539	2019.52	0	0	0.55528	0		BAZJET
BAZTUU	#N/A	#N/A	#N/A	#N/A	dia	Cu	11.4598	6.68877	0.614835	3923.49	0	0	0.70304	0		BAZTUU
BAZVIK	#N/A	#N/A	#N/A	#N/A	UNKNOWN	Ba	1.79116	1.04709	2.48586	0	0	0	0	0		BAZVIK
BEBWOX	#N/A	1,4-Naphthalenedicarboxylic Acid	#N/A	#N/A	pcu	Co	4.25065	2.91668	1.36161	0	104.623	0	0	0.08804		BEBWOX
BECBAP	#N/A	Phthalic Acid	#N/A	#N/A	dia	Co	2.81128	1.423	1.49307	0	0	0	0	0		BECBAP
BECBIX	Terephthalic Acid	#N/A	#N/A	#N/A	dia	Co	2.9984	1.45042	1.49781	0	0	0	0	0		BECBIX
BECDAP	#N/A	#N/A	#N/A	#N/A	UNKNOWN	K	1.44419	0.65708	1.9411	0	0	0	0	0		BECDAP
BECJUR	#N/A	#N/A	#N/A	#N/A	nia	CuZn	6.0703	2.75203	1.62675	0	150.739	0	0	0.11856		BECJUR
BECKAY	#N/A	#N/A	#N/A	#N/A	pcu	CuZn	4.68211	3.40487	1.62805	0	226.127	0	0	0.17354		BECKAY
BECKEC	#N/A	#N/A	#N/A	#N/A	unstable	CuZn	5.12022	2.24404	1.59153	0	210.593	0	0	0.15668		BECKEC
BECRUX	#N/A	#N/A	#N/A	#N/A	pts	Zn	2.8792	2.08661	1.61028	0	0	0	0	0		BECRUX
BECRUX01	#N/A	#N/A	#N/A	#N/A	pts	Zn	2.64764	1.97326	1.62576	0	0	0	0	0		BECRUX01
BECRUX02	#N/A	#N/A	#N/A	#N/A	pts	Zn	2.71142	2.0382	1.61086	0	0	0	0	0		BECRUX02
BECRUX03	#N/A	#N/A	#N/A	#N/A	pts	Zn	2.31324	1.56067	1.81763	0	0	0	0	0		BECRUX03
BECRUX04	#N/A	#N/A	#N/A	#N/A	pts	Zn	2.1336	1.5043	1.92596	0	0	0	0	0		BECRUX04
BECRUX05	#N/A	#N/A	#N/A	#N/A	pts	Zn	2.13075	1.36148	2.1195	0	0	0	0	0		BECRUX05
BECRUX06	#N/A	#N/A	#N/A	#N/A	pts	Zn	2.11745	1.29922	2.19719	0	0	0	0	0		BECRUX06
BECRUX07	#N/A	#N/A	#N/A	#N/A	pts	Zn	2.69377	2.06863	1.61157	0	0	0	0	0		BECRUX07
BECSEK	#N/A	#N/A	#N/A	#N/A	UNKNOWN	Zn	2.43015	1.37454	1.61941	0	0	0	0	0		BECSEK
BECSUA	#N/A	4,4'-Dicarboxydiphenyl Ether	#N/A	#N/A	mab	Zn	7.89466	3.08654	1.08369	0	832.166	0	0	0.2752		BECSUA
BEDHOJ	#N/A	#N/A	#N/A	#N/A	dia	Ni	4.76295	4.41775	1.31454	422.591	0	0	0.28616	0		BEDHOJ
BEDJEA	Adipic Acid	Adipic Acid	#N/A	#N/A	fsc	U	2.02721	1.16446	3.1061	0	0	0	0	0		BEDJEA
BEDJOL	#N/A	#N/A	#N/A	#N/A	UNKNOWN	Ba	2.19405	1.55231	2.05331	0	0	0	0	0		BEDJOL
BEDPAE	#N/A	#N/A	#N/A	#N/A	dia	Co	6.36985	3.27907	1.26709	0	516.207	0	0	0.26768		BEDPAE
BEDPEH	D-Camphoric Acid	#N/A	#N/A	#N/A	ths	Co	3.51238	2.2926	1.28865	0	0	0	0	0		BEDPEH
BEDPIL	D-Camphoric Acid	#N/A	#N/A	#N/A	ths	Zn	3.51799	2.30568	1.30635	0	0	0	0	0		BEDPIL
BEDQUZ	#N/A	#N/A	#N/A	#N/A	ant	Cd	3.09563	2.06265	1.68901	0	0	0	0	0		BEDQUZ
BEDREK	#N/A	#N/A	#N/A	#N/A	ant	Mn	3.68718	1.34497	1.46156	0	0	0	0	0		BEDREK
BEDTAI	Terephthalic Acid	#N/A	#N/A	#N/A	hex	Co	5.79125	4.54881	1.01539	1291.75	0	0	0.41818	0		BEDTAI
BEDTIQ	Terephthalic Acid	#N/A	#N/A	#N/A	hex	Co	5.51976	4.47922	1.07151	1136.53	0	0	0.40982	0		BEDTIQ
BEDWIS	#N/A	#N/A	#N/A	#N/A	unstable	FePt	4.84264	3.91895	1.3621	877.503	0	5	0.40998	0		BEDWIS
BEDWIS	#N/A	#N/A	#N/A	#N/A	unstable	FePt	4.84264	3.91895	1.3621	877.503	0	5	0.40998	0		BEDWIS
BEDWOZ	#N/A	#N/A	#N/A	#N/A	UNKNOWN	Zn	2.32103	1.09552	1.67234	0	0	0	0	0		BEDWOZ
BEDYEQ	TCPP	#N/A	#N/A	#N/A	csq	NA	32.0239	30.9955	0.492973	2631.23	0	0	0.76194	0		BEDYEQ
BEFJOO	4,4'-Bibenzoic Acid	#N/A	#N/A	#N/A	pcu	Zn	4.29186	2.67308	1.23115	0	243.521	0	0	0.16304		BEFJOO
BEFJUS	#N/A	#N/A	#N/A	#N/A	UNKNOWN	Th	2.95538	1.61344	2.87048	0	0	0	0	0		BEFJUS
BEFQIO	#N/A	Oxalic Acid	#N/A	#N/A	UNKNOWN	Ce	2.97147	1.87159	2.03101	0	0	0	0	0		BEFQIO
BEFQOU	#N/A	Oxalic Acid	#N/A	#N/A	UNKNOWN	Pr	2.93238	1.8842	2.04927	0	0	0	0	0		BEFQOU
BEFQUA	#N/A	Oxalic Acid	#N/A	#N/A	UNKNOWN	Nd	2.93058	1.91525	2.07693	0	0	0	0	0		BEFQUA
BEFRAH	#N/A	Oxalic Acid	#N/A	#N/A	UNKNOWN	Eu	2.96843	1.83775	2.14533	0	0	0	0	0		BEFRAH
BEFREL	#N/A	Oxalic Acid	#N/A	#N/A	UNKNOWN	Tb	3.01232	1.82392	2.19201	0	0	0	0	0		BEFREL
BEFRIP	#N/A	Oxalic Acid	#N/A	#N/A	UNKNOWN	Sm	2.95888	1.73931	2.12664	0	0	0	0	0		BEFRIP
BEGBOG	Acetic Acid	#N/A	#N/A	#N/A	srs	NaPb	2.38757	1.59124	2.1332	0	0	0	0	0		BEGBOG
BEGFID	#N/A	4,4'-Bipyridyl	#N/A	#N/A	UNKNOWN	V	2.53051	0.87783	2.35611	0	0	0	0	0		BEGFID
BEGPUB	#N/A	#N/A	#N/A	#N/A	acs	0	9.88349	8.07376	1.12848	1458.3	2.81616	0	0.5227	0.00742		BEGPUB
BEHCAU	#N/A	#N/A	#N/A	#N/A	pcu	Pr	2.63743	1.11533	1.53132	0	0	0	0	0		BEHCAU
BEHNAF	#N/A	#N/A	#N/A	#N/A	cds	Cu	2.44583	0.95443	1.82988	0	0	0	0	0		BEHNAF
BEJYOH	#N/A	Trimellitic Acid	#N/A	#N/A	UNKNOWN	Zn	6.36241	1.50747	1.51432	0	109.138	0	0	0.06542		BEJYOH
BEJYUN	#N/A	Trimellitic Acid	#N/A	#N/A	UNKNOWN	Zn	4.6136	1.54726	1.51312	0	48.0321	0	0	0.03304		BEJYUN
BEKMOW	#N/A	#N/A	#N/A	#N/A	UNKNOWN	U	#N/A	#N/A	2.52327	0	23.1357	0	0	0.0291		BEKMOW
BEKNIR	1,4-Cyclohexanedicarboxylic Acid	#N/A	#N/A	#N/A	srs	CoU	6.56549	4.62648	1.20484	1557.69	0	0	0.51596	0		BEKNIR
BEKNOX	1,4-Cyclohexanedicarboxylic Acid	#N/A	#N/A	#N/A	srs	CdU	6.506	4.28764	1.18214	1617.61	0	0	0.5569	0		BEKNOX
BEKPAL	1,4-Cyclohexanedicarboxylic Acid	#N/A	#N/A	#N/A	ths	U	9.60379	8.67465	1.07102	1548.25	0	0	0.57156	0		BEKPAL
BEKPIT	#N/A	#N/A	#N/A	#N/A	UNKNOWN	U	2.26424	1.21076	2.26733	0	0	4	0	0		BEKPIT
BEKQUG	Terephthalic Acid	1,2,4-triazole	#N/A	#N/A	UNKNOWN	Zn	5.64588	3.89081	1.11147	1401.56	0	0	0.46546	0		BEKQUG
BEKVOD	#N/A	#N/A	#N/A	#N/A	usf	Zn	2.77131	1.84519	1.74299	0	0	0	0	0		BEKVOD
BELHOR	4,4'-Bipyridyl	#N/A	#N/A	#N/A	cds	Sn	3.51016	2.07383	1.60482	0	0	0	0	0		BELHOR
BELJIL	#N/A	#N/A	#N/A	#N/A	nbo-a	0	7.19846	5.21434	1.28754	583.168	0	0	0.23536	0		BELJIL
BELQAN	#N/A	#N/A	#N/A	#N/A	UNKNOWN	Mn	4.21493	2.18447	1.43977	0	33.3047	0	0	0.02398		BELQAN
BELTUJ	#N/A	#N/A	#N/A	#N/A	UNKNOWN	Co	#N/A	#N/A	1.20516	0	566.618	0	0	0.24762		BELTUJ
BELVAR	#N/A	#N/A	#N/A	#N/A	UNKNOWN	Mn	#N/A	#N/A	1.17214	768.81	0	0	0.2992	0		BELVAR
BELXUN	#N/A	#N/A	#N/A	#N/A	UNKNOWN	0	2.81439	1.60168	2.12798	0	0	0	0	0		BELXUN
BELYIC	Acetic Acid	#N/A	#N/A	#N/A	dia	Mg	2.04954	1.16884	1.39682	0	0	0	0	0		BELYIC
BEMKOW	#N/A	#N/A	#N/A	#N/A	sqc885	Gd	2.6182	1.16705	1.74173	0	0	0	0	0		BEMKOW
BEMNUE	Phthalic Acid	#N/A	#N/A	#N/A	cds	Cu	3.3636	1.29754	1.45331	0	0	0	0	0		BEMNUE
BEMPAM	Phthalic Acid	#N/A	#N/A	#N/A	UNKNOWN	Cu	2.44197	1.41035	1.79629	0	0	6	0	0		BEMPAM
BEMPIT	Oxalic Acid	Oxalic Acid	#N/A	#N/A	UNKNOWN	KFe	1.43687	0.03802	2.39494	0	0	0	0	0		BEMPIT
BEMPOZ	Oxalic Acid	Oxalic Acid	#N/A	#N/A	UNKNOWN	KCo	1.40285	0.04292	2.43591	0	0	0	0	0		BEMPOZ
BEMPOZ01	Oxalic Acid	#N/A	#N/A	#N/A	UNKNOWN	KCo	1.39647	0.04843	2.43265	0	0	0	0	0		BEMPOZ01
BENBIH	#N/A	#N/A	#N/A	#N/A	UNKNOWN	Cd	1.72981	0.98251	2.68146	0	0	0	0	0		BENBIH
BENBOM	1,2-di(4-pyridyl)ethane	1,2-di(4-pyridyl)ethane	#N/A	#N/A	UNKNOWN	Ce	4.74481	1.97918	1.65458	0	47.1004	0	0	0.05652		BENBOM
BENPOA	#N/A	#N/A	#N/A	#N/A	UNKNOWN	Rb	2.24572	0.84934	1.91489	0	0	0	0	0		BENPOA
BENQUH	#N/A	#N/A	#N/A	#N/A	UNKNOWN	NaZn	1.27182	0.96158	2.37539	0	0	0	0	0		BENQUH
BENXOJ	#N/A	#N/A	#N/A	#N/A	ant	Zn	4.10039	3.48058	1.44846	0	75.2959	0	0	0.1215		BENXOJ
BENXUP	#N/A	#N/A	#N/A	#N/A	ant	Zn	4.07937	3.40918	1.4733	0	90.8269	0	0	0.10606		BENXUP
BENZOL	#N/A	#N/A	#N/A	#N/A	tfz-d	NA	4.97848	3.68781	1.25103	0	325.857	0	0	0.20932		BENZOL
BENZUR	#N/A	#N/A	#N/A	#N/A	tfz-d	NA	4.83986	3.70828	1.34426	0	309.48	0	0	0.20248		BENZUR
BEPBAB	#N/A	#N/A	#N/A	#N/A	tfz-d	Ca	4.49336	3.97632	1.14453	480.041	0	0	0.21308	0		BEPBAB
BEPFIN	#N/A	#N/A	#N/A	#N/A	UNKNOWN	NA	2.6958	1.26121	1.81171	0	0	0	0	0		BEPFIN
BEPLUF	#N/A	#N/A	#N/A	#N/A	uni	Zn	9.83528	9.74472	1.04465	953.227	0	0	0.36232	0		BEPLUF
BEPMAM	#N/A	#N/A	#N/A	#N/A	uni	Zn	9.64975	9.56872	1.05853	918.43	0	0	0.347	0		BEPMAM
BEPMEQ	#N/A	#N/A	#N/A	#N/A	uni	Zn	10.2078	10.0953	1.01267	1069.7	0	0	0.39296	0		BEPMEQ
BEPMIU	#N/A	#N/A	#N/A	#N/A	uni	Zn	10.0367	9.94015	1.02149	1032.14	0	0	0.38636	0		BEPMIU
BEPNER	#N/A	#N/A	#N/A	#N/A	dia	Zn	3.72227	2.61847	1.18822	0	0	0	0	0		BEPNER
BEPNIV	#N/A	#N/A	#N/A	#N/A	uni	Zn	8.14408	8.04135	1.11364	704.746	0	0	0.26782	0		BEPNIV
BEPNOB	#N/A	#N/A	#N/A	#N/A	uni	Zn	9.65894	9.55127	1.05853	905.046	0	0	0.3465	0		BEPNOB
BEPNOC	#N/A	#N/A	#N/A	#N/A	UNKNOWN	Sr	2.05056	1.05933	2.23245	0	0	0	0	0		BEPNOC
BEPNUH	#N/A	#N/A	#N/A	#N/A	uni	Zn	10.3126	10.2061	1.16569	889.205	0	0	0.38658	0		BEPNUH
BEPNUI	#N/A	#N/A	#N/A	#N/A	bnn	Ca	1.76991	1.23654	1.89502	0	0	0	0	0		BEPNUI
BEPPAP	#N/A	#N/A	#N/A	#N/A	uni	Zn	9.89385	9.77943	1.03173	1036.4	0	0	0.38054	0		BEPPAP
BEPPIX	#N/A	#N/A	#N/A	#N/A	uni	Zn	7.71852	7.60093	1.20493	634.785	0	0	0.2488	0		BEPPIX
BEPPIY	Oxalic Acid	Formic Acid	#N/A	#N/A	UNKNOWN	Eu	1.31365	0.76927	3.75843	0	0	0	0	0		BEPPIY
BEPPOD	#N/A	#N/A	#N/A	#N/A	uni	Zn	9.61884	9.49812	1.12352	793.931	0	0	0.3271	0		BEPPOD
BEPVAV	#N/A	#N/A	#N/A	#N/A	srs	Cu	4.46396	3.25406	1.36696	0	218.135	0	0	0.14456		BEPVAV
BEPVEZ	#N/A	#N/A	#N/A	#N/A	srs	Cu	5.77204	4.44605	1.26954	584.707	0	6	0.25512	0		BEPVEZ
BEPVID	#N/A	#N/A	#N/A	#N/A	srs	Cu	5.26538	4.19232	1.30564	491.257	0	6	0.23352	0		BEPVID
BEPVOJ	#N/A	#N/A	#N/A	#N/A	srs	Cu	4.84136	3.77975	1.35072	362.759	0	4	0.20474	0		BEPVOJ
BEPVOJ01	#N/A	#N/A	#N/A	#N/A	srs	Cu	5.10714	3.98696	1.3287	431.103	0	4	0.21952	0		BEPVOJ01
BEPYIG	#N/A	#N/A	#N/A	#N/A	UNKNOWN	Cu	7.55271	7.20236	1.44288	521.758	0	8	0.25354	0		BEPYIG
BEQBEG	#N/A	#N/A	#N/A	#N/A	UNKNOWN	Cd	2.84354	1.7915	1.57121	0	0	0	0	0		BEQBEG
BEQBIK	#N/A	#N/A	#N/A	#N/A	UNKNOWN	Cd	#N/A	#N/A	1.75265	0	0	0	0	0		BEQBIK
BEQBOQ	#N/A	Terephthalic Acid	#N/A	#N/A	dia	Zn	7.09712	5.54405	0.726652	2742.52	0	0	0.5383	0		BEQBOQ
BEQFEK	4,4'-Bibenzoic Acid	#N/A	4,4'-Bibenzoic Acid	#N/A	UNKNOWN	Co	10.5391	10.4462	1.07568	639.833	4.19362	0	0.25028	0.00192		BEQFEK
BEQHUD	#N/A	#N/A	#N/A	#N/A	dia	Zn	6.96122	6.40077	1.03574	1189.99	0	0	0.39268	0		BEQHUD
BEQJAL	#N/A	#N/A	#N/A	#N/A	dia	Ni	6.73736	6.27967	1.04678	1188.39	0	0	0.38808	0		BEQJAL
BEQJIS	#N/A	#N/A	#N/A	#N/A	pcu	Cu	2.27384	1.10282	1.80618	0	0	8	0	0		BEQJIS
BEQJOZ	#N/A	#N/A	#N/A	#N/A	UNKNOWN	Ho	6.38637	4.91968	1.69211	446.546	0	0	0.25504	0		BEQJOZ
BEQJUF	#N/A	#N/A	#N/A	#N/A	UNKNOWN	Tb	6.44405	4.90775	1.66028	460.761	0	0	0.2573	0		BEQJUF
BEQKAM	1,3,5-Benzenetricarboxylic Acid	#N/A	#N/A	#N/A	UNKNOWN	Zn	10.9046	3.60452	1.37295	0	952.889	0	0	0.42902		BEQKAM
BEQXEC	#N/A	#N/A	#N/A	#N/A	UNKNOWN	Co	2.99126	1.32109	1.56914	0	0	1	0	0		BEQXEC
BEQXOM	Terephthalic Acid	#N/A	#N/A	#N/A	fsc	Mn	2.12163	1.59925	1.54426	0	0	1	0	0		BEQXOM
BERFIP	Pyromellitic Acid	#N/A	#N/A	#N/A	UNKNOWN	Zn	3.10543	2.04275	2.06856	0	0	0	0	0		BERFIP
BERFUB	#N/A	#N/A	#N/A	#N/A	tfw	Zn	2.63556	1.47095	1.74036	0	0	0	0	0		BERFUB
BERGAI	#N/A	Terephthalic Acid	#N/A	#N/A	UNKNOWN	Zn	5.27731	2.66637	1.49712	0	238.542	0	0	0.18084		BERGAI
BERGAI01	#N/A	Terephthalic Acid	#N/A	#N/A	UNKNOWN	Zn	5.24449	2.62502	1.50824	0	251.644	0	0	0.18172		BERGAI01
BERROH	#N/A	#N/A	#N/A	#N/A	dia	Mn	2.34177	1.32705	1.60978	0	0	0	0	0		BERROH
BERRUN	#N/A	#N/A	#N/A	#N/A	dia	Cd	2.37749	1.4077	1.84535	0	0	0	0	0		BERRUN
BERSOI	#N/A	#N/A	#N/A	#N/A	dia	Cd	2.40462	1.47968	1.94005	0	0	0	0	0		BERSOI
BESXED	#N/A	#N/A	#N/A	#N/A	UNKNOWN	Cs	1.51269	0.77632	2.42401	0	0	0	0	0		BESXED
BETDEL	#N/A	#N/A	#N/A	#N/A	UNKNOWN	Dy	4.72006	3.94033	1.39202	400.992	0	0	0.23678	0		BETDEL
BETDIP	#N/A	#N/A	#N/A	#N/A	UNKNOWN	Tb	4.66737	3.51018	1.40987	0	210.312	0	0	0.1667		BETDIP
BETDUB	#N/A	#N/A	#N/A	#N/A	UNKNOWN	Eu	4.39143	3.35592	1.39949	0	118.825	0	0	0.12502		BETDUB
BETFEN	#N/A	#N/A	#N/A	#N/A	UNKNOWN	Pr	4.5481	2.53991	1.42813	0	158.161	0	0	0.13322		BETFEN
BETFUD	#N/A	#N/A	#N/A	#N/A	UNKNOWN	Ce	4.64059	2.58163	1.408	0	195.288	0	0	0.14966		BETFUD
BETGAK	#N/A	#N/A	#N/A	#N/A	UNKNOWN	La	4.62294	2.6403	1.40704	0	200.376	0	0	0.1538		BETGAK
BETHEQ	#N/A	#N/A	#N/A	#N/A	UNKNOWN	CdU	3.47221	2.27804	2.48641	0	0	0	0	0		BETHEQ
BETHIT	#N/A	#N/A	#N/A	#N/A	the	Cd	16.1767	6.23626	0.921046	1262.45	464.062	0	0.4485	0.1511		BETHIT
BETHUE	#N/A	#N/A	#N/A	#N/A	unstable	Cu	2.87591	2.27373	1.91413	0	0	0	0	0		BETHUE
BETHUG	#N/A	#N/A	#N/A	#N/A	rtl	NA	1.75444	0.9032	3.42739	0	0	0	0	0		BETHUG
BETJUI	#N/A	#N/A	#N/A	#N/A	UNKNOWN	Pb	2.12557	0.90981	2.56158	0	0	0	0	0		BETJUI
BETRUQ	#N/A	#N/A	#N/A	#N/A	bto	Mn	2.09444	0.99104	1.7279	0	0	0	0	0		BETRUQ
BETRUQ01	#N/A	#N/A	#N/A	#N/A	bto	Mn	2.07655	0.97615	1.73625	0	0	0	0	0		BETRUQ01
BETRUQ02	#N/A	#N/A	#N/A	#N/A	bto	Mn	2.08519	0.98242	1.73134	0	0	0	0	0		BETRUQ02
BETRUQ03	#N/A	#N/A	#N/A	#N/A	bto	Mn	2.07389	0.98631	1.73921	0	0	0	0	0		BETRUQ03
BETRUQ04	#N/A	#N/A	#N/A	#N/A	bto	Mn	2.07518	0.97562	1.73366	0	0	0	0	0		BETRUQ04
BETRUQ05	#N/A	#N/A	#N/A	#N/A	bto	Mn	2.07112	0.98034	1.73716	0	0	0	0	0		BETRUQ05
BETRUQ06	#N/A	#N/A	#N/A	#N/A	bto	Mn	2.07807	0.96993	1.73521	0	0	0	0	0		BETRUQ06
BETRUQ07	#N/A	#N/A	#N/A	#N/A	bto	Mn	2.0794	0.97689	1.73487	0	0	0	0	0		BETRUQ07
BETRUQ08	#N/A	#N/A	#N/A	#N/A	bto	Mn	2.06757	0.96673	1.74291	0	0	0	0	0		BETRUQ08
BETRUQ09	#N/A	#N/A	#N/A	#N/A	bto	Mn	2.07849	0.97211	1.73871	0	0	0	0	0		BETRUQ09
BETRUQ10	#N/A	#N/A	#N/A	#N/A	bto	Mn	2.06875	0.97781	1.74217	0	0	0	0	0		BETRUQ10
BETRUQ11	#N/A	#N/A	#N/A	#N/A	bto	Mn	2.07621	0.97762	1.73383	0	0	0	0	0		BETRUQ11
BETRUQ12	#N/A	#N/A	#N/A	#N/A	bto	Mn	2.074	0.97801	1.73604	0	0	0	0	0		BETRUQ12
BETRUQ13	#N/A	#N/A	#N/A	#N/A	bto	Mn	2.07732	0.97956	1.73283	0	0	0	0	0		BETRUQ13
BETRUQ14	#N/A	#N/A	#N/A	#N/A	bto	Mn	2.07507	0.97763	1.73513	0	0	0	0	0		BETRUQ14
BETRUQ15	#N/A	#N/A	#N/A	#N/A	bto	Mn	2.08258	0.96926	1.73238	0	0	0	0	0		BETRUQ15
BETRUQ16	#N/A	#N/A	#N/A	#N/A	bto	Mn	2.07337	0.97346	1.73297	0	0	0	0	0		BETRUQ16
BETRUQ17	#N/A	#N/A	#N/A	#N/A	bto	Mn	2.07417	0.97616	1.73238	0	0	0	0	0		BETRUQ17
BETRUQ18	#N/A	#N/A	#N/A	#N/A	bto	Mn	2.0688	0.96708	1.74389	0	0	0	0	0		BETRUQ18
BETRUQ19	#N/A	#N/A	#N/A	#N/A	bto	Mn	2.08188	0.9731	1.73623	0	0	0	0	0		BETRUQ19
BETRUQ20	#N/A	#N/A	#N/A	#N/A	bto	Mn	2.0714	0.97479	1.73494	0	0	0	0	0		BETRUQ20
BETRUQ21	#N/A	#N/A	#N/A	#N/A	bto	Mn	2.07752	0.98071	1.73227	0	0	0	0	0		BETRUQ21
BETRUQ22	#N/A	#N/A	#N/A	#N/A	bto	Mn	2.0753	0.97318	1.73274	0	0	0	0	0		BETRUQ22
BETRUQ23	#N/A	#N/A	#N/A	#N/A	bto	NA	2.07642	0.97294	1.73507	0	0	0	0	0		BETRUQ23
BETRUQ24	#N/A	#N/A	#N/A	#N/A	bto	Mn	2.07607	0.98033	1.73455	0	0	0	0	0		BETRUQ24
BETRUQ25	#N/A	#N/A	#N/A	#N/A	bto	Mn	2.08043	0.98325	1.72962	0	0	0	0	0		BETRUQ25
BETRUQ26	#N/A	#N/A	#N/A	#N/A	bto	Mn	2.07472	0.97812	1.73732	0	0	0	0	0		BETRUQ26
BETXIK	#N/A	#N/A	#N/A	#N/A	flu	Na	1.50426	0.88771	1.79466	0	0	0	0	0		BETXIK
BETYAD	#N/A	4,4'-Bipyridyl	#N/A	#N/A	unstable	ZnCd	6.93798	6.05375	1.05176	1205.98	0	0	0.37236	0		BETYAD
BETYEH	#N/A	#N/A	#N/A	#N/A	unstable	ZnCd	7.44596	6.39923	0.923024	1691.65	0	0	0.47396	0		BETYEH
BETZOR	#N/A	#N/A	#N/A	#N/A	UNKNOWN	Mn	7.74216	4.71887	1.1446	886.185	0	0	0.30458	0		BETZOR
BEVQID	Oxalic Acid	#N/A	#N/A	#N/A	sqc1412	SrZrCd	2.83137	2.50552	2.18604	0	0	0	0	0		BEVQID
BEVQOJ	Oxalic Acid	#N/A	#N/A	#N/A	UNKNOWN	KIn	1.32973	1.04129	2.43487	0	0	0	0	0		BEVQOJ
BEVQOJ01	Oxalic Acid	#N/A	#N/A	#N/A	UNKNOWN	KIn	1.32348	0.84276	2.44556	0	0	0	0	0		BEVQOJ01
BEVQUP	Oxalic Acid	#N/A	#N/A	#N/A	UNKNOWN	RbY	1.6435	0.49893	2.47015	0	0	0	0	0		BEVQUP
BEVRAW	Oxalic Acid	#N/A	#N/A	#N/A	sqc1412	CaZr	2.56826	2.01432	1.93982	0	0	0	0	0		BEVRAW
BEVSUR	1,3,5-Benzenetricarboxylic Acid	#N/A	#N/A	#N/A	UNKNOWN	Y	1.9256	0.98918	2.38355	0	0	0	0	0		BEVSUR
BEVZUZ	#N/A	#N/A	4,4'-Bipyridyl	#N/A	UNKNOWN	0	4.45739	1.72059	1.35788	0	37.9196	0	0	0.0349		BEVZUZ
BEWKIY	#N/A	Oxalic Acid	#N/A	#N/A	ild	Ni	2.02189	0.94376	2.24832	0	0	0	0	0		BEWKIY
BEWSAA	#N/A	#N/A	#N/A	#N/A	UNKNOWN	CuW	2.96259	1.1574	3.92348	0	0	0	0	0		BEWSAA
BEWSOO	#N/A	#N/A	#N/A	#N/A	bcu	Mn	6.47158	5.39478	1.1197	806.623	0	0	0.28098	0		BEWSOO
BEWVEG	#N/A	#N/A	#N/A	#N/A	lig	0	10.208	8.26299	0.721173	3235.2	0	0	0.72766	0		BEWVEG
BEWVOQ	#N/A	#N/A	#N/A	#N/A	lig	0	10.2363	8.28637	0.717556	3284.44	0	0	0.72886	0		BEWVOQ
BEWWEH	#N/A	#N/A	#N/A	#N/A	srs	0	9.01955	7.89385	0.713962	3196.33	0	0	0.72776	0		BEWWEH
BEXFUI	#N/A	#N/A	#N/A	#N/A	UNKNOWN	Sb	1.47204	0.93102	0	0	0	0	0	0		BEXFUI
BEXMID	#N/A	#N/A	#N/A	#N/A	tfz-d	Co	6.89766	5.93017	1.08986	987.452	0	0	0.34432	0		BEXMID
BEXQIF	#N/A	#N/A	#N/A	#N/A	bnn	Fe	7.99923	5.3101	0	0	0	0	0.60102	0		BEXQIF
BEXQOL	#N/A	#N/A	#N/A	#N/A	bnn	Co	7.96092	5.33868	0.704721	2985.52	0	0	0.60186	0		BEXQOL
BEXQUR	#N/A	#N/A	#N/A	#N/A	bnn	Ni	7.93275	5.39016	0.711206	2938.04	0	0	0.60592	0		BEXQUR
BEXRAY	#N/A	#N/A	#N/A	#N/A	bnn	Mn	7.56551	5.66096	0.644482	3513.42	0	0	0.62222	0		BEXRAY
BEXREC	#N/A	#N/A	#N/A	#N/A	bnn	Co	7.52775	5.43841	0.67057	3489.65	0	0	0.62714	0		BEXREC
BEXRIG	#N/A	#N/A	#N/A	#N/A	bnn	Ni	7.55172	5.48828	0.677497	3452.37	0	0	0.63004	0		BEXRIG
BEXRUT	#N/A	#N/A	#N/A	#N/A	mog	0	4.82595	3.03323	0	0	0	0	0	0.17568		BEXRUT
BEXSEE	#N/A	#N/A	#N/A	#N/A	mog	Co	4.85661	3.09545	1.28458	0	340.675	0	0	0.17516		BEXSEE
BEXSII	#N/A	#N/A	#N/A	#N/A	UNKNOWN	Cu	6.17478	4.3612	0.984507	1541.88	0	2	0.49892	0		BEXSII
BEXTOP	#N/A	#N/A	#N/A	#N/A	mog	Zn	4.28504	1.66139	1.41445	0	77.3338	0	0	0.09162		BEXTOP
BEYKEX	5-sulfoisophthalate	#N/A	#N/A	#N/A	UNKNOWN	U	5.04379	2.77578	0	0	0	0	0	0.17098		BEYKEX
BEYSEF	#N/A	#N/A	#N/A	#N/A	UNKNOWN	Co	5.61729	4.74796	1.17979	1006.97	0	0	0.3384	0		BEYSEF
BEYTEG	#N/A	#N/A	#N/A	#N/A	UNKNOWN	Cu	2.15136	1.09153	0	0	0	0	0	0		BEYTEG
BEZDUH	#N/A	#N/A	#N/A	#N/A	fsc	MnAg	3.91019	2.70912	2.15666	0	5.68692	6	0	0.06256		BEZDUH
BEZKOI	#N/A	#N/A	#N/A	#N/A	rtl	Cd	1.83507	0.96848	0	0	0	0	0	0		BEZKOI
BEZKOI01	#N/A	#N/A	#N/A	#N/A	rtl	NA	1.87879	1.0168	0	0	0	0	0	0		BEZKOI01
BEZSEG	Succinic Acid	#N/A	#N/A	#N/A	dia	Co	1.62221	1.25618	0	0	0	0	0	0		BEZSEG
BEZSEG01	Succinic Acid	#N/A	#N/A	#N/A	dia	Co	1.66658	1.275	0	0	0	0	0	0		BEZSEG01
BEZSIK	#N/A	#N/A	#N/A	#N/A	UNKNOWN	Bi	1.55413	0.94635	0	0	0	0	0	0		BEZSIK
BIBBUL	#N/A	2,2'-Bipyridine-3,3'-dicarboxylic Acid	#N/A	#N/A	dia	Zn	3.85589	3.31211	0	0	0	0	0	0.01038		BIBBUL
BIBDEY	#N/A	#N/A	#N/A	#N/A	dia	Cu	2.34231	1.33213	1.60941	0	0	0	0	0		BIBDEY
BIBDIC	#N/A	#N/A	#N/A	#N/A	dia	Cu	2.33551	1.31529	1.60367	0	0	0	0	0		BIBDIC
BIBQOV	#N/A	#N/A	#N/A	#N/A	crb,BCT	Zn	4.4038	3.68784	0	0	0	0	0	0.15834		BIBQOV
BIBXOB	#N/A	#N/A	#N/A	#N/A	fcu	Ni	#N/A	#N/A	0.409555	4919.25	0	0	0.80454	0		BIBXOB
BIBXUH	#N/A	#N/A	#N/A	#N/A	fcu	Ni	#N/A	#N/A	0.739805	2534.54	0	0	0.63052	0		BIBXUH
BICGEC	#N/A	#N/A	#N/A	#N/A	UNKNOWN	CuEu	3.94197	1.12208	0	0	0	0	0	0		BICGEC
BICPUA	#N/A	#N/A	#N/A	#N/A	nia	Yb	11.8033	8.76416	0	0	0	0	0.76296	0		BICPUA
BICWUG	#N/A	Acetic Acid	#N/A	#N/A	UNKNOWN	NiU	3.34845	1.57835	0	0	0	0	0	0		BICWUG
BIDFEB	#N/A	#N/A	#N/A	#N/A	pcu	Tb	2.96316	1.30183	0	0	0	0	0	0		BIDFEB
BIDHIG	2,2'-Bipyridine-5,5'-dicarboxylic Acid	2,2'-Bipyridine-5,5'-dicarboxylic Acid	#N/A	#N/A	UNKNOWN	Nd	1.77083	0.98681	0	0	0	0	0	0		BIDHIG
BIDMAE	#N/A	#N/A	#N/A	#N/A	UNKNOWN	In	7.44662	5.27042	0	0	0	0	0.46852	0		BIDMAE
BIDPAH	#N/A	#N/A	#N/A	#N/A	sod,SOD	In	11.981	10.181	0	0	0	0	0.7233	0		BIDPAH
BIDQUA	#N/A	#N/A	#N/A	#N/A	UNKNOWN	0	1.52033	0.60871	1.97806	0	0	4	0	0		BIDQUA
BIDREO	#N/A	#N/A	#N/A	#N/A	dia	Na	2.23101	1.32465	0	0	0	0	0	0		BIDREO
BIDZAQ	Nicotinic Acid	#N/A	#N/A	#N/A	UNKNOWN	Mn	1.62974	0.88568	0	0	0	0	0	0		BIDZAQ
BIFDUQ	#N/A	#N/A	#N/A	#N/A	cdt	NA	8.75892	4.94409	0	0	0	0	0.43088	0		BIFDUQ
BIFJUX	Isocinchomeronic Acid	Isocinchomeronic Acid	#N/A	#N/A	UNKNOWN	Er	3.48724	1.58889	0	0	0	0	0	0		BIFJUX
BIFKAE	Isocinchomeronic Acid	#N/A	#N/A	#N/A	UNKNOWN	Er	2.49705	0.81545	4.149	0	0	0	0	0		BIFKAE
BIFKEI	#N/A	#N/A	4,4'-Bipyridyl	#N/A	dia	NA	4.47781	3.07096	0	0	0	0	0	0.1909		BIFKEI
BIFNOW	#N/A	#N/A	#N/A	#N/A	bnn	Th	7.5683	6.09082	2.12704	544.164	0	0	0.39542	0		BIFNOW
BIFNUC	Oxalic Acid	#N/A	#N/A	#N/A	UNKNOWN	CaTh	6.842	3.13609	1.67997	0	460.829	0	0	0.29392		BIFNUC
BIFORM	Formic Acid	#N/A	#N/A	#N/A	pcu	Bi	0.91149	0.5973	0	0	0	0	0	0		BIFORM
BIFPAK	Oxalic Acid	#N/A	#N/A	#N/A	UNKNOWN	CaTh	5.77606	3.40594	1.69891	0	489.248	0	0	0.31042		BIFPAK
BIFPOY	Oxalic Acid	#N/A	#N/A	#N/A	UNKNOWN	CaTh	4.77065	2.98047	1.84004	0	118.492	0	0	0.11782		BIFPOY
BIFSOB	4,4',4''-Nitrilotribenzoic Acid	#N/A	#N/A	#N/A	ths	U	#N/A	#N/A	1.43042	764.732	0	0	0.35814	0		BIFSOB
BIFSUF	4,4'-Bipyridyl	#N/A	#N/A	#N/A	sqp	Zn	3.2935	2.07546	2.01602	0	0	0	0	0		BIFSUF
BIFXOG	#N/A	4,4'-Dicarboxydiphenyl Ether	#N/A	#N/A	UNKNOWN	Cu	4.5522	1.50391	0	0	0	0	0	0.06464		BIFXOG
BIFZAU	3,5-Pyridinedicarboxylic Acid	#N/A	#N/A	#N/A	UNKNOWN	Pb	2.08638	0.66739	0	0	0	0	0	0		BIFZAU
BIGHEF	Acetic Acid	#N/A	#N/A	#N/A	pcu	CrRu	2.46068	0.97021	0	0	0	0	0	0		BIGHEF
BIGJEJ	#N/A	#N/A	#N/A	#N/A	cds	Mn	1.92535	1.42883	1.59444	0	0	1	0	0		BIGJEJ
BIGWOG	#N/A	#N/A	#N/A	#N/A	hmc	Zn	9.90403	4.20029	0	0	0	0	0.49436	0.05396		BIGWOG
BIHBAX	#N/A	#N/A	#N/A	#N/A	snw	CrAg	#N/A	#N/A	0.335827	4439.95	0	24	0.85408	0		BIHBAX
BIHMAI	#N/A	#N/A	#N/A	#N/A	UNKNOWN	0	1.9343	1.15539	2.16062	0	0	4	0	0		BIHMAI
BIHMEM	#N/A	#N/A	#N/A	#N/A	flu	0	2.09182	0.92646	2.2408	0	0	2	0	0		BIHMEM
BIHQAM	#N/A	#N/A	#N/A	#N/A	sod,SOD	ZnMo	4.88021	1.48677	0	0	0	0	0	0.2295		BIHQAM
BIHRUI	#N/A	#N/A	#N/A	#N/A	pto	Cu	15.6783	9.96908	0.710309	2196.42	0	0	0.54098	0		BIHRUI
BIHVEW	Pyrazine-2,5-dicarboxylic Acid	#N/A	#N/A	#N/A	fsc	Ca	2.58279	1.66555	1.65079	0	0	0	0	0		BIHVEW
BIHVIA	#N/A	Pyrazine-2,5-dicarboxylic Acid	#N/A	#N/A	UNKNOWN	Ba	1.27319	0.90695	2.54396	0	0	0	0	0		BIHVIA
BIHVUL	5-Nitroisophthalic Acid	#N/A	#N/A	#N/A	UNKNOWN	Ni	2.42817	1.36781	1.56704	0	0	0	0	0		BIHVUL
BIHVUL01	5-Nitroisophthalic Acid	#N/A	#N/A	#N/A	UNKNOWN	Ni	2.41397	1.37028	0	0	0	0	0	0		BIHVUL01
BIHVUM	#N/A	Pyrazine-2,5-dicarboxylic Acid	#N/A	#N/A	fsj	Ba	3.79603	2.14968	1.91407	0	0	0	0	0		BIHVUM
BIHWAS	#N/A	#N/A	#N/A	#N/A	UNKNOWN	Ni	3.01266	1.89067	1.40893	0	0	0	0	0		BIHWAS
BIJDUV	#N/A	#N/A	#N/A	#N/A	rtl	TiCd	7.79417	5.66794	0	0	0	0	0.39214	0		BIJDUV
BIJFAE	#N/A	#N/A	#N/A	#N/A	gra	Zn	1.37789	0.72718	0	0	0	0	0	0		BIJFAE
BIJMOZ	#N/A	#N/A	#N/A	#N/A	gra	Cd	1.50664	0.86877	2.43767	0	0	0	0	0		BIJMOZ
BIJRIX	Phthalic Acid	#N/A	#N/A	#N/A	bnn	Cd	2.09963	1.00355	0	0	0	0	0	0		BIJRIX
BIJXUQ	#N/A	1,3,5-Benzenetricarboxylic Acid	#N/A	#N/A	sqc163	NA	2.94536	1.30875	1.53499	0	0	1	0	0		BIJXUQ
BIJZEC	#N/A	#N/A	#N/A	#N/A	dia	NA	#N/A	#N/A	1.01032	399.959	267.292	0	0.13784	0.12494		BIJZEC
BIJZIG	#N/A	#N/A	#N/A	#N/A	pcu	Zn	10.5672	8.69872	0.617226	3073.41	0	0	0.59072	0		BIJZIG
BIKDEF	#N/A	1,2-di(4-pyridyl)ethane	#N/A	#N/A	mab	Co	2.45429	0.9701	0	0	0	0	0	0		BIKDEF
BIKDIJ	#N/A	1,2-di(4-pyridyl)ethane	#N/A	#N/A	mab	NA	2.52151	0.90173	1.59147	0	0	2	0	0		BIKDIJ
BIKDOP	#N/A	1,2-di(4-pyridyl)ethane	#N/A	#N/A	mab	Fe	2.47696	0.94705	1.55184	0	0	1	0	0		BIKDOP
BIKDUV	#N/A	1,2-di(4-pyridyl)ethane	#N/A	#N/A	mab	Mn	2.5779	0.99743	1.51164	0	0	0	0	0		BIKDUV
BIKFAD	#N/A	1,2-di(4-pyridyl)ethane	#N/A	#N/A	mab	Ni	2.4367	0.99396	1.58737	0	0	0	0	0		BIKFAD
BIKMAL	#N/A	#N/A	#N/A	#N/A	bto	Co	1.96264	0.9518	0	0	0	0	0	0		BIKMAL
BIKMAL01	#N/A	#N/A	#N/A	#N/A	bto	NA	1.84945	0.94567	0	0	0	0	0	0		BIKMAL01
BIKMEP	#N/A	#N/A	#N/A	#N/A	bto	Ni	1.90182	0.94194	1.8238	0	0	0	0	0		BIKMEP
BIKMEP01	#N/A	#N/A	#N/A	#N/A	bto	Ni	1.8786	0.95133	1.83284	0	0	0	0	0		BIKMEP01
BIKMEQ	#N/A	#N/A	#N/A	#N/A	pcu	Zr	7.05213	6.1482	0	0	0	0	0.4068	0.00582		BIKMEQ
BIKMEQ01	#N/A	#N/A	#N/A	#N/A	pcu	Zr	#N/A	#N/A	1.04678	1292.3	18.3877	0	0.40854	0.0114		BIKMEQ01
BIKMIT	#N/A	#N/A	#N/A	#N/A	sra,ABW	NA	1.67636	1.04182	0	0	0	0	0	0		BIKMIT
BIKMOA	#N/A	#N/A	#N/A	#N/A	pcu	Zr	#N/A	#N/A	1.09491	1224.02	0.310602	0	0.3983	0		BIKMOA
BIKMUG	#N/A	#N/A	#N/A	#N/A	pcu	Zr	#N/A	#N/A	1.07078	1255.95	14.0392	0	0.3981	0.01068		BIKMUG
BIKNER	#N/A	#N/A	#N/A	#N/A	pcu	Zr	#N/A	#N/A	1.10268	1262.46	0.909195	0	0.40628	0		BIKNER
BIKNOB	#N/A	#N/A	#N/A	#N/A	pcu	Zr	#N/A	#N/A	0.932889	1668.67	8.23284	0	0.45878	0.00446		BIKNOB
BILRIA	#N/A	#N/A	#N/A	#N/A	UNKNOWN	Tb	5.41271	3.90411	0	0	0	0	0.30394	0		BILRIA
BIMDEF	#N/A	#N/A	#N/A	#N/A	pts	Cu	4.20771	2.88149	0	0	0	0	0	0.13064		BIMDEF
BIMPEV	4,4'-Bipyridyl	#N/A	#N/A	#N/A	pcu	Co	6.44898	5.79069	0	0	0	0	0.41814	0		BIMPEV
BIMVUR	#N/A	#N/A	#N/A	#N/A	UNKNOWN	VAg	6.03514	3.77237	0	0	0	0	0.16878	0.16276		BIMVUR
BINBIM	#N/A	#N/A	#N/A	#N/A	ant	Cd	2.69326	1.4375	1.99753	0	0	0	0	0		BINBIM
BINNAQ	1,3,5-Benzenetricarboxylic Acid	#N/A	#N/A	#N/A	UNKNOWN	CuCd	2.3494	1.15193	0	0	0	0	0	0		BINNAQ
BINROH	#N/A	#N/A	#N/A	#N/A	pto	Cu	21.321	6.5203	0	0	0	0	0.67332	0		BINROH
BINRUN	#N/A	#N/A	#N/A	#N/A	pto	NA	#N/A	#N/A	0.538753	3347.52	0	0	0.67076	0		BINRUN
BINSAU	#N/A	#N/A	#N/A	#N/A	pto	NA	#N/A	#N/A	0.497056	3732.63	0	0	0.6995	0		BINSAU
BINSAV	#N/A	#N/A	#N/A	#N/A	UNKNOWN	Na	1.4201	0.72922	1.77106	0	0	0	0	0		BINSAV
BIPDAH	#N/A	#N/A	#N/A	#N/A	sra,ABW	Cd	2.30239	1.03615	1.90226	0	0	0	0	0		BIPDAH
BIPLAQ	#N/A	#N/A	#N/A	#N/A	she	NA	23.4342	14.4537	0	0	0	0	0.7778	0		BIPLAQ
BIPLIX	#N/A	#N/A	#N/A	#N/A	flu	0	7.15228	4.93137	0	0	0	0	0.37944	0		BIPLIX
BIPNAS	#N/A	#N/A	#N/A	#N/A	UNKNOWN	AgPt	4.95198	4.04853	2.78648	130.691	0	12	0.12696	0		BIPNAS
BIPSUQ	#N/A	Formic Acid	#N/A	#N/A	UNKNOWN	0	18.5698	15.9175	0	0	0	0	0.76072	0		BIPSUQ
BIPXIK	Acetic Acid	Isonicotinic Acid	#N/A	#N/A	UNKNOWN	Co	6.51335	4.28625	0	0	0	0	0.38012	0		BIPXIK
BIPXOQ	Isonicotinic Acid	#N/A	#N/A	#N/A	bcu	Co	5.33503	3.1419	1.32656	0	400.629	0	0	0.23924		BIPXOQ
BIPYEG	#N/A	#N/A	#N/A	#N/A	UNKNOWN	0	1.62198	0.8249	0	0	0	0	0	0		BIPYEG
BIPZAB11	#N/A	DL-Tartaric Acid	#N/A	#N/A	UNKNOWN	0	3.45767	2.98427	0	0	0	0	0	0		BIPZAB11
BIQFAL	Formic Acid	#N/A	#N/A	#N/A	pcu	NaCr	4.47511	2.56691	0	0	0	0	0	0.28856		BIQFAL
BIQFAL01	Formic Acid	#N/A	#N/A	#N/A	pcu	NaCr	4.41828	2.51578	1.19212	0	199.583	0	0	0.2741		BIQFAL01
BIQHEQ	4,4'-Bipyridyl	#N/A	#N/A	#N/A	UNKNOWN	FeZn	4.71799	2.75322	0	0	0	0	0	0.21914		BIQHEQ
BIQHIU	#N/A	#N/A	#N/A	#N/A	UNKNOWN	FeZn	4.38562	1.98115	1.60773	0	85.4631	8	0	0.10212		BIQHIU
BIQHUH	#N/A	#N/A	#N/A	#N/A	pcu	NaAl	4.59389	2.6436	1.09511	0	315.716	0	0	0.28902		BIQHUH
BIQHUH01	#N/A	#N/A	#N/A	#N/A	pcu	NaAl	4.50158	2.61236	1.11415	0	264.659	0	0	0.27382		BIQHUH01
BIQNUN	#N/A	#N/A	#N/A	#N/A	UNKNOWN	Ho	5.79403	1.06237	3.68925	0	57.7002	1	0	0.0916		BIQNUN
BIQPAV	#N/A	#N/A	#N/A	#N/A	UNKNOWN	Er	#N/A	#N/A	7.45056	0	27.8061	0	0	0.08758		BIQPAV
BIQPID	#N/A	#N/A	#N/A	#N/A	UNKNOWN	Yb	#N/A	#N/A	5.23445	0	38.6346	0	0	0.08788		BIQPID
BIQPOJ	#N/A	#N/A	#N/A	#N/A	UNKNOWN	Lu	#N/A	#N/A	7.6225	0	27.4125	0	0	0.09044		BIQPOJ
BIQRIE	#N/A	#N/A	#N/A	#N/A	UNKNOWN	Ga	4.35931	2.83088	2.0987	0	116.777	0	0	0.13902		BIQRIE
BIQVII	#N/A	#N/A	#N/A	#N/A	UNKNOWN	Ce	4.05135	2.51593	1.71441	0	14.9147	0	0	0.00712		BIQVII
BIRBIQ	#N/A	#N/A	#N/A	#N/A	bnn	Eu	5.5583	3.86497	0	0	0	0	0.25818	0		BIRBIQ
BIRBOW	#N/A	#N/A	#N/A	#N/A	bnn	Tb	5.37255	3.53499	1.47801	0	438.198	0	0	0.22776		BIRBOW
BIRBUC	#N/A	#N/A	#N/A	#N/A	bnn	Dy	5.35684	3.51157	1.48656	0	420.097	0	0	0.22604		BIRBUC
BIRCAJ	#N/A	#N/A	#N/A	#N/A	bnn	Gd	5.37591	3.59051	1.46545	0	447.761	0	0	0.23386		BIRCAJ
BIRGAM	DL-Tartaric Acid	DL-Tartaric Acid	#N/A	#N/A	UNKNOWN	0	2.70925	1.10996	0	0	0	0	0	0		BIRGAM
BIRHUH	#N/A	Terephthalic Acid	#N/A	#N/A	dia	Cd	2.45446	1.14965	0	0	0	0	0	0		BIRHUH
BIRJIX	#N/A	#N/A	#N/A	#N/A	dmd	MnAu	2.97881	1.46664	0	0	0	0	0	0		BIRJIX
BIRMIA	#N/A	#N/A	#N/A	#N/A	pcu	Cd	3.15404	1.38633	0	0	0	0	0	0		BIRMIA
BIRMOG	#N/A	#N/A	#N/A	#N/A	pcu	Mn	3.23628	1.47992	1.41207	0	0	1	0	0		BIRMOG
BIRMUM	#N/A	#N/A	#N/A	#N/A	UNKNOWN	Mn	5.51026	4.36322	1.28819	213.057	0	0	0.09984	0		BIRMUM
BIRNAT	#N/A	4,4'-di(1H-imidazol-1-yl)-1,1'-biphenyl	#N/A	#N/A	pcu	Cd	4.27991	1.75574	1.35433	0	60.0663	0	0	0.0568		BIRNAT
BIRNEX	#N/A	#N/A	#N/A	#N/A	pcu	Mn	2.62116	1.29533	1.35798	0	0	0	0	0		BIRNEX
BIRSEC	Isophthalic Acid	Isonicotinic Acid	Isophthalic Acid	#N/A	hex	Co	6.28965	3.74671	0	0	0	0	0.28488	0		BIRSEC
BIRSIG	Isophthalic Acid	Isonicotinic Acid	Isophthalic Acid	#N/A	hex	Ni	6.24038	3.72412	1.41644	545.811	0	0	0.27192	0		BIRSIG
BIRSUS	#N/A	Isonicotinic Acid	#N/A	#N/A	hex	Ni	3.77548	2.03888	1.63132	0	0.374544	0	0	0		BIRSUS
BISPAU	#N/A	#N/A	#N/A	#N/A	sra,ABW	Zn	2.81256	1.24526	0	0	0	0	0	0		BISPAU
BISRUQ	#N/A	#N/A	#N/A	#N/A	pcu	Ca	3.99194	2.31864	0	0	0	0	0	0.02838		BISRUQ
BITCUE	#N/A	#N/A	#N/A	#N/A	pts	Ag	1.87666	0.74908	2.32227	0	0	0	0	0		BITCUE
BITLUL	#N/A	#N/A	#N/A	#N/A	UNKNOWN	U	1.49641	0.75763	3.9561	0	0	0	0	0		BITLUL
BIVTAE	#N/A	Oxalic Acid	#N/A	#N/A	UNKNOWN	Nd	3.85498	1.87886	0	0	0	0	0	0		BIVTAE
BIVVOR	#N/A	#N/A	#N/A	#N/A	UNKNOWN	Gd	1.93072	1.20131	0	0	0	0	0	0		BIVVOR
BIVXAG	Nicotinic Acid	Nicotinic Acid	#N/A	#N/A	pcu	Co	4.21267	0.92703	0	0	0	0	0	0.04308		BIVXAG
BIVXEK	#N/A	#N/A	#N/A	#N/A	tfz-d	Co	4.38344	3.13827	1.42657	0	262.564	1	0	0.17348		BIVXEK
BIVXOT	#N/A	#N/A	#N/A	#N/A	UNKNOWN	Pr	1.76515	1.03049	3.56388	0	0	0	0	0		BIVXOT
BIWDET	#N/A	#N/A	#N/A	#N/A	UNKNOWN	Er	4.86235	2.23599	1.53668	0	187.031	0	0	0.16068		BIWDET
BIWSAE	#N/A	#N/A	#N/A	#N/A	UNKNOWN	Cu	5.73834	3.46227	1.66627	0	325.41	0	0	0.20786		BIWSAE
BIWVUZ	Isophthalic Acid	Isophthalic Acid	#N/A	#N/A	pcu	Co	2.70835	1.36876	0	0	0	0	0	0		BIWVUZ
BIWWOW	#N/A	#N/A	#N/A	#N/A	UNKNOWN	CuLa	5.26919	1.30728	0	0	0	0	0	0.15552		BIWWOW
BIWYAH10	#N/A	#N/A	#N/A	#N/A	dia	Nd	2.52259	1.35248	1.47843	0	0	0	0	0		BIWYAH10
BIXCOC	#N/A	#N/A	#N/A	#N/A	cds	Co	2.54276	1.42254	0	0	0	0	0	0		BIXCOC
BIXVIQ	#N/A	#N/A	#N/A	#N/A	she	Cu	#N/A	#N/A	0.776173	1639.08	438.568	96	0.52252	0.11368		BIXVIQ
BIYHEX	#N/A	#N/A	#N/A	#N/A	UNKNOWN	Ce	2.18708	1.00192	0	0	0	0	0	0		BIYHEX
BIYHOH	#N/A	#N/A	#N/A	#N/A	UNKNOWN	Pr	2.17052	0.8743	2.68092	0	0	0	0	0		BIYHOH
BIYJEZ	#N/A	4,4'-Bipyridyl	#N/A	#N/A	UNKNOWN	Zn	1.84381	1.0975	1.81651	0	0	0	0	0		BIYJEZ
BIYJID	#N/A	4,4'-Bipyridyl	#N/A	#N/A	UNKNOWN	Mn	1.93649	1.15851	1.74065	0	0	0	0	0		BIYJID
BIYJID01	#N/A	4,4'-Bipyridyl	#N/A	#N/A	UNKNOWN	Mn	1.94427	1.16357	0	0	0	0	0	0		BIYJID01
BIYJOJ	#N/A	4,4'-Bipyridyl	#N/A	#N/A	UNKNOWN	Co	1.8252	1.14423	1.7968	0	0	0	0	0		BIYJOJ
BIYJOJ01	#N/A	4,4'-Bipyridyl	#N/A	#N/A	UNKNOWN	Co	1.82303	1.13941	1.78642	0	0	0	0	0		BIYJOJ01
BIYLAW01	Formic Acid	#N/A	#N/A	#N/A	dia	NA	1.43772	0.62069	0	0	0	0	0	0		BIYLAW01
BIYQEI	#N/A	Formic Acid	#N/A	#N/A	UNKNOWN	Co	2.0276	1.29034	0	0	0	0	0	0		BIYQEI
BIYREJ	#N/A	#N/A	#N/A	#N/A	sod,SOD	Ni	3.44324	1.09011	0	0	0	0	0	0		BIYREJ
BIYRIN	#N/A	#N/A	#N/A	#N/A	sod,SOD	Cu	3.44362	1.0888	0	0	0	0	0	0		BIYRIN
BIYTEJ	#N/A	#N/A	#N/A	#N/A	etd	Zn	6.55468	6.38586	0	0	0	0	0.30908	0		BIYTEJ
BIYVIR	4,4'-Dicarboxydiphenyl Ether	#N/A	#N/A	#N/A	mab	Co	5.36447	4.2172	1.2336	514.59	0	0	0.23904	0		BIYVIR
BIYVOX	#N/A	4,4'-Dicarboxydiphenyl Ether	#N/A	#N/A	bnn	Co	5.24561	3.37246	1.13893	0	527.984	0	0	0.18458		BIYVOX
BIZHOK	4,4',4''-Nitrilotribenzoic Acid	#N/A	#N/A	#N/A	unstable	Ni	6.21907	2.1106	0	0	0	0	0	0.1258		BIZHOK
BIZHUQ	4,4',4''-Nitrilotribenzoic Acid	#N/A	#N/A	#N/A	unstable	Co	#N/A	#N/A	1.19949	0	257.051	0	0	0.12176		BIZHUQ
BOBDII	2,2'-Bipyridine-3,3'-dicarboxylic Acid	#N/A	#N/A	#N/A	UNKNOWN	NaNiU	#N/A	#N/A	1.49886	794.476	0	0	0.42522	0		BOBDII
BOBHUY	2,2'-Bipyridine-3,3'-dicarboxylic Acid	Formic Acid	#N/A	#N/A	tfc	CuU	#N/A	#N/A	1.79049	0	151.092	0	0	0.11238		BOBHUY
BOBJAG	2,2'-Bipyridine-3,3'-dicarboxylic Acid	Formic Acid	#N/A	#N/A	tfc	ZnU	#N/A	#N/A	1.78737	0	134.878	0	0	0.10636		BOBJAG
BOBRIW	#N/A	#N/A	#N/A	#N/A	UNKNOWN	Cd	6.2307	3.47571	0	0	0	0	0	0.20544		BOBRIW
BOBTIW	#N/A	#N/A	#N/A	#N/A	nbo-a	Cu	7.46468	1.46246	0	0	0	0	0	0.29278		BOBTIW
BOBTOC	#N/A	#N/A	#N/A	#N/A	nbo-a	Cu	6.25638	1.55934	1.16655	0	777.53	6	0	0.31978		BOBTOC
BOBTUI	#N/A	#N/A	#N/A	#N/A	nbo-a	Cu	7.09494	1.52546	1.18351	0	645.772	18	0	0.2775		BOBTUI
BOBZIE	4,4',4''-Nitrilotribenzoic Acid	1,2-di(4-pyridyl)ethylene	#N/A	#N/A	unstable	Cu	#N/A	#N/A	1.37217	0	271.671	18	0	0.13472		BOBZIE
BOCFIL	#N/A	#N/A	#N/A	#N/A	rob	AgPt	#N/A	#N/A	1.01242	1144.97	13.6322	28	0.46244	0.00732		BOCFIL
BOCKOT	#N/A	#N/A	#N/A	#N/A	pts	Tb	2.62234	1.35621	0	0	0	0	0	0		BOCKOT
BOCXAV	#N/A	#N/A	#N/A	#N/A	srs	Eu	3.48477	2.04762	0	0	0	0	0	0		BOCXAV
BOCXEZ	#N/A	#N/A	#N/A	#N/A	srs	Gd	3.47193	1.91172	2.27066	0	0	0	0	0		BOCXEZ
BOCXID	#N/A	#N/A	#N/A	#N/A	srs	Nd	3.51247	2.07878	2.20372	0	0	0	0	0		BOCXID
BODCUV04	#N/A	#N/A	#N/A	#N/A	lcs	FeNb	#N/A	#N/A	#N/A	#N/A	#N/A	0	#N/A	#N/A		BODCUV04
BODCUV05	#N/A	#N/A	#N/A	#N/A	lcs	FeNb	#N/A	#N/A	#N/A	#N/A	#N/A	0	#N/A	#N/A		BODCUV05
BODCUV07	#N/A	#N/A	#N/A	#N/A	lcs	FeNb	#N/A	#N/A	#N/A	#N/A	#N/A	0	#N/A	#N/A		BODCUV07
BODCUV08	#N/A	#N/A	#N/A	#N/A	lcs	FeNb	#N/A	#N/A	#N/A	#N/A	#N/A	0	#N/A	#N/A		BODCUV08
BODCUV09	#N/A	#N/A	#N/A	#N/A	lcs	FeNb	#N/A	#N/A	#N/A	#N/A	#N/A	0	#N/A	#N/A		BODCUV09
BODQAP	#N/A	#N/A	#N/A	#N/A	unstable	Zn	3.27237	1.39654	0	0	0	0	0	0		BODQAP
BOFBII	#N/A	#N/A	#N/A	#N/A	dia	NaBi	5.62018	3.57831	2.11556	0	243.674	0	0	0.26694		BOFBII
BOFCEG	#N/A	1,2,4-triazole	#N/A	#N/A	dmc	Zn	4.76632	3.26539	0	0	0	0	0	0.3379		BOFCEG
BOFGUZ	Oxalic Acid	Oxalic Acid	4,4'-Bipyridyl	#N/A	UNKNOWN	CuZn	4.51529	1.37865	0	0	0	0	0	0.08258		BOFGUZ
BOFJIQ	1,3,5-Benzenetricarboxylic Acid	#N/A	#N/A	#N/A	UNKNOWN	Zn	1.75141	1.00727	0	0	0	0	0	0		BOFJIQ
BOFTIC	4,4'-Bipyridyl	#N/A	#N/A	#N/A	UNKNOWN	Mn	4.772	1.39692	0	0	0	0	0	0.11832		BOFTIC
BOFVUQ	#N/A	#N/A	#N/A	#N/A	srs	Dy	2.20329	1.19754	0	0	0	0	0	0		BOFVUQ
BOFZIH	Isophthalic Acid	#N/A	#N/A	#N/A	UNKNOWN	Ag	2.65502	1.20774	0	0	0	0	0	0		BOFZIH
BOFZUT	1,3,5-Benzenetricarboxylic Acid	#N/A	#N/A	#N/A	UNKNOWN	Ag	3.01079	1.67389	2.24198	0	0	4	0	0		BOFZUT
BOGNES	#N/A	#N/A	#N/A	#N/A	fcu	Zr	#N/A	#N/A	0.415086	4912.61	0	0	0.68834	0		BOGNES
BOGVEB	#N/A	#N/A	#N/A	#N/A	rtl	Co	2.12717	1.35336	0	0	0	0	0	0		BOGVEB
BOGXIF	#N/A	#N/A	#N/A	#N/A	nbo-a	Cu	7.19322	1.55804	1.17716	0	656.545	18	0	0.2774		BOGXIF
BOGXIF02	#N/A	#N/A	#N/A	#N/A	nbo-a	Cu	7.25807	1.62423	1.17025	0	661.017	18	0	0.2787		BOGXIF02
BOGXOL	#N/A	#N/A	#N/A	#N/A	nbo-a	Cu	7.03636	1.47766	1.19843	0	624.218	18	0	0.2716		BOGXOL
BOGXUT	#N/A	4,4'-Bipyridyl	#N/A	#N/A	UNKNOWN	Co	3.17166	1.59347	1.63027	0	0	0	0	0		BOGXUT
BOHJAK	#N/A	#N/A	#N/A	#N/A	srs	AlK	4.44432	0.73663	0	0	0	0	0	0.0908		BOHJAK
BOHPUJ	#N/A	#N/A	#N/A	#N/A	pcu	Th	2.1156	0.96795	0	0	0	0	0	0		BOHPUJ
BOHVEA	#N/A	1,2-di(4-pyridyl)ethane	#N/A	#N/A	UNKNOWN	Co	2.23922	1.34364	0	0	0	0	0	0		BOHVEA
BOHVIE	#N/A	1,2-di(4-pyridyl)ethane	#N/A	#N/A	UNKNOWN	Mn	2.3479	1.39268	1.66079	0	0	0	0	0		BOHVIE
BOHYUT	#N/A	#N/A	#N/A	#N/A	UNKNOWN	La	1.94934	1.08653	0	0	0	0	0	0		BOHYUT
BOHZAA	#N/A	#N/A	#N/A	#N/A	UNKNOWN	Eu	1.87209	1.13885	1.91911	0	0	0	0	0		BOHZAA
BOJLOC	#N/A	#N/A	#N/A	#N/A	pts	Mn	1.73551	0.83287	2.26147	0	0	0	0	0		BOJLOC
BOJLOC01	#N/A	#N/A	#N/A	#N/A	pts	Mn	1.72519	0.82698	0	0	0	0	0	0		BOJLOC01
BOJXEE	#N/A	#N/A	#N/A	#N/A	dia	Ag	2.07299	1.08563	2.41957	0	0	0	0	0		BOJXEE
BOJYIK	#N/A	#N/A	#N/A	#N/A	pcu	Tb	2.82325	1.20848	1.98044	0	0	0	0	0		BOJYIK
BOJYIK01	#N/A	#N/A	#N/A	#N/A	pcu	Tb	2.85372	1.49712	1.9678	0	0	0	0	0		BOJYIK01
BOKQEZ	2,5-Thiophenedicarboxylic Acid	#N/A	#N/A	#N/A	pcu	Mn	6.63372	3.3796	0	0	0	0	0	0.16684		BOKQEZ
BOKSAW	Isocinchomeronic Acid	Isocinchomeronic Acid	#N/A	#N/A	UNKNOWN	CoTb	3.78107	1.41094	2.01911	0	0.144247	0	0	0		BOKSAW
BOKSEA	Isocinchomeronic Acid	Isocinchomeronic Acid	Isocinchomeronic Acid	#N/A	UNKNOWN	CoLa	3.30152	1.45875	1.93612	0	0	0	0	0		BOKSEA
BOLGUF	#N/A	#N/A	#N/A	#N/A	dia	NA	2.38918	1.49855	0	0	0	0	0	0		BOLGUF
BOLHAM	#N/A	#N/A	#N/A	#N/A	UNKNOWN	Sm	1.4022	0.95541	2.51741	0	0	0	0	0		BOLHAM
BOLHEQ	#N/A	#N/A	#N/A	#N/A	UNKNOWN	Tb	1.40668	0.91973	2.63212	0	0	0	0	0		BOLHEQ
BOLHOA	#N/A	#N/A	#N/A	#N/A	UNKNOWN	Gd	1.38538	0.92527	2.60213	0	0	0	0	0		BOLHOA
BOLMUN	#N/A	#N/A	#N/A	#N/A	UNKNOWN	Sn	2.15214	1.17045	0	0	0	0	0	0		BOLMUN
BOLQEA	L-Aspartic Acid	Pyrazine	#N/A	#N/A	ins	Ni	2.64065	1.52649	0	0	0	0	0	0		BOLQEA
BOLZOU	#N/A	#N/A	#N/A	#N/A	hex	Co	5.2044	4.15936	0	0	0	0	0.21796	0		BOLZOU
BOLZUA	#N/A	#N/A	#N/A	#N/A	UNKNOWN	Co	3.19675	1.41971	1.4991	0	0	0	0	0		BOLZUA
BOMBAJ	[1,1'-Biphenyl]-3,4',5-tricarboxylic Acid	#N/A	#N/A	#N/A	tfz-d	Co	7.8679	7.10373	0.8825	1941	0	0	0.53568	0		BOMBAJ
BOMCOX	#N/A	4,4'-Dicarboxydiphenyl Ether	#N/A	#N/A	pcu	Zn	5.96735	4.28567	0	0	0	0	0.32336	0		BOMCOX
BOMCUB	Oxalic Acid	#N/A	#N/A	#N/A	qtz	In	3.43433	2.96688	0	0	0	0	0	0		BOMCUB
BOMVUX	#N/A	#N/A	#N/A	#N/A	tfz-d	0	6.24868	4.61674	1.08999	883.916	0	0	0.31742	0		BOMVUX
BOMWAE	#N/A	#N/A	#N/A	#N/A	tfz-d	0	6.27136	4.51402	1.07187	979.023	0	1	0.32074	0		BOMWAE
BOMWUY	#N/A	#N/A	Formic Acid	#N/A	UNKNOWN	0	4.15956	2.74055	0	0	0	0	0	0.03264		BOMWUY
BOMXAF	#N/A	#N/A	Formic Acid	#N/A	UNKNOWN	0	#N/A	#N/A	2.23146	0	26.3899	0	0	0.04004		BOMXAF
BOMZIP	#N/A	#N/A	#N/A	#N/A	dia	Cd	1.95018	0.89841	1.92139	0	0	0	0	0		BOMZIP
BONCEP	#N/A	#N/A	#N/A	#N/A	UNKNOWN	Cd	4.87443	3.85489	0	0	0	0	0.17862	0		BONCEP
BONFIW	#N/A	Terephthalic Acid	#N/A	#N/A	ths	Zn	3.54039	1.64985	1.38512	0	0	0	0	0		BONFIW
BONFOC	#N/A	Fumaric Acid	#N/A	#N/A	dia	Cu	3.10633	1.43701	1.43726	0	0	0	0	0		BONFOC
BONFUI	#N/A	Fumaric Acid	#N/A	#N/A	dia	Cd	3.08625	2.05512	1.53229	0	0	0	0	0		BONFUI
BONKUK	#N/A	#N/A	#N/A	#N/A	dia	Co	2.29562	1.42367	0	0	0	0	0	0		BONKUK
BONLIZ	#N/A	#N/A	#N/A	#N/A	dia	NA	2.07361	1.3675	2.20478	0	0	2	0	0		BONLIZ
BONMAT	Terephthalic Acid	#N/A	#N/A	#N/A	ddi	Ni	6.20221	5.02673	0	0	0	0	0.464	0		BONMAT
BONMEX	Terephthalic Acid	#N/A	#N/A	#N/A	ddi	Ni	6.55516	5.27399	0.85763	1864.3	0	0	0.4786	0		BONMEX
BONNIC	Quinolinic Acid	1,3-di(4-pyridyl)propane	#N/A	#N/A	cds	Cd	3.40104	1.61091	1.4723	0	0	0	0	0		BONNIC
BONWAD	Tetrahydrofuran-2,3,4,5-tetracarboxylic Acid	#N/A	#N/A	#N/A	UNKNOWN	Zn	3.07987	1.40238	2.10308	0	0	0	0	0		BONWAD
BONWIL	Tetrahydrofuran-2,3,4,5-tetracarboxylic Acid	4,4'-Bipyridyl	#N/A	#N/A	UNKNOWN	Zn	3.70729	2.92517	1.7315	0	0	0	0	0		BONWIL
BOPHEV	#N/A	#N/A	#N/A	#N/A	UNKNOWN	Cd	4.28122	3.31679	1.35218	0	47.8847	0	0	0.0773		BOPHEV
BOPHIZ	#N/A	#N/A	#N/A	#N/A	UNKNOWN	Cd	6.90751	3.65302	1.33482	0	717.781	0	0	0.33082		BOPHIZ
BOPPUU	Formic Acid	#N/A	#N/A	#N/A	pcu	Fe	4.84876	2.32793	1.45819	0	63.4925	0	0	0.17786		BOPPUU
BOPWIO	Diethyl 1,4-Phenylenediacetate	#N/A	#N/A	#N/A	UNKNOWN	Ho	3.15979	1.33189	0	0	0	0	0	0		BOPWIO
BOQKAV	#N/A	2,6-Naphthalenedicarboxylic Acid	#N/A	#N/A	pcu	Cd	3.3837	1.55402	1.57857	0	0	0	0	0		BOQKAV
BOQLEZ	#N/A	#N/A	#N/A	#N/A	UNKNOWN	NA	1.64899	0.82792	0	0	0	0	0	0		BOQLEZ
BOQLID	#N/A	#N/A	#N/A	#N/A	UNKNOWN	Rb	1.9193	1.26372	2.06095	0	0	0	0	0		BOQLID
BOQLUR	#N/A	#N/A	#N/A	#N/A	UNKNOWN	FePt	4.99128	3.88756	0	0	0	0	0.11672	0		BOQLUR
BOQSIK	#N/A	Terephthalic Acid	#N/A	#N/A	dmc	Co	2.64938	1.42971	1.44357	0	0	0	0	0		BOQSIK
BOQSIK01	#N/A	Terephthalic Acid	#N/A	#N/A	dmc	Co	2.66257	1.45328	0	0	0	0	0	0		BOQSIK01
BOQTEH	#N/A	#N/A	#N/A	#N/A	ins	Ag	1.95205	1.34376	2.23696	0	0	0	0	0		BOQTEH
BOQVIO	#N/A	#N/A	#N/A	#N/A	tfi	MnMo	3.02731	1.25151	0	0	0	0	0	0		BOQVIO
BOQVOT	2,3-Pyrazinedicarboxylic Acid	2,3-Pyrazinedicarboxylic Acid	4,4'-Bipyridyl	#N/A	rob	Cd	4.31991	1.73201	0	0	0	0	0	0.07422		BOQVOT
BOQVOU	#N/A	#N/A	Diethyl 1,4-Phenylenediacetate	#N/A	UNKNOWN	Cd	2.11291	1.49989	0	0	0	0	0	0		BOQVOU
BOQWEK	#N/A	#N/A	#N/A	#N/A	dia	Zn	3.00504	2.0454	0	0	0	0	0	0		BOQWEK
BOQWIP	Adipic Acid	Oxalic Acid	#N/A	#N/A	UNKNOWN	KZn	2.1313	0.92062	0	0	0	0	0	0		BOQWIP
BORBAM	#N/A	#N/A	#N/A	#N/A	cds	Mn	1.81528	1.02606	0	0	0	0	0	0		BORBAM
BORKIF	#N/A	#N/A	#N/A	#N/A	neb	Mn	6.33874	3.32815	0	0	0	0	0	0.23588		BORKIF
BORKOL	#N/A	#N/A	#N/A	#N/A	neb	Fe	#N/A	#N/A	1.23294	0	511.869	0	0	0.22664		BORKOL
BORKUR	#N/A	#N/A	#N/A	#N/A	neb	Co	#N/A	#N/A	1.24757	0	494.628	0	0	0.22078		BORKUR
BORLAW01	Pyromellitic Acid	#N/A	#N/A	#N/A	UNKNOWN	NaCo	1.67403	0.73558	0	0	0	0	0	0		BORLAW01
BORLEC	#N/A	#N/A	#N/A	#N/A	UNKNOWN	Zn	6.63089	5.80512	0	0	0	0	0.40104	0		BORLEC
BORLIG	#N/A	#N/A	#N/A	#N/A	UNKNOWN	Zn	4.79935	4.2594	1.75109	340.227	0	0	0.23916	0		BORLIG
BORLOM	#N/A	#N/A	#N/A	#N/A	UNKNOWN	Zn	4.02454	3.64136	1.85987	0	31.7985	0	0	0.11938		BORLOM
BORLUS	#N/A	#N/A	#N/A	#N/A	UNKNOWN	Zn	6.95277	5.98087	1.43309	852.536	0	0	0.41636	0		BORLUS
BORMON	#N/A	#N/A	#N/A	#N/A	lvt	Cd	5.99406	4.69765	1.03604	1203.58	0	0	0.42834	0		BORMON
BORZEQ	#N/A	#N/A	#N/A	#N/A	ths	Cd	2.68322	1.46509	1.54728	0	0	0	0	0		BORZEQ
BOSCAQ	#N/A	#N/A	1,4-Naphthalenedicarboxylic Acid	#N/A	rob	Co	5.4468	1.6434	0	0	0	0	0	0.194		BOSCAQ
BOSCET	#N/A	2,2'-Bipyridyl	#N/A	#N/A	UNKNOWN	Ni	2.82135	1.52856	0	0	0	0	0	0		BOSCET
BOSCEU	#N/A	Fumaric Acid	#N/A	#N/A	cds	Co	3.61046	2.91114	1.47026	0	0	0	0	0		BOSCEU
BOSGIA	#N/A	#N/A	#N/A	#N/A	vbb	Sr	1.63699	0.90281	0	0	0	0	0	0		BOSGIA
BOSHUN	4,4'-Bipyridyl	#N/A	#N/A	#N/A	jsm	Ni	1.63253	0.85253	0	0	0	0	0	0		BOSHUN
BOSJAW	#N/A	#N/A	#N/A	#N/A	dia	Ni	2.12596	1.15259	0	0	0	0	0	0		BOSJAW
BOSJUQ	#N/A	#N/A	#N/A	#N/A	srs	K	1.9906	1.1345	1.51785	0	0	0	0	0		BOSJUQ
BOSVEM	1,3,5-Tri(1H-imidazol-1-yl)-benzene	#N/A	#N/A	#N/A	UNKNOWN	Cu	2.22763	1.21868	0	0	0	0	0	0		BOSVEM
BOSVEM01	1,3,5-Tri(1H-imidazol-1-yl)-benzene	#N/A	#N/A	#N/A	UNKNOWN	Cu	2.22636	1.22769	0	0	0	0	0	0		BOSVEM01
BOTCEU	#N/A	#N/A	#N/A	#N/A	pcu	Cu	5.96594	4.21207	1.50566	215.902	0	0	0.11432	0		BOTCEU
BOVGUQ	#N/A	#N/A	#N/A	#N/A	UNKNOWN	NiCd	2.61582	1.29097	1.82905	0	0	4	0	0		BOVGUQ
BOVHEB	#N/A	#N/A	#N/A	#N/A	UNKNOWN	Zn	5.46444	1.81617	0	0	0	0	0	0.1755		BOVHEB
BOVPAE	Oxalic Acid	Pyrazinecarboxylic Acid	Oxalic Acid	#N/A	UNKNOWN	AgNd	3.21332	2.22894	0	0	0	0	0	0		BOVPAE
BOVPAE01	Pyrazinecarboxylic Acid	Oxalic Acid	#N/A	#N/A	UNKNOWN	AgNd	3.24543	2.27607	0	0	0	0	0	0		BOVPAE01
BOVPOU	#N/A	#N/A	#N/A	#N/A	UNKNOWN	Pb	1.96159	0.9152	0	0	0	0	0	0		BOVPOU
BOVQUZ	Benzimidazole-5,6-dicarboxylic acid	#N/A	#N/A	#N/A	sra,ABW	Zn	2.84686	1.44074	0	0	0	0	0	0		BOVQUZ
BOVQUZ01	Benzimidazole-5,6-dicarboxylic acid	#N/A	#N/A	#N/A	sra,ABW	Zn	2.83157	1.4538	0	0	0	0	0	0		BOVQUZ01
BOVZAQ	#N/A	#N/A	#N/A	#N/A	UNKNOWN	Zn	2.545	1.16589	0	0	0	0	0	0		BOVZAQ
BOWDIC	Isonicotinic Acid	Isonicotinic Acid	#N/A	#N/A	UNKNOWN	Co	7.01096	4.61744	0	0	0	0	0.31286	0.10742		BOWDIC
BOWDOI	Isonicotinic Acid	Isonicotinic Acid	#N/A	#N/A	UNKNOWN	Co	#N/A	#N/A	1.0069	1166.79	143.781	0	0.36476	0.05098		BOWDOI
BOWFUQ	#N/A	5-Nitroisophthalic Acid	#N/A	#N/A	dmp	Zn	3.17725	1.31581	1.45538	0	0	0	0	0		BOWFUQ
BOWGEB	#N/A	#N/A	#N/A	#N/A	mab	Zn	2.00893	1.24541	1.58658	0	0	0	0	0		BOWGEB
BOWKUU	#N/A	#N/A	#N/A	#N/A	flu	Yb	2.1278	0.96556	0	0	0	0	0	0		BOWKUU
BOWNEJ	#N/A	Terephthalic Acid	#N/A	#N/A	UNKNOWN	Cd	4.91907	3.52812	1.27962	0	345.917	0	0	0.19838		BOWNEJ
BOWQAG	4,4'-Bipyridyl	#N/A	#N/A	#N/A	dia	NA	3.49003	3.13948	0	0	0	0	0	0		BOWQAG
BOWRUD	#N/A	#N/A	#N/A	#N/A	rtl	Cd	2.10506	1.00835	0	0	0	0	0	0		BOWRUD
BOWSIQ	Terephthalic Acid	#N/A	#N/A	#N/A	pcu	Cu	5.02582	3.25281	0	0	0	0	0	0.15792		BOWSIQ
BOWTAJ	1,4-Cyclohexanedicarboxylic Acid	1,4-Cyclohexanedicarboxylic Acid	#N/A	#N/A	unstable	Eu	3.06129	1.39734	0	0	0	0	0	0		BOWTAJ
BOWYAQ	Formic Acid	#N/A	#N/A	#N/A	acs	Fe	2.92713	2.41975	0	0	0	0	0	0		BOWYAQ
BOWZUK	#N/A	#N/A	#N/A	#N/A	utp	Zn	8.36121	7.81351	0.925734	1226.03	0	0	0.38174	0		BOWZUK
BOXDID	#N/A	#N/A	#N/A	#N/A	UNKNOWN	Cs	1.92877	1.00899	2.74461	0	0	0	0	0		BOXDID
BOXFAW	#N/A	#N/A	#N/A	#N/A	the	Cd	#N/A	#N/A	#N/A	#N/A	#N/A	0	#N/A	#N/A		BOXFAW
BOXFEA	#N/A	#N/A	#N/A	#N/A	the	Pb	#N/A	#N/A	#N/A	#N/A	#N/A	96	#N/A	#N/A		BOXFEA
BOXFIE	#N/A	#N/A	#N/A	#N/A	the	NA	#N/A	#N/A	#N/A	#N/A	#N/A	96	#N/A	#N/A		BOXFIE
BOXFOK	#N/A	#N/A	#N/A	#N/A	the	Dy	#N/A	#N/A	#N/A	#N/A	#N/A	0	#N/A	#N/A		BOXFOK
BOXMAE	2,4-Lutidinic Acid	#N/A	#N/A	#N/A	UNKNOWN	Sr	1.86067	0.85848	0	0	0	0	0	0		BOXMAE
BOXMEI	2,4-Lutidinic Acid	#N/A	#N/A	#N/A	fsh	CoSr	2.12521	1.07202	2.05307	0	0	1	0	0		BOXMEI
BOXMOS	2,4-Lutidinic Acid	#N/A	#N/A	#N/A	fsh	ZnSr	2.11988	1.08185	2.06716	0	0	0	0	0		BOXMOS
BOXMUY	2,4-Lutidinic Acid	#N/A	#N/A	#N/A	UNKNOWN	CuSr	1.5278	0.90482	2.26445	0	0	4	0	0		BOXMUY
BOXNEJ	2,4-Lutidinic Acid	#N/A	#N/A	#N/A	UNKNOWN	CuSr	2.17718	0.99767	2.03957	0	0	3	0	0		BOXNEJ
BOXNIN	2,4-Lutidinic Acid	#N/A	#N/A	#N/A	fsh	NiSr	2.13112	1.06301	2.07243	0	0	1	0	0		BOXNIN
BOXPOW	#N/A	#N/A	#N/A	#N/A	bnn	Eu	4.35349	2.77337	0	0	0	0	0	0.2464		BOXPOW
BOXRAK	1,3,5-Benzenetricarboxylic Acid	#N/A	#N/A	#N/A	UNKNOWN	Cd	5.95766	4.40899	0	0	0	0	0.289	0		BOXRAK
BOXROY	#N/A	#N/A	#N/A	#N/A	UNKNOWN	Cd	2.5875	1.1596	0	0	0	0	0	0		BOXROY
BOXXAQ	#N/A	4,4'-di(1H-imidazol-1-yl)-1,1'-biphenyl	#N/A	#N/A	dia	Zn	3.57753	1.47752	0	0	0	0	0	0		BOXXAQ
BOXYAQ	Oxalic Acid	#N/A	#N/A	#N/A	UNKNOWN	Mn	4.48087	2.1843	0	0	0	0	0	0.17108		BOXYAQ
BOXYEU	Oxalic Acid	#N/A	#N/A	#N/A	ffa	Mn	4.56557	3.00587	1.6954	0	184.874	0	0	0.2318		BOXYEU
BOXYIY	Oxalic Acid	#N/A	#N/A	#N/A	UNKNOWN	Mn	4.39053	3.85775	1.58321	143.031	60.5998	0	0.12714	0.12374		BOXYIY
BOYFOM	#N/A	1,4-Di(4-pyridyl)benzene	#N/A	#N/A	dmc	Zn	2.64198	1.39268	1.61251	0	0	0	0	0		BOYFOM
BOYFUS	#N/A	#N/A	#N/A	#N/A	lig	Cd	3.368	1.18603	2.10514	0	0	0	0	0		BOYFUS
BOYJIL	#N/A	#N/A	#N/A	#N/A	UNKNOWN	Yb	6.22803	5.30164	1.33644	693.471	0	0	0.29264	0		BOYJIL
BOYLAF	Hemimellitic Acid	#N/A	#N/A	#N/A	UNKNOWN	Zn	2.60837	1.19353	0	0	0	0	0	0		BOYLAF
BOYTAM	#N/A	1,4-Cyclohexanedicarboxylic Acid	#N/A	#N/A	UNKNOWN	Cd	2.84551	1.16764	1.64074	0	0	0	0	0		BOYTAM
BOYTEQ	#N/A	#N/A	#N/A	#N/A	ant	Mn	4.92609	4.59373	1.2701	323.68	0	0	0.15394	0		BOYTEQ
BOYZAT	#N/A	#N/A	#N/A	#N/A	ant	Cd	4.9341	4.08656	1.72065	350.58	0	0	0.18206	0		BOYZAT
BOZBIE	#N/A	#N/A	#N/A	#N/A	UNKNOWN	Ag	#N/A	#N/A	1.29547	561.97	43.5777	0	0.21148	0.02904		BOZBIE
BOZBUQ	#N/A	#N/A	#N/A	#N/A	unstable	Gd	2.74832	1.19838	0	0	0	0	0	0		BOZBUQ
BOZCAX	#N/A	#N/A	#N/A	#N/A	unstable	Eu	2.59108	1.09248	1.94063	0	0	0	0	0		BOZCAX
BOZCEB	#N/A	#N/A	#N/A	#N/A	unstable	Tb	2.53146	1.02338	1.98786	0	0	0	0	0		BOZCEB
BOZCIF	#N/A	#N/A	#N/A	#N/A	unstable	Dy	2.57696	1.08257	1.99456	0	0	0	0	0		BOZCIF
BOZCOK	#N/A	#N/A	#N/A	#N/A	dia-f	V	2.84261	1.02261	0	0	0	0	0	0		BOZCOK
BOZCOL	#N/A	#N/A	#N/A	#N/A	unstable	Ho	2.51883	1.01057	2.01485	0	0	0	0	0		BOZCOL
BOZCUR	#N/A	#N/A	#N/A	#N/A	unstable	Er	2.54551	1.09776	2.04343	0	0	0	0	0		BOZCUR
BOZFAZ	2,6-Naphthalenedicarboxylic Acid	#N/A	#N/A	#N/A	pcu	Cd	6.84364	5.13623	1.09625	848.479	56.9926	0	0.2792	0.04068		BOZFAZ
BOZFIH	1,3,5-Benzenetricarboxylic Acid	1,3,5-Benzenetricarboxylic Acid	#N/A	#N/A	UNKNOWN	Zn	5.87158	4.007	0	0	0	0	0.40592	0		BOZFIH
BOZFON	#N/A	#N/A	#N/A	#N/A	UNKNOWN	Cd	#N/A	#N/A	1.25761	0	536.126	0	0	0.22876		BOZFON
BOZRUG	#N/A	#N/A	#N/A	#N/A	dmc	Sm	3.70803	1.76687	0	0	0	0	0	0		BOZRUG
BOZTES	#N/A	#N/A	#N/A	#N/A	dmc	Eu	3.71208	1.75581	1.68015	0	0	0	0	0		BOZTES
BOZTIW	#N/A	#N/A	#N/A	#N/A	dmc	Gd	3.7424	1.7456	1.69581	0	0	0	0	0		BOZTIW
BOZTOC	#N/A	#N/A	#N/A	#N/A	dmc	Tb	3.7179	1.75536	1.70678	0	0	0	0	0		BOZTOC
BOZTUI	#N/A	#N/A	#N/A	#N/A	dmc	Dy	3.69794	1.73862	1.72589	0	0	0	0	0		BOZTUI
BOZZOH	#N/A	#N/A	#N/A	#N/A	cds	0	2.98424	1.43981	0	0	0	0	0	0		BOZZOH
BUBDOT	Phthalic Acid	#N/A	#N/A	#N/A	cds	Cu	2.61709	1.7104	0	0	0	0	0	0		BUBDOT
BUBJUF	Oxalic Acid	#N/A	#N/A	#N/A	lon	Zn	5.27797	4.04185	0	0	0	0	0.43626	0		BUBJUF
BUBLIV	#N/A	#N/A	#N/A	#N/A	tav	Zn	3.56228	1.19241	0	0	0	0	0	0		BUBLIV
BUBLOB	#N/A	#N/A	#N/A	#N/A	tav	Co	3.46143	1.22842	1.5809	0	0	0	0	0		BUBLOB
BUBPIA	#N/A	#N/A	#N/A	#N/A	tsi	Y	4.62702	2.35779	0	0	0	0	0	0.14572		BUBPIA
BUBPOG	#N/A	#N/A	#N/A	#N/A	tsi	Yb	4.84018	2.37444	1.95973	0	162.949	0	0	0.1788		BUBPOG
BUBPUM	#N/A	#N/A	#N/A	#N/A	tsi	Er	4.81127	2.33806	1.96031	0	145.053	0	0	0.17144		BUBPUM
BUBQEX	#N/A	#N/A	#N/A	#N/A	tav	Zn	3.36834	1.33009	0	0	0	0	0	0		BUBQEX
BUBSAV	#N/A	#N/A	#N/A	#N/A	pcu	La	2.83718	1.78206	1.99988	0	0	0	0	0		BUBSAV
BUBTIE	#N/A	#N/A	#N/A	#N/A	gis,GIS	Zn	2.53413	1.50929	0	0	0	0	0	0		BUBTIE
BUBTUP	#N/A	5-Nitroisophthalic Acid	#N/A	#N/A	UNKNOWN	Cd	#N/A	#N/A	1.54904	0	7.88919	0	0	0.01234		BUBTUP
BUBVEC	#N/A	#N/A	#N/A	#N/A	pcu	Cd	4.95457	3.98467	1.26932	455.103	0	0	0.21834	0		BUBVEC
BUBVIG	#N/A	#N/A	#N/A	#N/A	pcu	Cd	5.12055	4.28801	1.2824	542.7	0	0	0.2286	0		BUBVIG
BUBVUR	Tetrafluoroterephthalic Acid	Tetrafluoroterephthalic Acid	#N/A	#N/A	UNKNOWN	Pb	4.78604	3.94581	2.00657	258.19	0	4	0.22448	0		BUBVUR
BUBWOM	#N/A	#N/A	#N/A	#N/A	cds	Zn	3.79901	2.08575	1.56471	0	0.198685	0	0	0		BUBWOM
BUCSEA	#N/A	#N/A	#N/A	#N/A	lon	Cd	2.74546	1.0323	0	0	0	0	0	0		BUCSEA
BUCVEC	#N/A	Isophthalic Acid	#N/A	#N/A	unstable	Zn	#N/A	#N/A	1.22534	0	277.728	0	0	0.13312		BUCVEC
BUCVIG	#N/A	Isophthalic Acid	#N/A	#N/A	unstable	Co	#N/A	#N/A	1.22513	0	260.162	0	0	0.12988		BUCVIG
BUCVUR	Terephthalic Acid	#N/A	#N/A	#N/A	pcu	Cu	2.97098	1.88548	0	0	0	0	0	0		BUCVUR
BUCWEC	1,3,5-Benzenetricarboxylic Acid	#N/A	#N/A	#N/A	UNKNOWN	Mn	3.46744	1.12732	1.52469	0	0	1	0	0		BUCWEC
BUCWIG	1,3,5-Benzenetricarboxylic Acid	#N/A	#N/A	#N/A	UNKNOWN	Co	3.35571	1.07587	1.59501	0	0	1	0	0		BUCWIG
BUCWOM	1,3,5-Benzenetricarboxylic Acid	#N/A	#N/A	#N/A	UNKNOWN	Cd	3.58921	1.12407	1.7042	0	0	1	0	0		BUCWOM
BUDCIN	#N/A	#N/A	#N/A	#N/A	UNKNOWN	K	1.66891	0.59451	0	0	0	0	0	0		BUDCIN
BUDDIO	2,2'-Bipyridine-5,5'-dicarboxylic Acid	#N/A	#N/A	#N/A	UNKNOWN	K	3.29205	2.84666	0	0	0	0	0	0		BUDDIO
BUDGAJ	3,5-Pyridinedicarboxylic Acid	#N/A	Oxalic Acid	#N/A	tcs	Tb	1.73965	0.7815	0	0	0	0	0	0		BUDGAJ
BUDWUV	Isophthalic Acid	#N/A	#N/A	#N/A	mab	Co	4.42151	1.79491	1.27917	0	117.781	0	0	0.10738		BUDWUV
BUDXAC	#N/A	#N/A	#N/A	#N/A	pcu	Co	3.13268	1.59322	1.42995	0	0	0	0	0		BUDXAC
BUFNEW	#N/A	#N/A	#N/A	#N/A	the	Cd	#N/A	#N/A	#N/A	#N/A	#N/A	0	#N/A	#N/A		BUFNEW
BUFNOG	#N/A	#N/A	#N/A	#N/A	the	Cd	#N/A	#N/A	#N/A	#N/A	#N/A	0	#N/A	#N/A		BUFNOG
BUFNUM	#N/A	#N/A	#N/A	#N/A	UNKNOWN	CdPb	#N/A	#N/A	#N/A	#N/A	#N/A	96	#N/A	#N/A		BUFNUM
BUFNUM01	#N/A	#N/A	#N/A	#N/A	the	CdPb	#N/A	#N/A	#N/A	#N/A	#N/A	96	#N/A	#N/A		BUFNUM01
BUFNUM02	#N/A	#N/A	#N/A	#N/A	the	CdPb	#N/A	#N/A	#N/A	#N/A	#N/A	96	#N/A	#N/A		BUFNUM02
BUFPAU01	#N/A	#N/A	#N/A	#N/A	the	CdPb	#N/A	#N/A	#N/A	#N/A	#N/A	96	#N/A	#N/A		BUFPAU01
BUFWIL	Isocinchomeronic Acid	#N/A	#N/A	#N/A	apo	Dy	1.69626	1.01196	0	0	0	0	0	0		BUFWIL
BUFWOR	Isocinchomeronic Acid	#N/A	#N/A	#N/A	apo	Ho	1.63781	0.94362	2.49449	0	0	0	0	0		BUFWOR
BUGHOC	4,4′-(Hexafluoroisopropylidene)bis(benzoic acid)	#N/A	#N/A	#N/A	UNKNOWN	Cu	3.33682	1.39457	0	0	0	0	0	0		BUGHOC
BUGHUI	4,4′-(Hexafluoroisopropylidene)bis(benzoic acid)	#N/A	#N/A	#N/A	unstable	Co	3.31694	2.11252	1.4215	0	0	0	0	0		BUGHUI
BUGSAY	#N/A	#N/A	#N/A	#N/A	rtl	Dy	4.24489	3.03621	0	0	0	0	0	0.12978		BUGSAY
BUGSEC	#N/A	#N/A	#N/A	#N/A	rtl	Eu	4.27547	3.05837	1.76456	0	108.72	0	0	0.13196		BUGSEC
BUGSIG	#N/A	#N/A	#N/A	#N/A	rtl	Gd	4.27768	3.08405	1.79438	0	108.924	0	0	0.1343		BUGSIG
BUGSOM	#N/A	#N/A	#N/A	#N/A	rtl	Tb	4.25992	3.05306	1.81714	0	101.283	0	0	0.13064		BUGSOM
BUHFER	#N/A	#N/A	#N/A	#N/A	UNKNOWN	Cu	2.43045	1.22813	0	0	0	0	0	0		BUHFER
BUJLOK	#N/A	#N/A	#N/A	#N/A	tfz-d	0	5.97534	4.31202	0	0	0	0	0.28938	0		BUJLOK
BUJMAX	#N/A	#N/A	#N/A	#N/A	tfz-d	Mn	6.23	4.7218	1.03314	899.431	0	0	0.31466	0		BUJMAX
BUJMEB	#N/A	#N/A	#N/A	#N/A	tfz-d	0	6.52221	4.75008	1.00196	1033.01	0	0	0.33316	0		BUJMEB
BUJWAF	#N/A	Pyrazine	#N/A	#N/A	pcu	Fe	1.89009	1.15783	0	0	0	0	0	0		BUJWAF
BUJWAF01	#N/A	Pyrazine	#N/A	#N/A	pcu	Fe	1.87809	1.15303	1.70716	0	0	0	0	0		BUJWAF01
BUKBUE	#N/A	Pyrazine	#N/A	#N/A	pcu	Co	1.84356	1.12867	1.76895	0	0	0	0	0		BUKBUE
BUKLOJ	Terephthalic Acid	#N/A	#N/A	#N/A	lvt	Co	2.08383	0.97097	0	0	0	0	0	0		BUKLOJ
BUKLOJ01	Terephthalic Acid	#N/A	#N/A	#N/A	lvt	Co	2.02578	1.01877	0	0	0	0	0	0		BUKLOJ01
BUKMUQ	#N/A	#N/A	#N/A	#N/A	srs	Zn	4.81228	4.25094	0	0	0	0	0.31928	0		BUKMUQ
BUKMUQ01	#N/A	#N/A	#N/A	#N/A	srs	Zn	4.70243	4.05671	1.17612	717.79	0	0	0.31844	0		BUKMUQ01
BUKNUR	#N/A	#N/A	#N/A	#N/A	UNKNOWN	Pb	2.06066	0.75767	4.15644	0	0	8	0	0		BUKNUR
BUKRUW	#N/A	#N/A	#N/A	#N/A	pcu	NA	10.8256	5.19047	0	0	0	0	0.6531	0		BUKRUW
BUKRUW01	#N/A	#N/A	#N/A	#N/A	pcu	Zn	10.591	5.19658	0.999821	2113.05	0	0	0.63406	0		BUKRUW01
BUKRUW02	#N/A	#N/A	#N/A	#N/A	pcu	Zn	10.1878	4.99314	0.98516	2108.31	0	0	0.62026	0		BUKRUW02
BUKRUW03	#N/A	#N/A	#N/A	#N/A	pcu	Zn	10.5157	5.08859	0.98826	2173.45	0	4	0.63264	0		BUKRUW03
BUKSAD	#N/A	#N/A	#N/A	#N/A	srs	Zn	8.86517	6.05895	0.756186	3212.34	0	12	0.67836	0		BUKSAD
BUKSIL	#N/A	#N/A	#N/A	#N/A	pcu	CoZn	10.4822	5.17581	0.979145	2176.12	0	0	0.64212	0		BUKSIL
BUKTAE	#N/A	#N/A	#N/A	#N/A	pcu	Zn	10.861	5.09371	0.987627	2209.25	0	0	0.64962	0		BUKTAE
BUKTEI	#N/A	#N/A	#N/A	#N/A	pcu	Zn	10.8369	5.14516	0.992659	2164.12	0	0	0.64874	0		BUKTEI
BUKTIM	#N/A	#N/A	#N/A	#N/A	pcu	Zn	10.8457	5.10475	0.990811	2193.67	0	0	0.64758	0		BUKTIM
BUKTOS	#N/A	#N/A	#N/A	#N/A	pcu	NA	10.8434	5.15775	0.991313	2197.95	0	0	0.65066	0		BUKTOS
BUKWOW	L-Tartaric Acid	#N/A	#N/A	#N/A	UNKNOWN	0	3.79366	2.87599	0	0	0	0	0	0		BUKWOW
BUKWUC	D-Tartaric Acid	#N/A	#N/A	#N/A	UNKNOWN	0	3.81916	2.89462	2.35115	0	1.62493	0	0	0		BUKWUC
BUKXAJ	L-Tartaric Acid	#N/A	#N/A	#N/A	UNKNOWN	0	3.24532	1.66675	2.73862	0	0	0	0	0		BUKXAJ
BUKXEN	L-Tartaric Acid	#N/A	#N/A	#N/A	UNKNOWN	0	3.32405	1.64611	2.74196	0	0	0	0	0		BUKXEN
BUKXOX	L-Tartaric Acid	#N/A	#N/A	#N/A	UNKNOWN	0	3.75896	2.84199	2.41557	0	0.408931	0	0	0		BUKXOX
BUKXUD	D-Tartaric Acid	#N/A	#N/A	#N/A	UNKNOWN	0	3.76503	2.8909	2.3825	0	0.536833	0	0	0		BUKXUD
BUKYAJ	#N/A	#N/A	#N/A	#N/A	pcu	Li	5.10209	3.53964	0.92244	0	827.404	0	0	0.35508		BUKYAJ
BUKYAK	L-Tartaric Acid	#N/A	#N/A	#N/A	UNKNOWN	0	3.68973	2.84194	2.40906	0	0	0	0	0		BUKYAK
BUKYEO	D-Tartaric Acid	#N/A	#N/A	#N/A	UNKNOWN	0	3.77376	2.86397	2.44107	0	0.940089	0	0	0		BUKYEO
BUKYIS	L-Tartaric Acid	#N/A	#N/A	#N/A	UNKNOWN	0	3.67162	2.82632	2.44413	0	0	0	0	0		BUKYIS
BUKYOY	D-Tartaric Acid	#N/A	#N/A	#N/A	UNKNOWN	0	3.74607	2.83638	2.46357	0	0	0	0	0		BUKYOY
BUKYUE	L-Tartaric Acid	#N/A	#N/A	#N/A	UNKNOWN	0	3.66229	2.81323	2.45166	0	0	0	0	0		BUKYUE
BUKZAL	D-Tartaric Acid	#N/A	#N/A	#N/A	UNKNOWN	0	3.63482	2.82853	2.45199	0	0	0	0	0		BUKZAL
BULGIZ	Isonicotinic Acid	#N/A	#N/A	#N/A	pcu	Co	3.07957	1.21149	0	0	0	0	0	0		BULGIZ
BULMAZ	#N/A	2,6-Naphthalenedicarboxylic Acid	#N/A	#N/A	UNKNOWN	Pb	2.16564	0.78612	0	0	0	0	0	0		BULMAZ
BULMON	#N/A	#N/A	#N/A	#N/A	UNKNOWN	Zn	3.17416	1.27439	0	0	0	0	0	0		BULMON
BUNGEX	#N/A	#N/A	#N/A	#N/A	dmp	Co	2.49812	1.32571	1.4124	0	0	0	0	0		BUNGEX
BUNLAZ	#N/A	#N/A	#N/A	#N/A	csq	Zr	#N/A	#N/A	0.356774	3887.7	0	0	0.82202	0		BUNLAZ
BUNMAA	#N/A	4,4'-Dicarboxydiphenyl Ether	#N/A	#N/A	cds	Zn	#N/A	#N/A	1.50849	0	15.594	0	0	0.01436		BUNMAA
BUNMOO	#N/A	2,6-Naphthalenedicarboxylic Acid	#N/A	#N/A	irl	Cd	2.82175	1.24478	1.58391	0	0	0	0	0		BUNMOO
BUNMOP	#N/A	#N/A	#N/A	#N/A	pcu-h	U	6.17121	2.67935	0	0	0	0	0	0.18342		BUNMOP
BUNMUU	#N/A	1,4-Naphthalenedicarboxylic Acid	#N/A	#N/A	dia	Cd	5.73364	2.10654	1.29838	0	399.822	0	0	0.22726		BUNMUU
BUNNUW	#N/A	#N/A	#N/A	#N/A	pcu-h	U	#N/A	#N/A	1.85238	0	309.111	0	0	0.1961		BUNNUW
BUPDUM	#N/A	#N/A	#N/A	#N/A	bor	Cu	9.76326	3.29047	0	0	0	0	0	0.42772		BUPDUM
BUPFAU	#N/A	#N/A	#N/A	#N/A	bor	Cu	#N/A	#N/A	1.39183	0	1030.43	0	0	0.42028		BUPFAU
BUPFEY	#N/A	#N/A	#N/A	#N/A	bor	Cu	#N/A	#N/A	1.41669	0	1018.89	0	0	0.42548		BUPFEY
BUPGID	#N/A	4,4'-Bipyridyl	#N/A	#N/A	tfz	Co	3.81566	1.22255	0	0	0	0	0	0		BUPGID
BUPGOJ	#N/A	4,4'-Bipyridyl	#N/A	#N/A	UNKNOWN	Co	#N/A	#N/A	1.44457	0	0	0	0	0		BUPGOJ
BUPGUP	#N/A	4,4'-Bipyridyl	#N/A	#N/A	UNKNOWN	Co	#N/A	#N/A	1.1629	0	458.001	0	0	0.16268		BUPGUP
BUPJUS	#N/A	#N/A	#N/A	#N/A	tav	Cd	2.55443	1.84035	1.83877	0	0	2	0	0		BUPJUS
BUPKAZ	#N/A	#N/A	#N/A	#N/A	llj	Cd	3.82316	1.37127	1.75417	0	1.94305	0	0	0.0175		BUPKAZ
BUPKED	#N/A	#N/A	#N/A	#N/A	UNKNOWN	Cd	2.76024	1.20707	1.72813	0	0	0	0	0		BUPKED
BUPSUD	4,4'-Bipyridyl	#N/A	#N/A	#N/A	sqc112	Cu	#N/A	#N/A	1.23068	0	308.11	48	0	0.09084		BUPSUD
BUPVEP	Fumaric Acid	#N/A	#N/A	#N/A	fcu	Ce	7.85139	3.75265	0	0	0	0	0.37232	0.03028		BUPVEP
BUPVIT	#N/A	#N/A	Terephthalic Acid	#N/A	fcu	Ce	8.99155	4.1322	1.3105	1115.43	0	0	0.4698	0		BUPVIT
BUQPEJ	Terephthalic Acid	#N/A	#N/A	#N/A	UNKNOWN	Sm	1.98096	1.16947	2.05204	0	0	0	0	0		BUQPEJ
BUQPIN	Terephthalic Acid	#N/A	#N/A	#N/A	UNKNOWN	Eu	1.97125	1.17226	2.06757	0	0	0	0	0		BUQPIN
BUQROV	#N/A	#N/A	#N/A	#N/A	deh	Zn	2.45516	1.89363	0	0	0	0	0	0		BUQROV
BUQROX	#N/A	4,4'-Dicarboxydiphenyl Ether	#N/A	#N/A	sra,ABW	Zn	4.07683	3.11039	0	0	0	0	0	0.04386		BUQROX
BUQRUD	#N/A	4,4'-Dicarboxydiphenyl Ether	#N/A	#N/A	sra,ABW	Zn	4.28256	3.06836	1.3486	0	100.78	0	0	0.07848		BUQRUD
BUQSAI	#N/A	4,4'-Bipyridyl	#N/A	#N/A	UNKNOWN	Zn	2.34933	1.69812	1.84138	0	0	0	0	0		BUQSAI
BUQSAK	#N/A	4,4'-Dicarboxydiphenyl Ether	#N/A	#N/A	sra,ABW	Zn	4.24227	3.13167	1.35695	0	25.0172	0	0	0.0381		BUQSAK
BUQSEO	#N/A	4,4'-Dicarboxydiphenyl Ether	#N/A	#N/A	UNKNOWN	NA	5.79999	3.21435	1.14253	0	467.614	0	0	0.20936		BUQSEO
BUQSIS	#N/A	4,4'-Dicarboxydiphenyl Ether	#N/A	#N/A	UNKNOWN	Zn	5.77974	3.09273	1.14922	0	475.854	0	0	0.2139		BUQSIS
BUQSUE	#N/A	4,4'-Dicarboxydiphenyl Ether	#N/A	#N/A	UNKNOWN	Zn	5.67422	3.3793	1.16541	0	581.037	0	0	0.24718		BUQSUE
BUQWER	#N/A	#N/A	#N/A	#N/A	qtz	Cu	2.53798	1.44087	0	0	0	0	0	0		BUQWER
BURBAS	#N/A	#N/A	#N/A	#N/A	pts	Zn	2.24758	1.27112	1.75124	0	0	0	0	0		BURBAS
BURBIA	#N/A	#N/A	#N/A	#N/A	pcu	Cu	2.80283	1.11967	1.5402	0	0	0	0	0		BURBIA
BURJOO	Benzimidazole-5,6-dicarboxylic acid	#N/A	#N/A	#N/A	UNKNOWN	Co	5.25311	4.63242	0	0	0	0	0.1957	0		BURJOO
BURZIY	#N/A	1,10-Phenanthroline	#N/A	#N/A	sra,ABW	VCu	2.71193	1.00463	1.89212	0	0	0	0	0		BURZIY
BURZUK	#N/A	Picolinic Acid	#N/A	#N/A	UNKNOWN	V	1.98115	1.07713	2.02436	0	0	2	0	0		BURZUK
BUSDAV	#N/A	#N/A	#N/A	#N/A	sra,ABW	Cu	3.25406	1.26807	1.69418	0	0	4	0	0		BUSDAV
BUSGIG	Oxalic Acid	Isonicotinic Acid	Oxalic Acid	#N/A	UNKNOWN	CuDy	3.65721	3.28951	0	0	0	0	0	0		BUSGIG
BUSGOM	Oxalic Acid	Isonicotinic Acid	Oxalic Acid	#N/A	UNKNOWN	CuSm	3.72853	3.3253	2.12051	0	0	4	0	0		BUSGOM
BUSJOR	2-Methylimidazole	#N/A	#N/A	#N/A	dia	Cd	5.23943	3.47258	0	0	0	0	0	0.37244		BUSJOR
BUSMUY	#N/A	#N/A	#N/A	#N/A	nbo	Co	7.33956	5.89987	0	0	0	0	0.24384	0		BUSMUY
BUSMUZ	4,4'-Bipyridyl	#N/A	#N/A	#N/A	sxa	La	2.43864	1.41512	0	0	0	0	0	0		BUSMUZ
BUSNAF	#N/A	#N/A	#N/A	#N/A	nbo	Co	#N/A	#N/A	2.87636	215.985	0	0	0.19458	0		BUSNAF
BUSQEM	#N/A	4,4'-Bipyridyl	#N/A	#N/A	UNKNOWN	Mn	5.28773	3.6608	0	0	0	0	0	0.30412		BUSQEM
BUSQIQ	Pyromellitic Acid	#N/A	#N/A	#N/A	UNKNOWN	Al	4.44333	3.72066	0	0	0	0	0.12762	0.12574		BUSQIQ
BUSQOW	2,6-Naphthalenedicarboxylic Acid	4,4'-Bipyridyl	#N/A	#N/A	pcu	Cu	6.33409	4.9248	0	0	0	0	0.41618	0		BUSQOW
BUSQUC	2,6-Naphthalenedicarboxylic Acid	#N/A	#N/A	#N/A	pcu	Cu	4.51088	2.54061	1.36153	0	127.649	0	0	0.10176		BUSQUC
BUSRUE	#N/A	4,4'-Bibenzoic Acid	#N/A	#N/A	pcu	Cd	6.9387	5.51917	0	0	0	0	0.40284	0		BUSRUE
BUSSIT	Pyrazine-2,5-dicarboxylic Acid	#N/A	#N/A	#N/A	UNKNOWN	Nd	3.54297	1.0657	2.34621	0	0	0	0	0		BUSSIT
BUSSOZ	Pyrazine-2,5-dicarboxylic Acid	#N/A	#N/A	#N/A	pts	Eu	1.57469	0.93454	2.78903	0	0	0	0	0		BUSSOZ
BUSSUF	Pyrazine-2,5-dicarboxylic Acid	#N/A	#N/A	#N/A	pts	Tb	1.59542	0.7263	2.79173	0	0	0	0	0		BUSSUF
BUSXAP	#N/A	Formic Acid	#N/A	#N/A	UNKNOWN	Mn	2.90435	2.01025	0	0	0	0	0	0		BUSXAP
BUSXET	#N/A	Formic Acid	#N/A	#N/A	UNKNOWN	Co	2.76513	1.82463	1.76818	0	0	0	0	0		BUSXET
BUTCUQ	#N/A	#N/A	#N/A	#N/A	UNKNOWN	K	1.53541	0.9445	0	0	0	0	0	0		BUTCUQ
BUTHOP	#N/A	Fumaric Acid	#N/A	#N/A	dia	Cd	1.92131	1.02842	0	0	0	0	0	0		BUTHOP
BUTHUV	#N/A	#N/A	#N/A	#N/A	dia	NA	3.00768	1.32632	1.3667	0	0	0	0	0		BUTHUV
BUTJOQ	#N/A	#N/A	#N/A	#N/A	dia	Co	3.09371	1.31221	1.5112	0	0	0	0	0		BUTJOQ
BUTJOQ01	5-Nitroisophthalic Acid	#N/A	#N/A	#N/A	dia	Co	2.50326	1.5332	0	0	0	0	0	0		BUTJOQ01
BUTJOQ02	5-Nitroisophthalic Acid	#N/A	#N/A	#N/A	dia	Co	2.56454	1.54915	1.4966	0	0	0	0	0		BUTJOQ02
BUTKOR	Nicotinic Acid	Oxalic Acid	#N/A	#N/A	UNKNOWN	Gd	2.42526	1.25247	0	0	0	0	0	0		BUTKOR
BUTPIR	#N/A	D-Camphoric Acid	#N/A	#N/A	sqc124	Zn	9.11169	7.35825	0	0	0	0	0.48714	0		BUTPIR
BUTXIY	#N/A	#N/A	#N/A	#N/A	hcb	Pb	3.07596	2.48249	0	0	0	0	0	0		BUTXIY
BUTXOE	#N/A	#N/A	#N/A	#N/A	UNKNOWN	Hg	3.44204	2.10051	2.92229	0	0	8	0	0		BUTXOE
BUTYOG	2,2'-Bipyrimidyl	#N/A	#N/A	#N/A	ths	NA	2.1323	1.08828	0	0	0	0	0	0		BUTYOG
BUVNIR	Isonicotinic Acid	#N/A	#N/A	#N/A	dia	Zn	10.1796	8.36913	0	0	0	0	0.76964	0		BUVNIR
BUVPIT	4,4'-Bipyridyl	#N/A	#N/A	#N/A	dia	Zn	3.01944	1.39563	0	0	0	0	0	0		BUVPIT
BUVQIT	#N/A	#N/A	#N/A	#N/A	UNKNOWN	Mn	2.77108	0.81447	0	0	0	0	0	0		BUVQIT
BUVTOD	#N/A	#N/A	#N/A	#N/A	sra,ABW	Pr	3.25762	1.09025	0	0	0	0	0	0		BUVTOD
BUVTUJ	#N/A	#N/A	#N/A	#N/A	sra,ABW	Nd	3.18946	1.0758	1.91847	0	0	0	0	0		BUVTUJ
BUVVAR	#N/A	#N/A	#N/A	#N/A	sra,ABW	Sm	3.173	1.07165	1.93944	0	0	0	0	0		BUVVAR
BUVVEV	#N/A	#N/A	#N/A	#N/A	sra,ABW	Eu	3.19264	1.07135	1.95298	0	0	0	0	0		BUVVEV
BUVWOF02	#N/A	#N/A	#N/A	#N/A	nbo	Fe	#N/A	#N/A	2.30807	301.78	0	0	0.21246	0		BUVWOF02
BUVWOF03	#N/A	#N/A	#N/A	#N/A	nbo	Fe	#N/A	#N/A	1.8607	372.726	0	0	0.20282	0		BUVWOF03
BUVXOG	#N/A	#N/A	#N/A	#N/A	nbo	Fe	6.8253	5.22178	1.62139	402.915	0	2	0.20472	0		BUVXOG
BUVXOG01	#N/A	#N/A	#N/A	#N/A	nbo	Fe	7.07915	5.43057	1.49943	465.421	0	5	0.21626	0		BUVXOG01
BUVYEX	#N/A	#N/A	#N/A	#N/A	nbo	Fe	#N/A	#N/A	3.03218	219.473	0	0	0.19778	0		BUVYEX
BUVYIB	#N/A	#N/A	#N/A	#N/A	nbo	Fe	10.878	8.55613	0.858801	2138.03	0	0	0.5807	0		BUVYIB
BUVYIB01	#N/A	#N/A	#N/A	#N/A	nbo	Fe	10.8208	8.62627	1.08618	1842.66	0	0	0.60104	0		BUVYIB01
BUWGAC	2,3-Pyrazinedicarboxylic Acid	4,4'-Bipyridyl	#N/A	#N/A	ins	Cu	5.77667	5.51512	0	0	0	0	0.24964	0		BUWGAC
BUWGEG	2,3-Pyrazinedicarboxylic Acid	3,6-Di(4-pyridyl)-1,2,4,5-tetrazine	#N/A	#N/A	ins	Cu	6.37209	5.83562	1.3312	820.572	0	0	0.34806	0		BUWGEG
BUWLUC	Dipicolinic Acid	#N/A	#N/A	#N/A	lig	Pr	5.18793	3.63714	0	0	0	0	0	0.21674		BUWLUC
BUWMAJ	Dipicolinic Acid	#N/A	#N/A	#N/A	lig	Nd	5.16551	3.11754	1.51709	0	312.522	0	0	0.20254		BUWMAJ
BUWMEN	Dipicolinic Acid	#N/A	#N/A	#N/A	lig	La	5.23161	3.72067	1.43013	428.696	0	0	0.23336	0		BUWMEN
BUWMIR	Dipicolinic Acid	#N/A	#N/A	#N/A	lig	Ce	5.20646	3.5369	1.45089	0	370.476	0	0	0.22308		BUWMIR
BUXCAZ	Isonicotinic Acid	Isonicotinic Acid	Isonicotinic Acid	#N/A	UNKNOWN	Eu	2.54804	1.49187	0	0	0	0	0	0		BUXCAZ
BUXFUW	#N/A	#N/A	#N/A	#N/A	dia	Ni	2.76858	1.46891	0	0	0	0	0	0		BUXFUW
BUXHOS	#N/A	#N/A	#N/A	#N/A	UNKNOWN	Cu	4.02576	1.54848	0	0	0	0	0	0.0366		BUXHOS
BUXNIT	#N/A	#N/A	#N/A	#N/A	dia	Co	#N/A	#N/A	1.37945	0	0	0	0	0		BUXNIT
BUXNOZ	#N/A	#N/A	#N/A	#N/A	UNKNOWN	0	8.25762	5.90299	0	0	0	0	0.59004	0		BUXNOZ
BUXTIZ	#N/A	#N/A	#N/A	#N/A	UNKNOWN	Ag	4.79287	3.42948	1.24671	0	317.068	8	0	0.24702		BUXTIZ
BUXVAT	#N/A	#N/A	#N/A	#N/A	UNKNOWN	Ag	5.36399	3.29746	1.21208	0	607.636	12	0	0.32042		BUXVAT
BUXZEB	#N/A	#N/A	#N/A	#N/A	UNKNOWN	CuPr	3.2299	1.42839	0	0	0	0	0	0		BUXZEB
BUXZIF	#N/A	#N/A	#N/A	#N/A	UNKNOWN	CuNd	3.19	1.41386	1.89599	0	0	8	0	0		BUXZIF
BUXZOL	#N/A	#N/A	#N/A	#N/A	UNKNOWN	CuSm	3.20216	1.40783	1.91761	0	0	8	0	0		BUXZOL
BUXZUR	#N/A	#N/A	#N/A	#N/A	UNKNOWN	CuEu	3.16865	1.38829	1.9475	0	0	8	0	0		BUXZUR
BUYBAA	#N/A	#N/A	#N/A	#N/A	UNKNOWN	CuGd	3.17658	1.40983	1.94783	0	0	8	0	0		BUYBAA
BUYBEE	#N/A	#N/A	#N/A	#N/A	UNKNOWN	CuHo	3.13694	1.42576	1.98234	0	0	8	0	0		BUYBEE
BUYDAC	1,2,4-triazole	#N/A	#N/A	#N/A	UNKNOWN	Zn	6.33537	3.77189	0	0	0	0	0.4629	0		BUYDAC
BUYDEG	1,2,4-triazole	2,5-Dihydroxyterephthalic Acid	#N/A	#N/A	UNKNOWN	NA	6.40626	3.8396	1.22785	933.26	0	0	0.41042	0		BUYDEG
BUYHIN	#N/A	#N/A	4,4'-Bipyridyl	#N/A	sqc326	Co	2.57519	1.8192	0	0	0	0	0	0		BUYHIN
BUYNAL	#N/A	#N/A	#N/A	#N/A	pcu	Zn	7.49773	4.12565	1.25335	1295.81	0	0	0.43304	0		BUYNAL
BUZCEF	#N/A	#N/A	#N/A	#N/A	cds	Ni	2.23312	1.26824	0	0	0	0	0	0		BUZCEF
BUZGEJ	Glutaric Acid	#N/A	#N/A	#N/A	pcu	Cu	2.35682	1.22422	1.65631	0	0	0	0	0		BUZGEJ
BUZHIO	#N/A	#N/A	#N/A	#N/A	UNKNOWN	Cd	2.30319	0.97122	2.33522	0	0	0	0	0		BUZHIO
BUZKUE	#N/A	#N/A	#N/A	#N/A	zxc	Cu	2.87704	1.68251	0	0	0	0	0	0		BUZKUE
CABDER	#N/A	#N/A	#N/A	#N/A	UNKNOWN	Cd	#N/A	#N/A	1.57311	0	45.9622	0	0	0.04166		CABDER
CABHOC	#N/A	#N/A	#N/A	#N/A	UNKNOWN	Ca	3.53518	1.65188	1.70467	0	0	0	0	0		CABHOC
CABJEX	2,5-Thiophenedicarboxylic Acid	#N/A	#N/A	#N/A	pcu	Zn	7.7671	4.31087	1.11145	1414.4	0	0	0.4795	0		CABJEX
CABJOH	#N/A	1,4-Di(4-pyridyl)benzene	#N/A	#N/A	UNKNOWN	Ni	4.51573	3.92462	1.33358	509.751	0	0	0.20902	0		CABJOH
CABNUR	#N/A	1,4-Naphthalenedicarboxylic Acid	#N/A	#N/A	dia	Co	2.96595	1.20584	1.41585	0	0	0	0	0		CABNUR
CABNUR01	#N/A	1,4-Naphthalenedicarboxylic Acid	#N/A	#N/A	dia	Co	3.02118	1.27167	1.39627	0	0	0	0	0		CABNUR01
CABQEB	Acetic Acid	Acetic Acid	#N/A	#N/A	UNKNOWN	Co	3.76441	2.70604	1.63909	0	0.893822	0	0	0		CABQEB
CABSIK	#N/A	#N/A	#N/A	#N/A	pcu	Co	#N/A	#N/A	2.30834	0	85.9439	0	0	0.10912		CABSIK
CACBUG	#N/A	#N/A	#N/A	#N/A	UNKNOWN	Zn	4.27363	3.69389	1.36199	0	129.406	1	0	0.15306		CACBUG
CACCER	4,4'-Bipyridyl	#N/A	#N/A	#N/A	UNKNOWN	Cu	3.27058	1.63871	1.75067	0	0	4	0	0		CACCER
CACHIY	2,4,6-Tri(4-pyridyl)-1,3,5-triazine	#N/A	#N/A	#N/A	UNKNOWN	FeMo	2.05563	1.03828	2.20213	0	0	0	0	0		CACHIY
CACHOE	2,4,6-Tri(4-pyridyl)-1,3,5-triazine	#N/A	#N/A	#N/A	UNKNOWN	CoMo	2.05356	0.99601	2.22665	0	0	0	0	0		CACHOE
CACHUK	2,4,6-Tri(4-pyridyl)-1,3,5-triazine	#N/A	#N/A	#N/A	UNKNOWN	NiMo	2.02943	1.01151	2.23602	0	0	0	0	0		CACHUK
CACJAS	2,4,6-Tri(4-pyridyl)-1,3,5-triazine	#N/A	#N/A	#N/A	UNKNOWN	ZnMo	2.06936	1.02847	2.22138	0	0	1	0	0		CACJAS
CACJIA	2,4,6-Tri(4-pyridyl)-1,3,5-triazine	#N/A	#N/A	#N/A	mcn	NiMo	1.95815	0.99627	2.11765	0	0	1	0	0		CACJIA
CACJOG	2,4,6-Tri(4-pyridyl)-1,3,5-triazine	#N/A	#N/A	#N/A	UNKNOWN	ZnMo	1.90462	1.27952	2.32898	0	0	0	0	0		CACJOG
CACKEZ	#N/A	#N/A	#N/A	#N/A	dia	Zn	11.2532	9.88681	0.655086	2502.09	0	0	0.62184	0		CACKEZ
CADQAB	2,5-Dihydroxyterephthalic Acid	#N/A	#N/A	#N/A	pcu	Pr	5.91081	1.99986	1.49029	0	265.108	0	0	0.17974		CADQAB
CADZIT	#N/A	2,5-Dihydroxyterephthalic Acid	#N/A	#N/A	dia	Zn	4.17501	3.53659	1.26214	0	114.873	0	0	0.13686		CADZIT
CAFGEY	Nicotinic Acid	#N/A	#N/A	#N/A	UNKNOWN	CuLa	2.82071	1.82639	2.34273	0	0	0	0	0		CAFGEY
CAFGIC	Nicotinic Acid	#N/A	#N/A	#N/A	UNKNOWN	CuCe	2.76362	1.60409	2.39102	0	0	12	0	0		CAFGIC
CAFJIF	D-Camphoric Acid	#N/A	#N/A	#N/A	bcu	Nd	3.26854	1.70106	1.76782	0	0	0	0	0		CAFJIF
CAFORM	Formic Acid	#N/A	#N/A	#N/A	vco	Ca	1.50128	0.77724	2.02679	0	0	0	0	0		CAFORM
CAFORM13	Formic Acid	#N/A	#N/A	#N/A	dia	Ca	1.5593	1.08784	2.02631	0	0	0	0	0		CAFORM13
CAFRUX	#N/A	#N/A	#N/A	#N/A	srs	Ag	5.34223	3.18242	1.16094	0	225.501	0	0	0.12744		CAFRUX
CAFVAH	1,3,5-Benzenetricarboxylic Acid	#N/A	#N/A	#N/A	UNKNOWN	KCo	4.30659	3.59275	1.6687	0	158.59	1	0	0.1581		CAFVAH
CAGFIC	Terephthalic Acid	#N/A	#N/A	#N/A	UNKNOWN	Cd	2.05987	1.30369	2.09181	0	0	0	0	0		CAGFIC
CAGFOI	Isophthalic Acid	#N/A	#N/A	#N/A	mog	Cd	2.55956	1.65852	2.04258	0	0	0	0	0		CAGFOI
CAGLIF	2-Methylimidazole	#N/A	#N/A	#N/A	qtz	Fe	2.62086	2.1999	1.345	0	0	0	0	0		CAGLIF
CAGSAG	2,6-Naphthalenedicarboxylic Acid	#N/A	#N/A	#N/A	pcu	Zn	8.85872	4.53455	1.08572	1118.87	0.208079	0	0.3771	0		CAGSAG
CAGXIU	#N/A	#N/A	#N/A	#N/A	UNKNOWN	Ba	1.9133	1.26719	1.95833	0	0	0	0	0		CAGXIU
CAHLEE	#N/A	Isonicotinic Acid	#N/A	#N/A	UNKNOWN	CuNd	3.22017	2.18684	2.63063	0	0	0	0	0		CAHLEE
CAHLII	4-(Pyridin-4-yl)benzoic acid	Acetic Acid	#N/A	#N/A	UNKNOWN	Eu	3.05892	1.40396	2.00146	0	0	0	0	0		CAHLII
CAHLOO	4-(Pyridin-4-yl)benzoic acid	Acetic Acid	#N/A	#N/A	UNKNOWN	CuGd	3.05001	1.36747	2.02063	0	0	0	0	0		CAHLOO
CAHLUU	Isonicotinic Acid	#N/A	Isonicotinic Acid	#N/A	UNKNOWN	CuLa	2.75816	1.27773	2.34993	0	0	8	0	0		CAHLUU
CAHLUU01	#N/A	Isonicotinic Acid	#N/A	#N/A	UNKNOWN	CuLa	2.79215	1.30046	2.31091	0	0	0	0	0		CAHLUU01
CAHMAB	4-(Pyridin-4-yl)benzoic acid	Acetic Acid	#N/A	#N/A	UNKNOWN	CuNd	3.07239	1.40783	1.96493	0	0	0	0	0		CAHMAB
CAHMAZ	#N/A	#N/A	#N/A	#N/A	acs	Bi	4.94441	3.70036	4.70626	0	101.302	12	0	0.3223		CAHMAZ
CAHMEF	4-(Pyridin-4-yl)benzoic acid	Acetic Acid	#N/A	#N/A	UNKNOWN	Pr	3.13866	1.40819	1.94963	0	0	0	0	0		CAHMEF
CAHMIJ	Isonicotinic Acid	#N/A	Isonicotinic Acid	#N/A	UNKNOWN	CuPr	2.4791	1.14519	2.52739	0	0	8	0	0		CAHMIJ
CAHMON	Formic Acid	#N/A	#N/A	#N/A	pcu	Cd	2.88508	1.5719	2.26771	0	0	0	0	0		CAHMON
CAHMON01	Formic Acid	#N/A	#N/A	#N/A	pcu	Cd	2.90936	1.61668	2.26531	0	0	0	0	0		CAHMON01
CAHMON02	Formic Acid	#N/A	#N/A	#N/A	pcu	Cd	2.88252	1.59735	2.2874	0	0	0	0	0		CAHMON02
CAHMON03	Formic Acid	#N/A	#N/A	#N/A	pcu	Cd	2.88851	1.61221	2.27993	0	0	0	0	0		CAHMON03
CAHMOP	4-(Pyridin-4-yl)benzoic acid	Acetic Acid	#N/A	#N/A	UNKNOWN	CuSm	3.08743	1.38154	1.99355	0	0	0	0	0		CAHMOP
CAHMUT	Formic Acid	#N/A	#N/A	#N/A	pcu	KCd	2.30669	1.12893	2.50127	0	0	0	0	0		CAHMUT
CAHNEF	#N/A	#N/A	#N/A	#N/A	UNKNOWN	0	2.3704	1.04091	2.62214	0	0	0	0	0		CAHNEF
CAHNOQ	Pyromellitic Acid	Oxalic Acid	#N/A	#N/A	UNKNOWN	KCo	3.2097	1.80301	1.87438	0	0	0	0	0		CAHNOQ
CAJHON	#N/A	Acetic Acid	#N/A	#N/A	UNKNOWN	Zn	4.03623	1.63784	1.52126	0	8.63092	0	0	0.0362		CAJHON
CAJHUS	Formic Acid	#N/A	#N/A	#N/A	acs	Fe	2.92677	2.42135	1.64088	0	0	0	0	0		CAJHUS
CAJHUS01	Formic Acid	#N/A	#N/A	#N/A	acs	Fe	2.94774	2.27231	1.64939	0	0	0	0	0		CAJHUS01
CAJHUS02	Formic Acid	#N/A	#N/A	#N/A	acs	Fe	2.70226	2.24639	1.73391	0	0	0	0	0		CAJHUS02
CAJHUS03	Formic Acid	#N/A	#N/A	#N/A	acs	Fe	2.93028	2.42471	1.63619	0	0	0	0	0		CAJHUS03
CAJHUS04	Formic Acid	#N/A	#N/A	#N/A	acs	Fe	2.93193	2.42694	1.63879	0	0	0	0	0		CAJHUS04
CAJHUS05	Formic Acid	#N/A	#N/A	#N/A	acs	Fe	2.91363	2.40809	1.64406	0	0	0	0	0		CAJHUS05
CAJHUS06	Formic Acid	#N/A	#N/A	#N/A	acs	Fe	2.89963	2.39503	1.64945	0	0	0	0	0		CAJHUS06
CAJHUS07	Formic Acid	#N/A	#N/A	#N/A	acs	Fe	2.88814	2.38118	1.65385	0	0	0	0	0		CAJHUS07
CAJHUS08	Formic Acid	#N/A	#N/A	#N/A	acs	Fe	2.88595	2.37919	1.65503	0	0	0	0	0		CAJHUS08
CAJHUS09	Formic Acid	#N/A	#N/A	#N/A	acs	Fe	2.76135	2.31198	1.70362	0	0	0	0	0		CAJHUS09
CAJHUS10	Formic Acid	#N/A	#N/A	#N/A	acs	Fe	2.72999	1.77134	1.99515	0	0	0	0	0		CAJHUS10
CAJHUS11	Formic Acid	#N/A	#N/A	#N/A	acs	Fe	2.69313	1.70746	2.01672	0	0	0	0	0		CAJHUS11
CAJHUS12	Formic Acid	#N/A	#N/A	#N/A	acs	Fe	2.81846	1.83594	2.01722	0	0	0	0	0		CAJHUS12
CAJKOQ	1,3,5-Benzenetricarboxylic Acid	#N/A	#N/A	#N/A	UNKNOWN	Ag	3.96578	0.97084	2.40361	0	9.9712	0	0	0.01432		CAJKOQ
CAJLEH	1,3,5-Benzenetricarboxylic Acid	#N/A	#N/A	#N/A	pcu-h	Cd	3.42992	2.20117	1.71641	0	0	0	0	0		CAJLEH
CAJQEL	#N/A	#N/A	#N/A	#N/A	scu	0	11.9981	7.33472	0.757024	2340.87	50.9626	0	0.57548	0.01698		CAJQEL
CAJTOX	#N/A	#N/A	#N/A	#N/A	UNKNOWN	K	1.23289	0.20674	2.17603	0	0	0	0	0		CAJTOX
CAJTUD	#N/A	#N/A	#N/A	#N/A	UNKNOWN	K	1.61539	0.42095	1.92164	0	0	0	0	0		CAJTUD
CAJVUG	#N/A	#N/A	#N/A	#N/A	dia	In	5.17349	3.95146	1.20975	497.358	0	0	0.24758	0		CAJVUG
CAJWAN	#N/A	#N/A	#N/A	#N/A	flu	LiIn	5.27667	4.146	1.23845	668	7.89864	2	0.2768	0.01302		CAJWAN
CAKFEB	Diethyl 1,4-Phenylenediacetate	#N/A	#N/A	#N/A	UNKNOWN	Gd	3.13385	1.65584	1.95627	0	0	0	0	0		CAKFEB
CAKFEB01	Diethyl 1,4-Phenylenediacetate	#N/A	#N/A	#N/A	UNKNOWN	Gd	3.04157	1.67634	1.98718	0	0	0	0	0		CAKFEB01
CAKFIF	Diethyl 1,4-Phenylenediacetate	#N/A	#N/A	#N/A	UNKNOWN	Tb	3.14329	1.63827	1.97466	0	0	0	0	0		CAKFIF
CAKLOR	Adipic Acid	#N/A	#N/A	#N/A	UNKNOWN	Zn	1.65127	0.9809	1.9473	0	0	0	0	0		CAKLOR
CAKWUI	#N/A	#N/A	#N/A	#N/A	ths	Mn	2.22146	1.1677	1.69903	0	0	0	0	0		CAKWUI
CAKXET	Oxalic Acid	#N/A	#N/A	#N/A	ins	Sm	3.84375	1.98168	2.13837	0	3.15371	0	0	0		CAKXET
CAKXIX	Oxalic Acid	#N/A	#N/A	#N/A	ins	Eu	3.84537	1.99799	2.15485	0	3.55459	0	0	0		CAKXIX
CAKXOD	Oxalic Acid	#N/A	#N/A	#N/A	ins	Gd	3.82239	1.98746	2.2032	0	3.16368	0	0	0		CAKXOD
CAKXUJ	Oxalic Acid	#N/A	#N/A	#N/A	ins	Tb	3.82834	1.99816	2.22195	0	2.80769	0	0	0		CAKXUJ
CAKYAQ	Oxalic Acid	#N/A	#N/A	#N/A	ins	Dy	3.82236	2.00802	2.2461	0	2.85856	0	0	0		CAKYAQ
CAKYEU	Oxalic Acid	#N/A	#N/A	#N/A	ins	Ho	3.80546	2.05465	2.27473	0	1.58978	0	0	0		CAKYEU
CAKYIY	Oxalic Acid	#N/A	#N/A	#N/A	ins	Er	3.79862	2.04808	2.30349	0	0.398276	0	0	0		CAKYIY
CALOXM13	Oxalic Acid	Oxalic Acid	#N/A	#N/A	UNKNOWN	Ca	1.63021	0.92349	2.23751	0	0	0	0	0		CALOXM13
CALOXM14	Oxalic Acid	Oxalic Acid	#N/A	#N/A	UNKNOWN	Ca	1.55586	0.9976	2.20956	0	0	0	0	0		CALOXM14
CANRUG	#N/A	#N/A	#N/A	#N/A	UNKNOWN	Ca	5.07095	4.04148	1.02451	793.525	0	1	0.27202	0		CANRUG
CANYIB	#N/A	Formic Acid	#N/A	#N/A	UNKNOWN	Co	7.80345	7.25682	1.10565	1330.23	0	0	0.46396	0		CANYIB
CAPJUB	#N/A	Terephthalic Acid	#N/A	#N/A	UNKNOWN	Cd	3.33629	1.09488	1.91816	0	0	0	0	0		CAPJUB
CAPNEP	#N/A	#N/A	#N/A	#N/A	UNKNOWN	Cd	3.76299	1.70431	1.80261	0	0.115263	0	0	0		CAPNEP
CAPQAO	#N/A	#N/A	#N/A	#N/A	UNKNOWN	CuMo	2.4481	1.22139	2.78174	0	0	0	0	0		CAPQAO
CAPQIU	#N/A	#N/A	#N/A	#N/A	UNKNOWN	Cu	2.23881	1.16956	2.53598	0	0	0	0	0		CAPQIU
CAPXAV	#N/A	#N/A	#N/A	#N/A	dia	Ni	3.64367	2.08452	1.35136	0	0	0	0	0		CAPXAV
CAQCAZ	Pyromellitic Acid	#N/A	#N/A	#N/A	UNKNOWN	0	6.29148	5.67839	1.73371	749.034	0	0	0.41828	0		CAQCAZ
CAQHOU	2,5-Dihydroxyterephthalic Acid	#N/A	#N/A	#N/A	UNKNOWN	Tb	4.63021	3.97235	1.88782	323.911	0	0	0.26592	0		CAQHOU
CAQKAJ01	#N/A	#N/A	#N/A	#N/A	UNKNOWN	Co	4.2268	3.29591	1.33733	0	80.6917	2	0	0.1036		CAQKAJ01
CAQVOI15	#N/A	#N/A	#N/A	#N/A	xah	Tb	4.02986	1.2859	1.64391	0	14.1012	0	0	0.0573		CAQVOI15
CAQVOI16	#N/A	#N/A	#N/A	#N/A	xah	Tb	4.04067	1.27369	1.64885	0	17.3105	0	0	0.05784		CAQVOI16
CAQVOI17	#N/A	#N/A	#N/A	#N/A	xah	Tb	4.02	1.30452	1.63544	0	13.7405	0	0	0.0567		CAQVOI17
CAQVOI18	#N/A	#N/A	#N/A	#N/A	xah	Tb	4.02886	1.28759	1.63769	0	14.6266	0	0	0.05734		CAQVOI18
CAQVOI19	#N/A	#N/A	#N/A	#N/A	xah	Tb	4.0478	1.32781	1.62609	0	20.5987	0	0	0.0587		CAQVOI19
CAQVOI20	#N/A	#N/A	#N/A	#N/A	xah	Tb	4.0209	1.31981	1.62402	0	18.8715	0	0	0.05766		CAQVOI20
CAQVOI21	#N/A	#N/A	#N/A	#N/A	xah	Tb	4.02531	1.28133	1.63177	0	19.6957	0	0	0.05658		CAQVOI21
CAQVOI22	#N/A	#N/A	#N/A	#N/A	xah	Tb	4.01602	1.30007	1.63305	0	15.8269	0	0	0.05682		CAQVOI22
CAQVOI23	#N/A	#N/A	#N/A	#N/A	xah	Tb	3.98997	1.35211	1.62008	0	15.748	0	0	0.05554		CAQVOI23
CAQVOI24	#N/A	#N/A	#N/A	#N/A	xah	Tb	4.03623	1.2744	1.64186	0	15.1126	0	0	0.05782		CAQVOI24
CAQVOI25	#N/A	#N/A	#N/A	#N/A	xah	Tb	4.01779	1.32329	1.61706	0	19.0433	0	0	0.0563		CAQVOI25
CAQVOI26	#N/A	#N/A	#N/A	#N/A	xah	Tb	4.02652	1.37998	1.60761	0	24.0024	0	0	0.05614		CAQVOI26
CAQVOI27	#N/A	#N/A	#N/A	#N/A	xah	Tb	3.97817	1.38206	1.60885	0	15.6381	0	0	0.0543		CAQVOI27
CAQVOI28	#N/A	#N/A	#N/A	#N/A	xah	Tb	4.02767	1.34716	1.6162	0	21.3046	0	0	0.0579		CAQVOI28
CARFEJ	Oxalic Acid	#N/A	#N/A	#N/A	lon	Sm	5.41598	4.7164	1.43214	1036.66	0	0	0.46236	0		CARFEJ
CARFIN	Terephthalic Acid	Pyrazine	#N/A	#N/A	pcu	Ni	1.62896	1.23659	1.8483	0	0	0	0	0		CARFIN
CARFOT	#N/A	#N/A	#N/A	#N/A	UNKNOWN	Cu	7.59818	7.28175	1.42405	547.01	0	0	0.26284	0		CARFOT
CARGAG	#N/A	#N/A	#N/A	#N/A	UNKNOWN	Cd	7.80378	5.93209	0.783325	2605.79	0	0	0.5646	0		CARGAG
CARGEK	#N/A	#N/A	#N/A	#N/A	rtl	Bi	2.40848	1.84151	2.62649	0	0	0	0	0		CARGEK
CARGUA	1,3,5-Benzenetricarboxylic Acid	#N/A	#N/A	#N/A	hms	Ni	7.1066	5.03433	0.744176	3128.25	0	0	0.61182	0		CARGUA
CARJEN	#N/A	#N/A	#N/A	#N/A	gra	Ni	#N/A	#N/A	0.7216	3243.01	0	0	0.61482	0		CARJEN
CASPUJ	#N/A	#N/A	#N/A	#N/A	UNKNOWN	Ce	2.1835	0.92325	2.17815	0	0	0	0	0		CASPUJ
CASTEW	Pyromellitic Acid	#N/A	#N/A	#N/A	UNKNOWN	In	6.08438	5.45003	1.74666	730.881	0	1	0.4114	0		CASTEW
CATART03	DL-Tartaric Acid	#N/A	#N/A	#N/A	sra,ABW	0	2.68763	1.94864	1.59575	0	0	0	0	0		CATART03
CATDEH	#N/A	#N/A	#N/A	#N/A	unstable	Zn	6.4322	4.82671	1.37076	356.042	0	0	0.13242	0		CATDEH
CATDIL	#N/A	#N/A	#N/A	#N/A	unstable	Zn	6.67995	5.03884	1.37236	374.538	0	19	0.13948	0		CATDIL
CATJAJ	Oxalic Acid	Oxalic Acid	Oxalic Acid	#N/A	UNKNOWN	KZr	3.85327	1.15212	1.99332	0	2.51441	0	0	0.01326		CATJAJ
CAVCEI	#N/A	#N/A	#N/A	#N/A	crb,BCT	Co	1.80444	0.85896	2.31117	0	0	0	0	0		CAVCEI
CAVDEL	4,4'-Bipyridyl	#N/A	#N/A	#N/A	dia	Cd	2.44951	1.71634	1.56912	0	0	0	0	0		CAVDEL
CAVFEN	#N/A	#N/A	#N/A	#N/A	utp	Zn	4.88375	3.11203	1.3006	0	248.569	0	0	0.15342		CAVFEN
CAVFEN01	#N/A	#N/A	#N/A	#N/A	utp	Zn	4.77005	3.05521	1.32204	0	214.045	0	0	0.14094		CAVFEN01
CAVFIR	#N/A	#N/A	#N/A	#N/A	ths	Zn	4.18248	1.9222	1.29527	0	69.9541	0	0	0.06326		CAVFIR
CAVFOX	#N/A	#N/A	#N/A	#N/A	ths	Cd	4.01815	3.23607	1.56718	0	23.5617	0	0	0.03924		CAVFOX
CAVGAK	#N/A	#N/A	#N/A	#N/A	utp	Cu	4.68359	2.97154	1.33098	0	189.462	0	0	0.13668		CAVGAK
CAVLOB	2,2'-Bipyrimidyl	#N/A	#N/A	#N/A	UNKNOWN	NA	3.35629	2.0396	1.70455	0	0	0	0	0		CAVLOB
CAVLOC	#N/A	#N/A	#N/A	#N/A	srs	Ca	3.42724	1.82082	1.324	0	0	0	0	0		CAVLOC
CAVMIW	Oxalic Acid	#N/A	#N/A	#N/A	dia	Fe	3.81852	3.11161	1.55605	0	4.16381	0	0	0		CAVMIW
CAVMOD	#N/A	4,4'-Bipyridyl	#N/A	#N/A	pcu	0	7.18313	3.82617	1.0286	1010.8	0	0	0.31464	0		CAVMOD
CAVMUJ	Terephthalic Acid	#N/A	#N/A	#N/A	bpq	Sc	2.02722	1.16676	1.77891	0	0	0	0	0		CAVMUJ
CAVMUJ01	Terephthalic Acid	#N/A	#N/A	#N/A	bpq	Sc	2.05133	1.24839	1.75736	0	0	0	0	0		CAVMUJ01
CAVMUJ02	Terephthalic Acid	#N/A	#N/A	#N/A	bpq	Sc	2.34743	1.53582	1.65651	0	0	0	0	0		CAVMUJ02
CAVMUJ03	Terephthalic Acid	#N/A	#N/A	#N/A	bpq	Sc	2.27814	1.94009	1.57225	0	0	3	0	0		CAVMUJ03
CAVQOH	#N/A	#N/A	#N/A	#N/A	UNKNOWN	Zn	1.98524	1.16692	2.58155	0	0	0	0	0		CAVQOH
CAVRAU	Isophthalic Acid	#N/A	#N/A	#N/A	crs	Zn	8.06449	6.42877	0.994088	1687.65	0	0	0.52334	0		CAVRAU
CAVREY	5-Hydroxyisophthalic Acid	5-Hydroxyisophthalic Acid	#N/A	#N/A	crs	Zn	7.18071	5.30054	1.02665	1718.79	0	0	0.5022	0		CAVREY
CAVRUO	#N/A	#N/A	#N/A	#N/A	cds	Co	3.03595	1.63079	1.42177	0	0	0	0	0		CAVRUO
CAVSAV	#N/A	#N/A	#N/A	#N/A	cds	Mn	3.01863	1.66146	1.38556	0	0	1	0	0		CAVSAV
CAVSOJ	#N/A	#N/A	#N/A	#N/A	nia	La	3.93405	2.48149	1.64948	0	17.6334	0	0	0.05044		CAVSOJ
CAVSUP	#N/A	#N/A	#N/A	#N/A	nia	La	5.50375	4.82956	1.43594	508.196	0	0	0.25202	0		CAVSUP
CAVTAW	#N/A	#N/A	#N/A	#N/A	nia	La	3.58065	2.83144	1.61088	0	0	0	0	0		CAVTAW
CAVVIG	#N/A	#N/A	#N/A	#N/A	sra,ABW	Zn	3.549	1.75181	1.81021	0	0	0	0	0		CAVVIG
CAVVUS	#N/A	#N/A	#N/A	#N/A	sra,ABW	Zn	8.70352	6.17686	1.10684	1292.59	0	0	0.48428	0		CAVVUS
CAVWAY	#N/A	#N/A	#N/A	#N/A	UNKNOWN	CuAgRe	1.89763	0.83206	3.09336	0	0	0	0	0		CAVWAY
CAVWOO	1,3,5-Benzenetricarboxylic Acid	#N/A	#N/A	#N/A	UNKNOWN	Dy	5.20178	4.40191	1.75771	556.37	0	0	0.32722	0		CAVWOO
CAVXOP	Oxalic Acid	1,2,4-triazole	#N/A	#N/A	dmc	NA	4.41262	2.90858	1.58511	0	227.878	0	0	0.2548		CAVXOP
CAVYUW	Oxalic Acid	#N/A	#N/A	#N/A	UNKNOWN	Ho	1.35199	0.60279	5.02632	0	0	0	0	0		CAVYUW
CAWDOU	#N/A	#N/A	#N/A	#N/A	dia	Cu	6.16681	4.51411	0.940693	1427.09	3.60258	0	0.39138	0		CAWDOU
CAWDOU02	#N/A	#N/A	#N/A	#N/A	dia	Cu	6.15792	4.59537	0.937065	1306.22	1.61053	0	0.36634	0		CAWDOU02
CAWGAJ	#N/A	#N/A	4,4'-Bipyridyl	#N/A	UNKNOWN	Zn	5.01957	2.9175	2.19344	0	162.915	0	0	0.16146		CAWGAJ
CAWLIY	4-Aminophthalic Acid	#N/A	#N/A	#N/A	umc	Zn	2.54373	0.93787	1.92544	0	0	0	0	0		CAWLIY
CAWVAA	#N/A	#N/A	#N/A	#N/A	UNKNOWN	NA	3.80359	1.40417	1.58582	0	0.793054	0	0	0		CAWVAA
CAWVIH	#N/A	#N/A	#N/A	#N/A	UNKNOWN	Zn	6.49654	4.73872	1.23903	557.515	0	0	0.22352	0		CAWVIH
CAWXAZ	#N/A	#N/A	#N/A	#N/A	dia	Cu	2.45408	1.10662	1.78183	0	0	0	0	0		CAWXAZ
CAXPAU	5-Nitroisophthalic Acid	5-Nitroisophthalic Acid	1,2,4-triazole	#N/A	pcu	Co	2.72439	1.22448	1.9338	0	0	0	0	0		CAXPAU
CAXPEY	5-Nitroisophthalic Acid	5-Nitroisophthalic Acid	1,2,4-triazole	#N/A	pcu	Co	3.46373	2.47258	1.84045	0	0	0	0	0		CAXPEY
CAXPIC	5-Nitroisophthalic Acid	5-Nitroisophthalic Acid	1,2,4-triazole	#N/A	pcu	Co	2.78221	1.28927	1.94505	0	0	0	0	0		CAXPIC
CAXPOI	#N/A	#N/A	5-Nitroisophthalic Acid	#N/A	pcu	Co	3.28932	1.22682	1.99975	0	0	0	0	0		CAXPOI
CAXTAY	Terephthalic Acid	#N/A	#N/A	#N/A	fcu	Al	#N/A	#N/A	1.06242	1623.82	0	0	0.53924	0		CAXTAY
CAXTUS	#N/A	2,5-Thiophenedicarboxylic Acid	#N/A	#N/A	gra	Zn	13.4766	13.2733	0.796574	1806.43	0	0	0.57048	0		CAXTUS
CAXVII	2,5-Dihydroxyterephthalic Acid	#N/A	#N/A	#N/A	UNKNOWN	Fe	11.6032	10.8097	3.95005	367.127	0	0	0.57938	0		CAXVII
CAXVOO	2,5-Dihydroxyterephthalic Acid	#N/A	#N/A	#N/A	UNKNOWN	Fe	#N/A	#N/A	3.93868	366.057	0	54	0.57914	0		CAXVOO
CAXVUU	2,5-Dihydroxyterephthalic Acid	#N/A	#N/A	#N/A	UNKNOWN	Fe	#N/A	#N/A	4.51174	296.98	0	0	0.3987	0		CAXVUU
CAXWAB	2,5-Dihydroxyterephthalic Acid	#N/A	#N/A	#N/A	UNKNOWN	*Fe	#N/A	#N/A	4.50333	284.357	0	0	0.3912	0		CAXWAB
CAXWEF	2,5-Dihydroxyterephthalic Acid	#N/A	#N/A	#N/A	UNKNOWN	Fe	#N/A	#N/A	4.50123	302.463	0	0	0.4024	0		CAXWEF
CAXWIJ	2,5-Dihydroxyterephthalic Acid	#N/A	#N/A	#N/A	UNKNOWN	Fe	#N/A	#N/A	4.49524	308.96	0	0	0.41168	0		CAXWIJ
CAXWOP	#N/A	#N/A	#N/A	#N/A	UNKNOWN	Mn	2.72465	1.54343	1.64375	0	0	0	0	0		CAXWOP
CAXZEI	Terephthalic Acid	#N/A	Terephthalic Acid	#N/A	pcu	Cd	2.18149	1.14883	1.86906	0	0	0	0	0		CAXZEI
CAXZOS	4-(Pyridin-4-yl)benzoic acid	#N/A	#N/A	#N/A	dia	Co	9.21875	5.5593	0.933785	1403.82	0	0	0.41066	0		CAXZOS
CAYBAH	1H-1,2,3-triazole	#N/A	#N/A	#N/A	met	Cu	5.32532	4.05815	1.52444	419.888	0	0	0.26668	0		CAYBAH
CAYBAH01	1H-1,2,3-triazole	#N/A	#N/A	#N/A	met	Cu	5.44094	3.88009	1.49969	275.891	0	3	0.22232	0		CAYBAH01
CAYCUB	1,4-Bis[(1H-imidazol-1-yl)-methyl]benzene	Dipicolinic Acid	#N/A	#N/A	irl	Cd	4.85246	2.35604	1.46722	0	77.0004	0	0	0.07272		CAYCUB
CAYDEN	#N/A	#N/A	#N/A	#N/A	unc	Cu	5.04608	4.89052	1.50882	316.361	0	0	0.17822	0		CAYDEN
CAYDIR	#N/A	#N/A	#N/A	#N/A	unc	Cu	5.11412	4.93798	1.49623	326.455	0	0	0.18124	0		CAYDIR
CAYDOX	#N/A	#N/A	#N/A	#N/A	unc	Cu	5.14892	4.98559	1.49012	359.048	0	0	0.18316	0		CAYDOX
CAYDOX01	#N/A	#N/A	#N/A	#N/A	unc	Cu	5.1864	5.02601	1.4827	376.609	0	0	0.1871	0		CAYDOX01
CAYDOX02	#N/A	#N/A	#N/A	#N/A	unc	Cu	5.16234	5.00326	1.49169	359.022	0	0	0.19058	0		CAYDOX02
CAYDOX03	#N/A	#N/A	#N/A	#N/A	unc	Cu	5.18598	5.02281	1.483	376.813	0	0	0.18996	0		CAYDOX03
CAYDOX04	#N/A	#N/A	#N/A	#N/A	unc	Cu	5.14847	4.99439	1.4815	375.149	0	0	0.18938	0		CAYDOX04
CAYDOX05	#N/A	#N/A	#N/A	#N/A	unc	0	5.07682	4.91671	1.49643	330.725	0	0	0.1817	0		CAYDOX05
CAYDOX06	#N/A	#N/A	#N/A	#N/A	unc	Cu	5.19048	5.01099	1.4743	372.164	0	0	0.18832	0		CAYDOX06
CAYDUD	#N/A	#N/A	#N/A	#N/A	unc	Cu	5.16273	4.98367	1.48699	350.132	0	0	0.18568	0		CAYDUD
CAYFAL	#N/A	#N/A	#N/A	#N/A	tfj	Cu	2.46898	1.53339	2.09149	0	0	2	0	0		CAYFAL
CAYGIU	#N/A	#N/A	#N/A	#N/A	unc	Cu	5.16264	4.99038	1.48759	356.212	0	0	0.18628	0		CAYGIU
CAYKEU	#N/A	#N/A	#N/A	#N/A	scu	Pr	5.0227	1.64181	1.94907	0	166.112	0	0	0.13596		CAYKEU
CAYRIE	#N/A	#N/A	#N/A	#N/A	unstable	0	6.67184	5.09605	1.35465	396.713	0	19	0.14458	0		CAYRIE
CAYROK	#N/A	#N/A	#N/A	#N/A	unstable	Zn	6.45738	4.90391	1.37672	349.979	0	18	0.1316	0		CAYROK
CAYSIE	#N/A	#N/A	#N/A	#N/A	unstable	0	7.01206	4.99217	2.79143	208.708	0	0	0.15902	0		CAYSIE
CAYSOK	#N/A	#N/A	#N/A	#N/A	unstable	0	#N/A	#N/A	2.78658	215.351	0	0	0.16588	0		CAYSOK
CAYSOL	#N/A	#N/A	#N/A	#N/A	dia	Fe	4.10454	3.06683	1.54161	0	79.6989	0	0	0.10878		CAYSOL
CAYYEG	#N/A	#N/A	#N/A	#N/A	unstable	Mn	#N/A	#N/A	2.14492	290.889	0	0	0.17112	0		CAYYEG
CAZFOA	#N/A	#N/A	#N/A	#N/A	nbo	Co	3.61079	2.95907	1.36428	0	0	0	0	0		CAZFOA
CAZGIT	5,10,15,20-Tetra(4-pyridyl)-porphyrin	#N/A	#N/A	#N/A	UNKNOWN	CuMo	4.8037	3.89502	1.86726	74.8547	58.8319	0	0.06954	0.06916		CAZGIT
CAZGOZ	5,10,15,20-Tetra(4-pyridyl)-porphyrin	#N/A	#N/A	#N/A	unstable	FeMo	8.02063	3.18	0.905364	0	1393.34	0	0	0.44844		CAZGOZ
CAZLEV	#N/A	#N/A	#N/A	#N/A	sqc489	Ag	1.58178	0.91121	2.93325	0	0	2	0	0		CAZLEV
CAZLIZ	#N/A	#N/A	#N/A	#N/A	UNKNOWN	Ag	1.58448	0.94453	4.111	0	0	0	0	0		CAZLIZ
CAZLOF	#N/A	#N/A	#N/A	#N/A	UNKNOWN	Ag	1.52043	0.81837	4.20708	0	0	4	0	0		CAZLOF
CAZNIC	#N/A	#N/A	2,4,6-Tri(4-pyridyl)-1,3,5-triazine	#N/A	UNKNOWN	Cd	6.14879	4.48935	1.21568	759.151	0	0	0.31074	0		CAZNIC
CAZNOI	#N/A	#N/A	2,4,6-Tri(4-pyridyl)-1,3,5-triazine	#N/A	tsn	Co	9.89818	6.54329	0.691741	3014.76	0	0	0.6263	0		CAZNOI
CAZXOT	1,3,5-Benzenetricarboxylic Acid	#N/A	#N/A	#N/A	UNKNOWN	Cd	#N/A	#N/A	1.3425	0	120.533	0	0	0.07214		CAZXOT
CAZYOU	#N/A	2,5-Dichloroterephthalic Acid	#N/A	#N/A	dia	Mn	#N/A	#N/A	1.34545	0	0	0	0	0		CAZYOU
CAZZIP	#N/A	1,2,4-triazole	#N/A	#N/A	ftw	NA	4.02465	1.78018	1.80033	0	76.9352	0	0	0.12948		CAZZIP
CDCACD	#N/A	#N/A	#N/A	#N/A	dia	NA	1.42326	0.86299	2.73038	0	0	0	0	0		CDCACD
CDCACD01	#N/A	#N/A	#N/A	#N/A	dia	Cd	1.59083	0.90365	2.70822	0	0	0	0	0		CDCACD01
CDCYAC	#N/A	#N/A	#N/A	#N/A	UNKNOWN	Cd	2.1294	1.38884	2.32531	0	0	0	0	0		CDCYAC
CDLGLU01	#N/A	#N/A	#N/A	#N/A	srs	Cd	2.36493	1.38801	2.02461	0	0	0	0	0		CDLGLU01
CDLGLU02	#N/A	#N/A	#N/A	#N/A	srs	Cd	2.18272	1.40584	2.04093	0	0	0	0	0		CDLGLU02
CDLGLU10	#N/A	#N/A	#N/A	#N/A	srs	Cd	2.28995	1.27922	2.00517	0	0	0	0	0		CDLGLU10
CDLGLU11	#N/A	#N/A	#N/A	#N/A	srs	Cd	2.29841	1.23194	2.00517	0	0	0	0	0		CDLGLU11
CDLGLU12	#N/A	#N/A	#N/A	#N/A	srs	Cd	2.39718	1.36514	2.01737	0	0	0	0	0		CDLGLU12
CDSRCB10	#N/A	#N/A	#N/A	#N/A	UNKNOWN	NA	1.84276	1.06163	2.62561	0	0	0	0	0		CDSRCB10
CEBDOD	#N/A	#N/A	#N/A	#N/A	UNKNOWN	Ba	3.31288	2.84708	2.64019	0	0	0	0	0		CEBDOD
CEBGAS	#N/A	#N/A	#N/A	#N/A	dia	Co	4.26718	1.93439	1.41255	0	42.0949	0	0	0.05538		CEBGAS
CEBJAV	#N/A	#N/A	#N/A	#N/A	mot	Ag	1.95771	1.01279	2.20594	0	0	0	0	0		CEBJAV
CECFEY	Biphenyl-3,3',5,5'-tetracarboxylic Acid	#N/A	#N/A	#N/A	sur	Zn	6.02432	4.60312	0.962712	1935.04	0	0	0.499	0		CECFEY
CECGUP	5,10,15,20-Tetra(4-pyridyl)-porphyrin	#N/A	#N/A	#N/A	fit	0	6.11869	4.53961	1.16568	838.394	0	0	0.30776	0		CECGUP
CECHAW	5,10,15,20-Tetra(4-pyridyl)-porphyrin	#N/A	#N/A	#N/A	unstable	Cu	7.26171	5.25738	1.7189	370.143	0	0	0.17612	0		CECHAW
CECKIH	#N/A	#N/A	#N/A	#N/A	ths	Zn	5.85932	3.92127	1.14028	1324.39	0	0	0.50234	0		CECKIH
CECKON	#N/A	#N/A	#N/A	#N/A	ths	Co	5.84507	3.88031	1.11265	1403.26	0	0	0.49722	0		CECKON
CECVAI	#N/A	#N/A	#N/A	#N/A	UNKNOWN	Cu	8.49579	6.02537	0.849603	2454.43	80.6236	0	0.52908	0.03384		CECVAI
CECVIQ	2,4,6-Pyridinetricarboxylic acid	#N/A	#N/A	#N/A	noy	Pr	3.14305	0.99251	2.3967	0	0	0	0	0		CECVIQ
CECVOW	2,4,6-Pyridinetricarboxylic acid	#N/A	#N/A	#N/A	noy	Nd	3.04945	0.96802	2.42295	0	0	0	0	0		CECVOW
CECWIT	#N/A	#N/A	#N/A	#N/A	rtl	Cd	2.31343	1.54453	1.69115	0	0	0	0	0		CECWIT
CEDFIC	5-Nitroisophthalic Acid	#N/A	#N/A	#N/A	UNKNOWN	Gd	4.08182	1.30569	1.59114	0	46.342	0	0	0.06874		CEDFIC
CEDTOX	#N/A	#N/A	#N/A	#N/A	rtl	Cd	3.37786	1.13646	1.91538	0	0	4	0	0		CEDTOX
CEDYER	#N/A	#N/A	#N/A	#N/A	UNKNOWN	Cs	1.8695	1.16068	2.21715	0	0	0	0	0		CEDYER
CEDYER01	#N/A	#N/A	#N/A	#N/A	UNKNOWN	Cs	1.87162	1.13335	2.23704	0	0	0	0	0		CEDYER01
CEFCUO	#N/A	#N/A	#N/A	#N/A	dia	Cd	2.89507	1.25107	1.48926	0	0	0	0	0		CEFCUO
CEFDAU	#N/A	#N/A	#N/A	#N/A	pts	0	3.98824	3.28376	1.24666	0	120.548	0	0	0.15068		CEFDAU
CEFHAZ	#N/A	#N/A	#N/A	#N/A	sql	NA	1.76233	1.28921	3.14396	0	0	3	0	0		CEFHAZ
CEFHOM	#N/A	#N/A	#N/A	#N/A	UNKNOWN	KCu	2.49189	0.4525	2.04863	0	0	0	0	0		CEFHOM
CEFHOM01	#N/A	#N/A	#N/A	#N/A	UNKNOWN	KCu	2.41114	0.40601	2.0549	0	0	0	0	0		CEFHOM01
CEFLEF	Dipicolinic Acid	#N/A	#N/A	#N/A	UNKNOWN	MnDy	7.24131	3.11475	2.37561	0	173.922	2	0	0.16772		CEFLEF
CEFNEJ	#N/A	#N/A	#N/A	#N/A	she	Cu	26.7022	7.39851	0.388623	4265.61	0	0	0.78628	0		CEFNEJ
CEFNIN	#N/A	#N/A	#N/A	#N/A	she	NA	#N/A	#N/A	0.325618	4934.31	0	0	0.80574	0		CEFNIN
CEFNOT	#N/A	#N/A	#N/A	#N/A	she	Cu	#N/A	#N/A	0.216995	6239.44	0	0	0.87384	0		CEFNOT
CEFWIW	#N/A	#N/A	#N/A	#N/A	UNKNOWN	CuMo	4.3345	1.4335	2.07295	0	15.7556	4	0	0.03168		CEFWIW
CEGJOO	#N/A	#N/A	#N/A	#N/A	lil	Zn	2.14546	1.25428	2.12819	0	0	0	0	0		CEGJOO
CEGPIO	DL-Tartaric Acid	#N/A	#N/A	#N/A	UNKNOWN	0	1.76542	0.72185	1.8216	0	0	2	0	0		CEGPIO
CEGPOU	DL-Tartaric Acid	#N/A	#N/A	#N/A	UNKNOWN	0	1.97786	0.81383	2.49723	0	0	0	0	0		CEGPOU
CEGWER	#N/A	#N/A	#N/A	#N/A	crb,BCT	Ca	2.86761	1.7262	1.63157	0	0	0	0	0		CEGWER
CEHKUW	1,3,5-Benzenetricarboxylic Acid	#N/A	#N/A	#N/A	UNKNOWN	Cd	5.88571	4.00517	1.47842	628.217	0	0	0.31334	0		CEHKUW
CEHLAD	1,3,5-Benzenetricarboxylic Acid	#N/A	#N/A	#N/A	jaj	Zn	6.07522	3.89641	1.18548	832.221	0	0	0.31242	0		CEHLAD
CEHPEL	trans-1,4-Cyclohexanedicarboxylic Acid	trans-1,4-Cyclohexanedicarboxylic Acid	#N/A	#N/A	UNKNOWN	Cu	2.75668	1.58614	1.69232	0	0	0	0	0		CEHPEL
CEHQOX	Isocinchomeronic Acid	#N/A	#N/A	#N/A	UNKNOWN	Bi	1.58689	0.86564	4.43633	0	0	0	0	0		CEHQOX
CEHSIU	#N/A	Oxalic Acid	#N/A	#N/A	UNKNOWN	Eu	2.58113	1.33185	2.05195	0	0	0	0	0		CEHSIU
CEHSOA	#N/A	Oxalic Acid	#N/A	#N/A	UNKNOWN	Gd	2.60085	1.34132	2.0717	0	0	0	0	0		CEHSOA
CEHWIX	Pyrazinecarboxylic Acid	#N/A	#N/A	#N/A	utp	Ni	3.45519	2.04032	1.68218	0	0	0	0	0		CEHWIX
CEHWOD	Pyrazinecarboxylic Acid	#N/A	#N/A	#N/A	utp	Ni	2.84114	1.5733	1.77125	0	0	0	0	0		CEHWOD
CEHXIY	Pyrazinecarboxylic Acid	#N/A	#N/A	#N/A	UNKNOWN	Cu	2.03692	0.90985	2.27408	0	0	0	0	0		CEHXIY
CEHXUK	Terephthalic Acid	Terephthalic Acid	#N/A	#N/A	UNKNOWN	Cd	3.32543	1.38786	2.32805	0	0	0	0	0		CEHXUK
CEHYUK	#N/A	#N/A	#N/A	#N/A	srs	NaMo	#N/A	#N/A	#N/A	#N/A	#N/A	#N/A	#N/A	#N/A		CEHYUK
CEHZAR	#N/A	#N/A	#N/A	#N/A	dia	Cd	2.927	2.47778	2.68512	0	0	0	0	0		CEHZAR
CEHZAR01	#N/A	#N/A	#N/A	#N/A	dia	Cd	2.93306	2.46822	2.71533	0	0	0	0	0		CEHZAR01
CEJBEA	Isophthalic Acid	#N/A	#N/A	#N/A	UNKNOWN	Dy	7.33038	5.85474	1.57516	414.693	0	0	0.20586	0		CEJBEA
CEJCAW	4,4'-Bipyridyl	Hemimellitic Acid	4,4'-Bipyridyl	#N/A	UNKNOWN	Cu	5.38663	4.74486	1.27944	389.2	75.0365	0	0.1715	0.07138		CEJCAW
CEJCAW	4,4'-Bipyridyl	Hemimellitic Acid	4,4'-Bipyridyl	#N/A	UNKNOWN	Cu	5.38663	4.74486	1.27944	389.2	75.0365	0	0.1715	0.07138		CEJCAW
CEJFOO	Nicotinic Acid	#N/A	#N/A	#N/A	dia	Co	3.2115	1.42169	1.77719	0	0	0	0	0		CEJFOO
CEJFUU	Nicotinic Acid	#N/A	#N/A	#N/A	dia	Mn	3.49502	1.48468	1.62015	0	0	0	0	0		CEJFUU
CEJGAB	Nicotinic Acid	#N/A	#N/A	#N/A	dia	Fe	3.20881	1.43039	1.75392	0	0	0	0	0		CEJGAB
CEJNIO	#N/A	#N/A	#N/A	#N/A	UNKNOWN	Ag	1.82354	0.61426	2.91198	0	0	8	0	0		CEJNIO
CEJTAN	#N/A	#N/A	#N/A	#N/A	UNKNOWN	KBa	2.10946	0.79624	2.33993	0	0	0	0	0		CEJTAN
CEJVAR	#N/A	#N/A	#N/A	#N/A	UNKNOWN	Cd	2.027	1.22168	2.05196	0	0	0	0	0		CEJVAR
CEJXEW	4,4'-Bibenzoic Acid	Formic Acid	#N/A	#N/A	UNKNOWN	Tb	2.15956	1.50378	2.2323	0	0	0	0	0		CEJXEW
CEJXIA	2,2'-Bipyridine-5,5'-dicarboxylic Acid	Formic Acid	#N/A	#N/A	UNKNOWN	Tb	2.1384	1.44696	2.30834	0	0	0	0	0		CEJXIA
CEJXIZ	#N/A	5-sulfoisophthalate	#N/A	#N/A	UNKNOWN	Pb	3.17799	1.29488	3.00765	0	0	0	0	0		CEJXIZ
CEJXIZ01	5-sulfoisophthalate	#N/A	#N/A	#N/A	unstable	Pb	3.18424	1.20866	3.01412	0	0	0	0	0		CEJXIZ01
CEJXOG	Terephthalic Acid	Formic Acid	#N/A	#N/A	UNKNOWN	Er	1.81948	1.19902	2.82748	0	0	0	0	0		CEJXOG
CEJYUN	#N/A	4,4'-Dicarboxydiphenyl Ether	#N/A	#N/A	qtz	Co	3.16753	1.5585	1.35907	0	0	0	0	0		CEJYUN
CEJZAU	4,4'-Dicarboxydiphenyl Ether	4,4'-Dicarboxydiphenyl Ether	#N/A	#N/A	UNKNOWN	Co	#N/A	#N/A	1.03982	1210.25	0	0	0.37004	0		CEJZAU
CEKHIL	#N/A	#N/A	#N/A	#N/A	lon	Co	8.45334	6.47565	0.668287	3971.13	0	0	0.68732	0		CEKHIL
CEKJUZ	1,4-Naphthalenedicarboxylic Acid	1,4-Naphthalenedicarboxylic Acid	#N/A	#N/A	ile	Zn	2.81512	1.31478	1.62462	0	0	0	0	0		CEKJUZ
CEKKAG	1,4-Naphthalenedicarboxylic Acid	1,4-Naphthalenedicarboxylic Acid	1,4-Naphthalenedicarboxylic Acid	#N/A	UNKNOWN	Pb	#N/A	#N/A	2.50086	0	0	40	0	0		CEKKAG
CEKROB	#N/A	#N/A	#N/A	#N/A	qtz	0	5.35179	3.54558	1.2665	0	330.994	0	0	0.21566		CEKROB
CEKRUH	#N/A	#N/A	#N/A	#N/A	qtz	0	#N/A	#N/A	1.38131	0	299.44	0	0	0.17394		CEKRUH
CEKWEW	#N/A	#N/A	#N/A	#N/A	pcu-h	Co	#N/A	#N/A	1.99448	0	18.9334	0	0	0.0262		CEKWEW
CEKYEZ	#N/A	#N/A	#N/A	#N/A	UNKNOWN	FeAg	2.48566	1.27588	1.96074	0	0	0	0	0		CEKYEZ
CEKYEZ01	#N/A	#N/A	#N/A	#N/A	UNKNOWN	FeAg	2.49032	1.29676	1.94845	0	0	9	0	0		CEKYEZ01
CEKYEZ02	#N/A	#N/A	#N/A	#N/A	UNKNOWN	FeAg	2.526	1.32148	1.92987	0	0	10	0	0		CEKYEZ02
CEKYEZ03	#N/A	#N/A	#N/A	#N/A	UNKNOWN	FeAg	2.62734	1.37499	1.87915	0	0	9	0	0		CEKYEZ03
CEKYEZ04	#N/A	#N/A	#N/A	#N/A	UNKNOWN	FeAg	2.67423	1.39163	1.86588	0	0	8	0	0		CEKYEZ04
CEKYEZ05	#N/A	#N/A	#N/A	#N/A	UNKNOWN	FeAg	2.76452	1.47528	1.80305	0	0	9	0	0		CEKYEZ05
CEKYIC	DL-Tartaric Acid	#N/A	#N/A	#N/A	UNKNOWN	0	3.34504	0.69708	2.80276	0	0	0	0	0		CEKYIC
CEKZUP	#N/A	#N/A	#N/A	#N/A	pcu	Cd	2.32699	1.21524	1.75508	0	0	0	0	0		CEKZUP
CELDAA	Terephthalic Acid	#N/A	#N/A	#N/A	UNKNOWN	Ce	2.10775	0.85524	2.24422	0	0	0	0	0		CELDAA
CELJUA	#N/A	#N/A	#N/A	#N/A	UNKNOWN	Cu	3.88192	1.78671	1.53622	0	7.45354	8	0	0.0099		CELJUA
CELKAH	#N/A	#N/A	#N/A	#N/A	UNKNOWN	Cu	4.15263	1.69998	1.54058	0	65.8971	8	0	0.07398		CELKAH
CELKEL	#N/A	#N/A	#N/A	#N/A	UNKNOWN	Cu	5.67131	2.68133	1.35478	0	301.726	8	0	0.17942		CELKEL
CELLOW	#N/A	#N/A	#N/A	#N/A	UNKNOWN	KCd	1.57444	0.83538	1.86726	0	0	0	0	0		CELLOW
CELNUE	#N/A	#N/A	#N/A	#N/A	rtl	Co	2.35744	1.54513	1.80055	0	0	0	0	0		CELNUE
CELNUF	#N/A	Oxalic Acid	#N/A	#N/A	cds	U	5.02471	3.71489	2.17268	0	191.86	0	0	0.17184		CELNUF
CELYEA	#N/A	Pyrazine	#N/A	#N/A	fsc	FePt	4.36071	3.9758	1.79717	336.293	0	0	0.34166	0		CELYEA
CELYIE	#N/A	Pyrazine	#N/A	#N/A	fsc	FePd	4.3582	3.98369	1.42956	443.737	0	2	0.3469	0		CELYIE
CELZEA	#N/A	#N/A	#N/A	#N/A	UNKNOWN	Mo	4.14375	2.73176	1.98896	0	28.04	0	0	0.07954		CELZEA
CELZIE	5-Methoxyisophthalic Acid	#N/A	#N/A	#N/A	UNKNOWN	Al	5.90377	2.65664	1.30627	0	257.99	0	0	0.14904		CELZIE
CELZOK	#N/A	#N/A	#N/A	#N/A	UNKNOWN	Al	6.00994	2.01082	1.2664	0	337.214	0	0	0.17864		CELZOK
CELZUQ	Isophthalic Acid	#N/A	#N/A	#N/A	UNKNOWN	Al	6.05129	3.65081	1.14197	0	626.883	0	0	0.26606		CELZUQ
CEMFUY	Adipic Acid	#N/A	#N/A	#N/A	dia	Cd	2.06692	1.09893	1.65589	0	0	0	0	0		CEMFUY
CEMJOV	Pyromellitic Acid	#N/A	#N/A	#N/A	UNKNOWN	In	7.02334	6.38689	1.685	746.817	0	0	0.4344	0		CEMJOV
CEMLIS	#N/A	#N/A	#N/A	#N/A	UNKNOWN	Al	9.34025	4.62551	0.899064	1820.82	0	0	0.5196	0		CEMLIS
CEMMUD	#N/A	#N/A	#N/A	#N/A	dia	NA	2.77726	1.81591	1.65662	0	0	0	0	0		CEMMUD
CEMTOF	#N/A	#N/A	#N/A	#N/A	UNKNOWN	CuMo	2.06827	1.08045	2.61105	0	0	0	0	0		CEMTOF
CENKEN	Succinic Acid	#N/A	#N/A	#N/A	rtl	Cu	2.37167	1.07746	2.14932	0	0	12	0	0		CENKEN
CENLEP	#N/A	#N/A	#N/A	#N/A	mog	Cu	2.15936	1.17539	3.46551	0	0	0	0	0		CENLEP
CENPUI	#N/A	#N/A	#N/A	#N/A	flu	Mg	5.0822	4.05893	1.1644	389.889	0	0	0.16882	0		CENPUI
CENQAP	#N/A	#N/A	#N/A	#N/A	UNKNOWN	Zn	#N/A	#N/A	0.632118	2188.62	0	0	0.6269	0		CENQAP
CEPBEH	#N/A	#N/A	#N/A	#N/A	UNKNOWN	Mn	5.58786	4.84908	1.23311	614.734	0	0	0.24286	0		CEPBEH
CEPBOR	#N/A	#N/A	#N/A	#N/A	srs	Zn	2.34002	1.49981	1.69796	0	0	0	0	0		CEPBOR
[truncated: 22,786 more rows]

## Sheet: Topology_breakdown
CN_Topology
Type	Count
UNKNOWN	10955
pcu	2112
dia	1852
pts	542
rtl	476
cds	443
srs	396
unstable	329
sra,ABW	294
ths	263
bcu	259
acs	240
tfz-d	237
fsc	213
flu	210
nbo	193
bpq	176
ant	169
nia	165
bnn	158
lvt	157
ins	145
mab	133
mog	124
dmc	122
rob	120
scu	119
sod,SOD	106
tbo	97
stp	86
pts-x	82
dmp	81
qtz	79
lon	73
tcs	72
hex	72
utp	71
bbf	69
crb,BCT	68
sql	65
gra	65
bto	63
fcu	62
hms	54
qzd	53
pyr	48
tfw	47
ecu	47
sqc885	43
gwg	42
nbo-a	41
dmd	39
neb	38
lig	36
xah	35
sqp	35
jsm	35
gis,GIS	35
apo	34
the	34
unc	33
gfy	32
llj	31
sur	31
cag	31
deh	30
sea	29
sit	29
fsh	28
fit	28
noy	27
tav	27
nov	26
nts	25
sqc703	25
crs	24
htp	24
tfi	24
pto	24
ctn	24
etb	23
lvt-a	22
hcb	22
zni	22
esg	21
uni	21
bct	21
jea	21
twt	21
fon	21
xww	20
pcu-h	20
fet	20
umc	20
eea	19
tfa	18
raa	18
seh	16
sqc173	16
lcv	16
sqc516	16
sqc27	15
bcg	15
bsn	15
sod-e	15
kag	15
soc	14
mot	14
cdl	14
kdd	14
she	14
dia-f	14
irl	14
tfz	14
tfj	14
met	13
sqc69	13
xmz	13
cor	13
vab	12
sxd	12
zst	11
sxb	11
tcb	11
csq	11
hxg	11
ilc	11
pth	11
FAILEDw	11
rho,RHO	11
ncb	10
frl	10
lcs	10
nia-d	10
sqc130	10
noz	10
ths-e	10
tfc	9
sqc489	9
tsi	9
etf	9
eta	9
sqc214	9
mmt	8
spn	8
nod	8
ptr	8
ssa	8
ubo	7
sab	7
bor	7
lil	7
sqc7394	7
uoc	7
jeb	7
anh	7
wbl	7
lcy	7
sqc	7
xak	7
wys	7
reo	7
sqc124	6
sqc891	6
usf	6
hmc	6
ile	6
msw	6
sqc117	6
dia-a	6
xal	6
tsa	6
lsz	6
moc	6
ana,ANA	6
hyw	6
idp	6
hww	6
unj	5
ffa	5
sxa	5
ftw	5
mrc	5
lfm	5
jph	5
llz	5
oft	5
zzz	5
mmm	5
fes	5
ssb	5
afw	5
fsy	5
sqc3754	5
tfk	5
nou	5
jus	5
tfo	4
xbe	4
fmj	4
utk	4
sqc1412	4
sqc163	4
jaj	4
sqc376	4
qtz-x	4
flt	4
hwx	4
std	4
ken	4
uom	4
roa	4
cdq	4
sqc65	4
kkm	4
sqc244	4
cev	4
mdf	4
mcn	3
ntt	3
bbh	3
rhr	3
sqc254	3
vcs	3
ild	3
cdt	3
etd	3
cdz	3
sqc306	3
bex	3
snz	3
sqc1387	3
xux	3
myd	3
ose	3
sqc21	3
uoo	3
sqc969	3
sqc876	3
bbm	3
fsg	3
moa	3
qtz-h	3
fnh	3
can,CAN	3
bpi	3
lim	3
ith-d	3
coi	3
sqc958	3
loh	3
gar	3
sqc1436	3
utg	3
hof	3
gah	3
uon	3
tsx	3
dia-g	3
etb-e	3
gme,GME	3
sqc246	3
fmz	3
mmo	3
svg	3
sqc2075	2
uki	2
rna	2
smc	2
ddi	2
sqc326	2
pts-f	2
vcn	2
sqc55	2
nog	2
cds-a	2
asf	2
cdl-e	2
zll	2
skc	2
whw	2
crb-a	2
cab	2
sqc707	2
sqc1245	2
jjt	2
vme	2
cys	2
zim	2
stb	2
sev	2
sqc7929	2
dnx	2
mok	2
atn,ATN	2
ofp	2
fns	2
fgl	2
fsf	2
twf-d	2
nof	2
jxj	2
sqc962	2
gsi	2
tsf	2
fof	2
ffc	2
gez	2
sqc1119	2
etc	2
fjh	2
uma	2
kgd	2
eci	2
sqc724	2
nht	2
ttt	2
sni	2
uog	2
sqc293	2
non-periodic	2
pbz	1
npo,NPO	1
sqc694	1
umm	1
snw	1
fsj	1
vbb	1
sqc112	1
zxc	1
vco	1
tsn	1
ncd	1
bey	1
bwt	1
krh	1
sqc131	1
pcb,ACO	1
nor	1
sqc111	1
ete	1
gpu	1
yyz	1
sqc58	1
smn	1
fse	1
mco	1
kgm	1
LIT	1
sqc25	1
sqc687	1
sqc1403	1
utc	1
sqc518	1
byl	1
ict	1
itv	1
mot-e	1
clh	1
alb	1
sqc1142	1
sqc2136	1
urj	1
tsj	1
dmb	1
bpm	1
cap	1
hea	1
yav	1
cco	1
sqc1979	1
afi,AFI	1
fog	1
sqc5600	1
vmd	1
lhb	1
muo	1
cml	1
utm	1
sol	1
noq	1
sqc887	1
sqc5528	1
tzs	1
bne	1
sqc9993	1
edc	1
ahq	1
dny	1
gee	1
sqc2086	1
fsx	1
eth	1
llk	1
rac	1
dma	1
xaa	1
zyl	1
pcl	1
sqc2585	1
sqc1124	1
bbg	1
pti	1
sqc37	1
iph	1
sda	1
ukn	1
psp	1
sqc2280	1
xat	1
pem	1
thp	1
czz	1
css	1
lcv-f	1
svk	1
sqc967	1
ceq	1
zym	1
cpc	1
qnb	1
bcu-f	1
ftb	1
sow	1
toc	1
sqc893	1
vbk	1
sqc63	1
sqc653	1
sqc1074	1
eft	1
cdz-e	1
bcs	1
mer,MER	1
sky	1
thl	1
sqc594	1
vmj	1
fsd	1
umn	1
mmg	1
sqc708	1
snk	1
ghw	1
eca	1
osd	1
sqc164	1
noj	1
srd	1
mcf-d	1
sne	1
sqc514	1
bpg	1
zga	1
fsl	1
tfu	1
cha,CHA	1
umx	1
lon-e	1
sqc973	1
bik,BIK	1
sqc1121	1
cdp	1
sqc217	1

## Sheet: CSD_transformed_data
code	raw linkers	FIXIT 1	FIXIT 2	FIXIT 3	Linker 1	Linker 2	Linker 3	Linker 4	Linker 5	Linker 6	Linker 7	Linker 8	Linker 9	metals	solvents
ABACUF01	catena-(bis((mu!4$-Formato)-(mu!3$-formato)-(mu!2$-formato-O,O)-bis(mu!2$-aqua)-barium)-copper)	1	1	1	Formate	formate	formate-O,O	aqua)						barium	[]
ABADUG	catena-[tris(bis(mu-[1,1'-biphenyl]-4,4'-dicarboxylato)-(mu-2,7-bis(pyridin-4-yl)-9H-fluoren-9-one)-di-zinc(ii)) unknown solvate]	1	1	1	[1,1'-biphenyl]-4,4'-dicarboxylate	2,7-bis(pyridin-4-yl)-9H-fluoren-9-on								copper	['unknown', 'solvate]']
ABAFUH	catena-[(mu-oxalato)-(mu-norbornadiene)-di-copper(i)]	1	1	1	oxalate	norbornadiene								zinc	[]
ABAVIJ	catena-(tetrakis(mu!3$-isonicotinato)-di-cobalt) ethanol clathrate	1	1	1	isonicoate									copper	['ethanol', 'clathrate']
ABAVOP	catena-(tetrakis(mu!3$-pyridine-4-carboxylato)-di-cobalt)	1	1	1	pyridine-4-carboxylate									cobalt	[]
ABAVUY	catena-((mu-4,4'-diazenediyldipyridine)-tetrakis(mu-pyrazole-3,5-dicarboxylato)-diaqua-tetra-cadmium)	1	1	1	4,4'-diazenediyldipyridine	pyrazole-3,5-dicarboxylate								tin	[]
ABAWOT	catena-(bis(mu-4,4',4''-[benzene-1,3,5-triyltris(oxy)]tribenzoato)-(mu-4,4'-bipyridine)-tri-copper)	1	1	1	4,4',4''-[benzene-1,3,5-triyltris(oxy)]tribenzoate	4,4'-bipyridine								cobalt	[]
ABAYIM	catena-((mu!7$-pyrazine-2,6-dicarboxylato)-di-silver(i))	1	1	1	pyrazine-2,6-dicarboxylate									cadmium	[]
ABAYIO	catena-[tris(Dimethylammonium) bis(mu-benzene-1,3,5-tricarboxylato)-trichloro-tri-manganese(ii) dihydrate]	1	1	1	benzene-1,3,5-tricarboxylate									copper	['dihydrate]']
ABAYOS	catena-((mu!5$-pyrazine-1,2-dicarboxylato)-di-silver(i))	1	1	1	pyrazine-1,2-dicarboxylate									silver	[]
ABAYOV	catena-(bis(mu-4,4'-diazenediyldipyridine)-bis(mu-3,5-dicarboxylatopyrazolato)-tri-cadmium monohydrate)	1	1	1	4,4'-diazenediyldipyridine	3,5-dicarboxylatepyrazolate								manganese	['monohydrate)']
ABAYUY	catena-((mu!2$-1,2-bis(4-pyridyl)ethane)-(mu!2$-5-hydroxyisophthalato)-zinc(ii))	1	1	1	1,2-bis(4-pyridyl)ethane	5-hydroxyisophthalate								silver	[]
ABAZAF	catena-bis((mu!2$-5-hydroxyisophthalato)-(mu!2$-1,2-bis(4-pyridyl)ethene)-zinc(ii))	1	1	1	5-hydroxyisophthalate	1,2-bis(4-pyridyl)ethene								cadmium	[]
ABAZAF01	catena-[(mu!2$-1,2-bis(pyridin-4-yl)ethene)-(mu!2$-5-hydroxyisophthalato)-zinc(ii) 1,2-bis(pyridin-4-yl)ethene solvate]	1	1	1	1,2-bis(pyridin-4-yl)ethene	5-hydroxyisophthalate								zinc	['1,2-bis(pyridin-4-yl)ethene', 'solvate]']
ABAZEJ	catena-((mu!2$-5-hydroxyisophthalato)-(mu!2$-1,3-bis(4-pyridyl)propane)-zinc(ii) monohydrate)	1	1	1	5-hydroxyisophthalate	1,3-bis(4-pyridyl)propane								zinc	['monohydrate)']
ABECUI01	catena-((mu-N,N'-bis(pyridin-3-yl)thiophene-2,5-dicarboxamide)-(mu-isophthalato)-cobalt dihydrate)	1	1	1	N,N'-bis(pyridin-3-yl)thiophene-2,5-dicarboxamide	isophthalate								zinc	['dihydrate)']
ABEDAQ	catena-[(dimethylammonium) bis(mu-4,4',4''-phosphanetriyltribenzoato)-(mu-4,4'-bipyridine)-(mu-fluoro)-aqua-tri-cobalt(ii) N,N-dimethylformamide unknown solvate]	1	1	1	4,4',4''-phosphanetriyltribenzoate	4,4'-bipyridine	fluoro							zinc	['N,N-dimethylformamide', 'unknown', 'solvate]']
ABEDEU	catena-[bis(mu-4,4',4''-phosphanetriyltribenzoato)-(mu-4,4'-bipyridine)-(mu-fluoro)-aqua-tri-cobalt(ii)-gold(i) unknown solvate]	1	1	1	4,4',4''-phosphanetriyltribenzoate	4,4'-bipyridine	fluoro)-aqua-tri-(i							cobalt	['unknown', 'solvate]']
ABEFUL	catena-(oxonium (5,10,15,20-tetrakis(4-sulfonatophenyl)porphyin)-terbium dihydrate)	1	1	1										cobalt	['dihydrate)']
ABEKOL	catena-(tetrakis(mu-pentaiodide)-bis(mu-3,3',3'',3'''-[methanetetrayltetra(4,1-phenylene)]tetrapyridine)-tetra-copper)	1	1	1	pentaiodide	3,3',3'',3'''-[methanetetrayltetra(4,1-phenylene)]tetrapyridine								cobalt	[]
ABELAY	catena-(tetrakis(mu-iodo)-bis(mu-3,3',3'',3'''-[methanetetrayltetra(4,1-phenylene)]tetrapyridine)-tetra-copper di-iodine)	1	1	1	iodo	3,3',3'',3'''-[methanetetrayltetra(4,1-phenylene)]tetrapyridine								gold	['di-iodine)']
ABELEC	catena-(tetrakis(mu-iodo)-bis(mu-3,3',3'',3'''-[methanetetrayltetra(4,1-phenylene)]tetrapyridine)-tetra-copper di-iodine)	1	1	1	iodo	3,3',3'',3'''-[methanetetrayltetra(4,1-phenylene)]tetrapyridine								terbium	['di-iodine)']
ABELIG	catena-(tetrakis(mu-iodo)-bis(mu-3,3',3'',3'''-[methanetetrayltetra(4,1-phenylene)]tetrapyridine)-tetra-copper dimethyl sulfoxide solvate)	1	1	1	iodo	3,3',3'',3'''-[methanetetrayltetra(4,1-phenylene)]tetrapyridine								copper	['dimethyl', 'sulfoxide', 'solvate)']
ABELOM	catena-(hexakis(mu-iodo)-tris(mu-3,3',3'',3'''-[methanetetrayltetra(4,1-phenylene)]tetrapyridine)-hexa-copper dimethyl sulfoxide solvate undecahydrate)	1	1	1	iodo	3,3',3'',3'''-[methanetetrayltetra(4,1-phenylene)]tetrapyridine								copper	['dimethyl', 'sulfoxide', 'solvate', 'undecahydrate)']
ABELOM01	catena-(hexakis(mu-iodo)-tris(mu-3,3',3'',3'''-[methanetetrayltetra(4,1-phenylene)]tetrapyridine)-hexa-copper dimethyl sulfoxide solvate)	1	1	1	iodo	3,3',3'',3'''-[methanetetrayltetra(4,1-phenylene)]tetrapyridine								copper	['dimethyl', 'sulfoxide', 'solvate)']
ABETIN	catena-(bis((1,2,4,5-tetrakis(4-pyridyl)benzene)-copper) dimethylammonium (mu-phosphato)-tetracosakis(mu-oxo)-dodecaoxo-dodeca-tungsten dimethylformamide solvate hexahydrate)	1	1	1										copper	['(mu-phosphato)-tetracosakis(mu-oxo)-dodecaoxo-dodeca-tungsten', 'dimethylformamide', 'solvate', 'hexahydrate)']
ABEXEM	catena-((mu!4$-pyrimidine-4,6-dicarboxylato)-(mu!3$-pyrimidine-4,6-dicarboxylato)-(mu!2$-oxalato)-triaqua-di-lanthanum(iii) pentahydrate)	1	1	1	pyrimidine-4,6-dicarboxylate	pyrimidine-4,6-dicarboxylate	oxalate							copper	['pentahydrate)']
ABEXEN	catena-(dimethylammonium (mu-biphenyl-4,4'-dicarboxylato)-(mu-thiophene-2,5-dicarboxylato)-indium dimethylformamide solvate hydrate)	1	1	1	biphenyl-4,4'-dicarboxylate	thiophene-2,5-dicarboxylate								copper	['dimethylformamide', 'solvate', 'hydrate)']
ABEXIQ	catena-((mu!4$-pyrimidine-4,6-dicarboxylato)-(mu!3$-pyrimidine-4,6-dicarboxylato)-(mu!2$-oxalato)-triaqua-di-cerium(iii) pentahydrate)	1	1	1	pyrimidine-4,6-dicarboxylate	pyrimidine-4,6-dicarboxylate	oxalate							copper	['pentahydrate)']
ABEXOW	catena-((mu!4$-pyrimidine-4,6-dicarboxylato)-(mu!3$-pyrimidine-4,6-dicarboxylato)-(mu!2$-oxalato)-triaqua-di-praseodymium(iii) pentahydrate)	1	1	1	pyrimidine-4,6-dicarboxylate	pyrimidine-4,6-dicarboxylate	oxalate							lanthanum	['pentahydrate)']
ABEXUC	catena-((mu!4$-pyrimidine-4,6-dicarboxylato)-(mu!3$-pyrimidine-4,6-dicarboxylato)-(mu!2$-oxalato)-triaqua-di-neodymium(iii) pentahydrate)	1	1	1	pyrimidine-4,6-dicarboxylate	pyrimidine-4,6-dicarboxylate	oxalate							indium	['pentahydrate)']
ABEYAJ	catena-((mu!4$-pyrimidine-4,6-dicarboxylato)-(mu!3$-pyrimidine-4,6-dicarboxylato)-(mu!2$-oxalato)-triaqua-di-samarium(iii) pentahydrate)	1	1	1	pyrimidine-4,6-dicarboxylate	pyrimidine-4,6-dicarboxylate	oxalate							cerium	['pentahydrate)']
ABEYEN	catena-((mu!4$-pyrimidine-4,6-dicarboxylato)-(mu!3$-pyrimidine-4,6-dicarboxylato)-(mu!2$-oxalato)-triaqua-di-europium(iii) pentahydrate)	1	1	1	pyrimidine-4,6-dicarboxylate	pyrimidine-4,6-dicarboxylate	oxalate							praseodymium	['pentahydrate)']
ABEYIR	catena-((mu!4$-pyrimidine-4,6-dicarboxylato)-(mu!3$-pyrimidine-4,6-dicarboxylato)-(mu!2$-oxalato)-triaqua-di-gadolinium(iii) pentahydrate)	1	1	1	pyrimidine-4,6-dicarboxylate	pyrimidine-4,6-dicarboxylate	oxalate							neodymium	['pentahydrate)']
ABEYOX	catena-(bis(mu!3$-pyrimidine-4,6-dicarboxylato)-(mu!2$-oxalato)-tetraaqua-di-lanthanum(iii) dihydrate)	1	1	1	pyrimidine-4,6-dicarboxylate	oxalate								samarium	['dihydrate)']
ABIQIP	catena-[pentaoctacontakis(mu-oxido)-dodecakis(mu-4H-1,2,4-triazol-4-amine)-undecakis(mu-hydroxido)-dodecakis(aqua)-tetracosaoxo-undeca-cobalt(ii)-nona-tungsten(v)-heptacosa-tungsten(vi) dodecahydrate]	1	1	1	oxido	4H-1,2,4-triazol-4-amine	hydroxido)-dodecakis(aqua)-tetracosaoxo-undeca-(ii)-nona							europium	['dodecahydrate]']
ABIQOV	catena-[pentaoctacontakis(mu-oxido)-dodecakis(mu-4H-1,2,4-triazol-4-amine)-undecakis(mu-hydroxido)-dodecakis(aqua)-tetracosaoxo-tri-cobalt(ii)-octa-nickel(ii)-nona-tungsten(v)-heptacosa-tungsten(vi) dodecahydrate]	1	1	1	oxido	4H-1,2,4-triazol-4-amine	hydroxido)-dodecakis(aqua)-tetracosaoxo-tri-(ii)-octa-(ii)-non							gadolinium	['dodecahydrate]']
ABIQUB	catena-[tris(mu-phosphato)-dooctacontakis(mu-oxido)-dodecakis(mu-4H-1,2,4-triazol-4-amine)-bis(mu-hydroxido)-dodecakis(aqua)-tetracosaoxo-octa-cobalt(ii)-nona-tungsten(v)-heptacosa-tungsten(vi) dodecahydrate]	1	1	1	phosphate	oxido	4H-1,2,4-triazol-4-amine	hydroxido)-dodecakis(aqua)-tetracosaoxo-octa-(ii)-nona						lanthanum	['dodecahydrate]']
ABIRAI	catena-[tris(mu-phosphato)-dooctacontakis(mu-oxido)-dodecakis(mu-4H-1,2,4-triazol-4-amine)-bis(mu-hydroxido)-dodecakis(aqua)-tetracosaoxo-octa-nickel(ii)--nona-tungsten(v)-heptacosa-tungsten(vi) dodecahydrate]	1	1	1	phosphate	oxido	4H-1,2,4-triazol-4-amine	hydroxido)-dodecakis(aqua)-tetracosaoxo-octa-(ii)--nona						cobalt	['dodecahydrate]']
ABIWOX	catena-[(mu!4$-Pyridine-3,5-dicarboxylato)-aqua-cobalt(ii)]	1	1	1	Pyridine-3,5-dicarboxylate									tungsten	[]
ABIYET	catena-(bis(mu-3,3'-(hydrazinediylidenedimethanylylidene)dipyridine)-(mu-5-methoxyisophthalato)-zinc)	1	1	1	3,3'-(hydrazinediylidenedimethanylylidene)dipyridine	5-methoxyisophthalate								cobalt	[]
ABIYIV	catena-(bis((mu!3$-Imidazole-5,6-dicarboxylato)-(4,4'-bipyridine)-(pyridine))-di-cobalt heptahydrate)	1	1	1	Imidazole-5,6-dicarboxylate)-(4,4'-bipyridine)-(pyridin									nickel	['heptahydrate)']
ABIYIX	catena-(bis(mu-3,3'-(hydrazinediylidenedimethanylylidene)dipyridine)-(mu-5-ethoxyisophthalato)-zinc)	1	1	1	3,3'-(hydrazinediylidenedimethanylylidene)dipyridine	5-ethoxyisophthalate								tungsten	[]
ABIZIY	catena-((mu-3,3'-(hydrazinediylidenedimethanylylidene)dipyridine)-(mu-5-methoxyisophthalato)-cobalt)	1	1	1	3,3'-(hydrazinediylidenedimethanylylidene)dipyridine	5-methoxyisophthalate								cobalt	[]
ABIZOE	catena-((mu-3,3'-(hydrazinediylidenedimethanylylidene)dipyridine)-(mu-5-ethoxyisophthalato)-cobalt)	1	1	1	3,3'-(hydrazinediylidenedimethanylylidene)dipyridine	5-ethoxyisophthalate								tungsten	[]
ABOKEL	catena-[bis(mu-4-{4-[3-(1H-imidazol-1-yl)propyl]-4H-1,2,4-triazol-3-yl}pyridine)-dodeca(mu-oxo)-(mu-(tellanehexayl)hexakis(oxidanido))-hexaaqua-hexaoxo-tri-cobalt-hexa-molybdenum unknown solvate dihydrate]	1	1	1	4-{4-[3-(1H-imidazol-1-yl)propyl]-4H-1,2,4-triazol-3-yl}pyridine	oxo	(tellanehexayl)hexakis(oxidanido)							nickel	['unknown', 'solvate', 'dihydrate]']
ABUFOU	catena-((mu!2$-3,3'-(1,4-Phenylene)bis(acrylato))-diaqua-manganese)	1	1	1	3,3'-(1,4-Phenylene)bis(acrylate)									tungsten	[]
ABUFUA	catena-((mu!2$-3,3'-(1,4-Phenylene)bis(acrylato))-diaqua-iron)	1	1	1	3,3'-(1,4-Phenylene)bis(acrylate)									cobalt	[]
ABUGUC	catena-[bis(mu-3-(3,5-dicarboxylatophenoxy)phthalato)-(mu-1,1'-(1,4-phenylene)bis(1H-imidazole))-tetraaqua-tetra-manganese]	1	1	1	3-(3,5-dicarboxylatephenoxy)phthalate	1,1'-(1,4-phenylene)bis(1H-imidazole)								zinc	[]
ABUHAJ	catena-[tris(mu-4,4'-bipyridine)-bis(mu-3-(3,5-dicarboxylatophenoxy)phthalato)-triaqua-(ethanol)-tetra-manganese ethanol solvate pentahydrate]	1	1	1	4,4'-bipyridine	3-(3,5-dicarboxylatephenoxy)phthalate)-triaqua-(ethano								cobalt	['ethanol', 'solvate', 'pentahydrate]']
ABUMUJ	catena-[bis(dimethylammonium) bis(mu-benzene-1,2,4,5-tetracarboxylato)-bis(aqua)-di-yttrium(iii)]	1	1	1	benzene-1,2,4,5-tetracarboxylate)-bis(aqu									zinc	[]
ABUWOJ	catena-(bis(mu!4$-1,4-Benzenedicarboxylate)-(mu!2$-1,4-benzenedicarboxylate)-bis(mu!3$-hydroxo)-tetrakis(dimethyl sulfoxide)-tetrazinc dihydrate)	1	1	1	1,4-Benzenedicarboxylate	1,4-benzenedicarboxylate	hydroxo							cobalt	['sulfoxide)-tetrazinc', 'dihydrate)']
ABUXAX	catena-(bis(mu!6$-Pyrazole-3,5-dicarboxylato)-bis(mu!2$-nitrato-O,O,O')-tetra-aqua-tri-lead(ii))	1	1	1	Pyrazole-3,5-dicarboxylate	nitrate-O,O,O'								cobalt	[]
ABUXUT	catena-[bis(mu-hydroxo)-bis(mu-2,2'-(1,2-phenylene)diacetato)-(mu-piperazine-1,4-diylbis(pyridin-4-ylmethanone))-tri-copper]	1	1	1	hydroxo	2,2'-(1,2-phenylene)diacetate	piperazine-1,4-diylbis(pyridin-4-ylmethanone)							cobalt	[]
ABUYAA	catena-[bis(mu-2,2'-(1,2-phenylene)diacetato)-(mu-piperazine-1,4-diylbis(pyridin-3-ylmethanone))-diaqua-di-cobalt]	1	1	1	2,2'-(1,2-phenylene)diacetate	piperazine-1,4-diylbis(pyridin-3-ylmethanone)								molybdenum	[]
ACAJOF	catena-[bis(mu!4$-Glutarato)-(mu!3$-1,3-bis(4-pyridyl)propane)-copper acetone solvate]	1	1	1	Glutarate	1,3-bis(4-pyridyl)propane								manganese	['acetone', 'solvate]']
ACAJOG	catena-[hexakis(mu-5-fluoronicotinato)-triaqua-tri-copper(ii) trihydrate]	1	1	1	5-fluoronicoate									iron	['trihydrate]']
ACAKEX	catena-[tetrakis(mu-5-chloronicotinato)-tetra-aqua-di-copper]	1	1	1	5-chloronicoate									manganese	[]
ACAKUM	catena-[bis(mu!4$-5,5'-(1H-1,2,3-Triazole-1,4-diyl)diisophthalato)-octaaqua-di-lanthanum pentahydrate]	1	1	1	5,5'-(1H-1,2,3-Triazole-1,4-diyl)diisophthalate									manganese	['pentahydrate]']
ACALAT	catena-[(mu!4$-5,5'-(1H-1,2,3-Triazole-1,4-diyl)diisophthalato)-tetraaqua-europium monohydrate]	1	1	1	5,5'-(1H-1,2,3-Triazole-1,4-diyl)diisophthalate									yttrium	['monohydrate]']
ACALEX	catena-[(mu!4$-5,5'-(1H-1,2,3-Triazole-1,4-diyl)diisophthalato)-triaqua-terbium dihydrate]	1	1	1	5,5'-(1H-1,2,3-Triazole-1,4-diyl)diisophthalate									lead	['dihydrate]']
ACALIB	catena-[(mu!4$-5,5'-(1H-1,2,3-Triazole-1,4-diyl)diisophthalato)-triaqua-erbium dihydrate]	1	1	1	5,5'-(1H-1,2,3-Triazole-1,4-diyl)diisophthalate									copper	['dihydrate]']
ACAVUZ	catena-((mu-aqua)-(mu-3-methyl-5-(4H-1,2,4-triazol-4-yl)pyridine)-copper nitrate)	1	1	1	aqua	3-methyl-5-(4H-1,2,4-triazol-4-yl)pyridine								cobalt	['nitrate)']
ACAZEK	catena-[bis(mu!2$-Bromo)-(mu!2$-ethylene-1,2-diamine)-di-silver(i)]	1	1	1	Bromo	ethylene-1,2-diamine								copper	[]
ACAZOX	catena-(tetrakis(mu-5,5'-[propane-1,3-diylbis(oxy)]bis(benzene-1,3-dicarboxylato))-tetra-aqua-bis(dimethylacetamide)-penta-europium sesquihydrate)	1	1	1	5,5'-[propane-1,3-diylbis(oxy)]bis(benzene-1,3-dicarboxylate))-tetra-aqua-bis(dimethylacetamid									copper	['sesquihydrate)']
ACEMAA	catena-[bis(mu-2-(4-fluorophenyl)imidazo[4,5-f][1,10]phenanthrolin-1-yl)-tri-copper(i) nitrate unknown solvate hydrate]	1	1	1	2-(4-fluorophenyl)imidazo[4,5-f][1,10]phenanthrolin-1-yl									tin	['nitrate', 'unknown', 'solvate', 'hydrate]']
ACEMEE	catena-[bis(mu-2-(phenyl)imidazo[4,5-f][1,10]phenanthrolin-1-yl)-tri-copper(i) nitrate unknown solvate hydrate]	1	1	1	2-(phenyl)imidazo[4,5-f][1,10]phenanthrolin-1-yl									copper	['nitrate', 'unknown', 'solvate', 'hydrate]']
ACEMII	catena-[(mu-5,5'-oxybis(benzene-1,3-dicarboxylato))-tetrakis(aqua)-di-copper(ii) sesquihydrate]	1	1	1	5,5'-oxybis(benzene-1,3-dicarboxylate))-tetrakis(aqu									tin	['sesquihydrate]']
ACENIF	catena(bis(mu!3$-bis(2-Pyridine)carboxylato)-octakis(mu!2$-acetato)-hexa-zinc(ii))	1	1	1	bis(2-Pyridine)carboxylate	acetate								lanthanum	[]
ACIBOE	catena-(bis(mu!5$-1,3,5-Benzenetricarboxylato)-(mu!3$-hydroxo)-diaqua-(dimethylformamide)-hydrido-tri-zinc monohydrate)	1	1	1	1,3,5-Benzenetricarboxylate	hydroxo)-diaqua-(dimethylformamid								europium	['monohydrate)']
ACICOH	catena-[bis(mu-isonicotinato)-nickel(ii) N,N-dimethylformamide solvate]	1	1	1	isonicoate									terbium	['N,N-dimethylformamide', 'solvate]']
ACIPEL	catena-((mu-pyrocarbonato)-lead)	1	1	1	pyrocarbonate									erbium	[]
ACIPIP	catena-(bis(mu-benzene-1,4-dicarboxylato)-bis(mu-hydroxo)-di-indium octahydrate)	1	1	1	benzene-1,4-dicarboxylate	hydroxo								copper	['octahydrate)']
ACISAK	catena-[bis(mu-1-[(3,5-dicarboxylatophenyl)methyl]-4-(pyridin-4-yl)pyridin-1-ium)-(mu-(2S,3S)-2,3-dihydroxybutanedioato)-diaqua-di-cadmium(ii) pentahydrate]	1	1	1	1-[(3,5-dicarboxylatephenyl)methyl]-4-(pyridin-4-yl)pyridin-1-ium	(2S,3S)-2,3-dihydroxybutanedioat								silver	['pentahydrate]']
ACISEO	catena-[bis(mu-1-[(3,5-dicarboxylatophenyl)methyl]-4-(pyridin-4-yl)pyridin-1-ium)-(mu-(2R,2R)-2,3-dihydroxybutanedioato)-diaqua-di-cadmium(ii) pentahydrate]	1	1	1	1-[(3,5-dicarboxylatephenyl)methyl]-4-(pyridin-4-yl)pyridin-1-ium	(2R,2R)-2,3-dihydroxybutanedioat								europium	['pentahydrate]']
ACIZIX	catena-[(mu!7$-4-Iodylbenzenesulfonato)-potassium]	1	1	1	4-Iodylbenzenesulfonate									copper	[]
ACMPCD	catena(Aqua-(mu!5$-5'-cytidine-monophosphate)-cadmium(ii) sesquihydrate)	1	1	1	5'-cytidine-monophosphate									copper	['sesquihydrate)']
ACOBEC	catena-(octakis(mu-benzene-1,4-dicarboxylato)-octakis(mu-hydroxo)-octa-scandium tetrahydrate)	1	1	1	benzene-1,4-dicarboxylate	hydroxo								copper	['tetrahydrate)']
ACODAA	catena-[(mu-4,4'-bipyrazolato)-iron]	1	1	1	4,4'-bipyrazolate									zinc	[]
ACODED	catena-[(mu!5$-Hydrogen 4,4',4''-phosphoryltribenzoato)-copper(ii) N,N-dimethylformamide solvate trihydrate]	1	1	1	Hydrogen4,4',4''-phosphoryltribenzoate									zinc	['N,N-dimethylformamide', 'solvate', 'trihydrate]']
ACODEE	catena-[(mu-1H,1'H-4,4'-bipyrazole)-bis(mu-formato)-iron(ii)]	1	1	1	1H,1'H-4,4'-bipyrazole	formate								nickel	[]
ACODON	catena-[Oxonium bis(mu!5$-4,4',4''-phosphoryltribenzoato)-(mu!2$-formato-O,O')-di-terbium(iii) N,N-dimethylformamide solvate dihydrate]	1	1	1	4,4',4''-phosphoryltribenzoate	formate-O,O'								tin	['N,N-dimethylformamide', 'solvate', 'dihydrate]']
ACOFEG	catena-[bis(mu-5-[4-([1$4!,2$2!:2$6!,3$4!-terpyridin]-2$4!-yl)phenoxy]benzene-1,3-dicarboxylato)-(mu-formato)-(mu-hydroxo)-di-europium(iii) monohydrate]	1	1	1	5-[4-([4,2:6,4-terpyridin]-4-yl)phenoxy]benzene-1,3-dicarboxylate	formate	hydroxo							lead	['monohydrate]']
ACOFIK	catena-[bis(mu-5-[4-([1$4!,2$2!:2$6!,3$4!-terpyridin]-2$4!-yl)phenoxy]benzene-1,3-dicarboxylato)-(mu-formato)-(mu-hydroxo)-di-terbium(iii) monohydrate]	1	1	1	5-[4-([4,2:6,4-terpyridin]-4-yl)phenoxy]benzene-1,3-dicarboxylate	formate	hydroxo							indium	['monohydrate]']
ACOGEF	catena-((mu!4$-N,N',N'',N'''-tetra(pyridin-4-yl)-1,4,7,10-tetraazacyclododecane-1,4,7,10-tetracarboxamide)-diiodo-cadmium(ii) dimethyl sulfoxide solvate)	1	1	1	N,N',N'',N'''-tetra(pyridin-4-yl)-1,4,7,10-tetraazacyclododecane-1,4,7,10-tetracarboxamid									cadmium	['dimethyl', 'sulfoxide', 'solvate)']
ACOLEL	catena-[(mu!2$-2-Aminoterephthalato)-(mu!2$-1,1'-biphenyl-4,4'-diylbis(1H-imidazole))-manganese(ii) hydrate]	1	1	1	2-Aminoterephthalate	1,1'-biphenyl-4,4'-diylbis(1H-imidazole)								cadmium	['hydrate]']
ACOLIP	catena-[(mu!2$-2-Aminoterephthalato)-(mu!2$-1,1'-(1,4-phenylenebis(methylene))bis(1H-imidazole))-zinc(ii) N,N-dimethylformamide solvate]	1	1	1	2-Aminoterephthalate	1,1'-(1,4-phenylenebis								potassium	['N,N-dimethylformamide', 'solvate]']
ACOLUB	catena-[(mu!10$-bis(2,2,2-tris((4-Carboxylatophenoxy)methyl)ethyl) ether)-(mu!2$-1,1'-(1,4-phenylene)bis(1H-imidazole))-tri-cadmium(ii) N,N-dimethylacetamide solvate trihydrate]	1	1	1	u1-bis(2,2,2-tris((4-Carboxylatephenoxy)methyl)ethyl)ether	1,1'-(1,4-phenylene)bis(1H-imidazole)								cadmium	['N,N-dimethylacetamide', 'solvate', 'trihydrate]']
ACOVEU	catena-((mu!4$-L-Tartrato)-cobalt(ii))	1	1	1	L-Tartrate									scandium	[]
ACOXEV	catena-(tetrakis(mu!4$-glutarato)-bis(mu!4$-oxalato)-diaqua-tetra-terbium)	1	1	1	glutarate	oxalate								iron	[]
ACOYAU	catena-[bis(mu!4$-3-Carboxy-5-(4H-1,2,4-triazol-4-yl)benzoato)-tetrakis(mu!3$-oxo)-pentakis(mu!2$-oxo)-tetra-oxo-di-copper(ii)-tetra-molybdenum(vi) dihydrate]	1	1	1	3-Carboxy-5-(4H-1,2,4-triazol-4-yl)benzoate	oxo	oxo)-tetra-oxo-di-(i							copper	['dihydrate]']
ACOZAW	catena-[bis(1$2!,2$2!:2$6!,3$2!-terpyridine)-nickel(ii) heptakis(mu-cyano)-(mu-thiocyanato)-hexa-copper(i)]	1	1	1										iron	['heptakis(mu-cyano)-(mu-thiocyanato)-hexa-copper(i)]']
ACRNCU	catena-(bis(mu!3$-chloro)-(mu!2$-eta$2!-acrylonitrile)-di-copper(i))	1	1	1	chloro	et2-acrylonitrile								terbium	[]
ACRNCU01	catena-((mu!3$-chloro)-(mu!2$-eta$2!-acrylonitrile)-(mu!2$-chloro)-di-copper(i))	1	1	1	chloro	et2-acrylonitrile	chloro							europium	[]
ACUBOP	catena-((mu!3$-nicotinato)-(mu!2$-nictotinato)-cadmium(ii))	1	1	1	nicoate	nictoate								terbium	[]
ACUBOP01	catena-((mu!3$-Nicotinato)-(mu!2$-nicotinato)-cadmium)	1	1	1	Nicoate	nicoate								cadmium	[]
ACUFEK	catena-[octakis(mu!6$-4,4',4''-s-Triazine-2,4,6-triyltribenzoato)-dodecaaqua-dodeca-copper dodecakis(dimethylsulfoxide) hydrate clathrate]	1	1	1	4,4',4''-s-Triazine-2,4,6-triyltribenzoate									manganese	['dodecakis(dimethylsulfoxide)', 'hydrate', 'clathrate]']
ACUFOU	catena-((mu!3$-Uracil-5-carboxylato-O,O',O'',O''')-(mu!3$-uracil-5-carboxylic acid-O,O',O'')-potassium)	2	1	1	Uracil-5-carboxylate-O,O',O'',O'''	uracil-5-carboxylic								zinc	["acid-O,O',O'')-potassium)"]
ACUFOV	catena-[bis(mu!7$-3-sulfonato-L-alaninato)-di-sodium-zinc]	1	1	1	3-sulfonate-L-alaninate									cadmium	[]
ACUFUA	catena-((mu!6$-Hydrogen bis(uracil-5-carboxylato))-rubidium dihydrate)	1	1	1	Hydrogenbis(uracil-5-carboxylate)									cobalt	['dihydrate)']
ACUGAH	catena-((mu!5$-Uracil-5-carboxylato-O,O,O,O',O',O',O'')-(mu!3$-aqua)-rubidium)	1	1	1	Uracil-5-carboxylate-O,O,O,O',O',O',O''	aqua								terbium	[]
ACUGEL	catena-((mu!6$-Hydrogen bis(uracil-5-carboxylato))-diaqua-cesium)	1	1	1	Hydrogenbis(uracil-5-carboxylate)									copper	[]
ACUHEO	catena-(bis(mu-5-sulfobenzene-1,3-dicarboxylato)-(mu-hydroxo)-(mu-aqua)-aqua-tri-nickel-sodium)	1	1	1	5-sulfobenzene-1,3-dicarboxylate	hydroxo	aqua							molybdenum	[]
ACUPEW	catena-[bis(mu-aqua)-bis(mu-3,5-dimethylpyrazolato-4-sulfonato)-di-copper(i)-di-sodium]	1	1	1	aqua	3,5-dimethylpyrazolate-4-sulfonate)-di-(								nickel	[]
ACUREY	catena-[(mu-5-(4-(4,2':6',4''-terpyridin-4'-yl)phenoxy)isophthalato)-aqua-nickel N,N-dimethylformamide solvate hydrate]	1	1	1	5-(4-(4,2':6',4''-terpyridin-4'-yl)phenoxy)isophthalate									copper	['N,N-dimethylformamide', 'solvate', 'hydrate]']
ACURUO	catena-[bis(mu-2-methoxy-6-[(2-{4-[(pyridine-4-carbonyl)amino]benzoyl}hydrazinylidene)methyl]phenolato)-tris(mu-terephthalato)-bis(N,N-dimethylacetamide)-tetra-cadmium tetrahydrate]	1	1	1	2-methoxy-6-[(2-{4-[(pyridine-4-carbonyl)amino]benzoyl}hydrazinylidene)methyl]phenolate	terephthalate)-bis(N,N-dimethylacetamid								copper	['tetrahydrate]']
ACUTOI	catena-(bis(mu!7$-2-Sulfonylterephthalato)-(mu!2$-1,4-diazabicyclo(2.2.2)octane)-diaqua-di-cadmium(ii)-di-sodium(i) tetrahydrate)	1	1	1	2-Sulfonylterephthalate	1,4-diazabicyclo(2.2.2)octane)-diaqua-di-(i								cadmium	['tetrahydrate)']
ACUWIH	catena-[bis(mu-azido)-(mu-1,1'-bis(3,5-dicarboxylatobenzyl)-4,4'-bipyridinium)-diaqua-di-manganese(ii) trihydrate]	1	1	1	azido	1,1'-bis(3,5-dicarboxylatebenzyl)-4,4'-bipyridiniu								tin	['trihydrate]']
ACUWON	catena-[tetrakis(mu-azido)-(mu-1,1'-bis(3,5-dicarboxylatobenzyl)-4,4'-bipyridinium)-tri-cobalt(ii)]	1	1	1	azido	1,1'-bis(3,5-dicarboxylatebenzyl)-4,4'-bipyridiniu								cadmium	[]
ACUXAY	catena-(bis(mu!4$-4,5-imidazoledicarboxylato)-tetra-aqua-tri-manganese)	1	1	1	4,5-imidazoledicarboxylate									tin	[]
ACUXAY01	catena-(bis(mu-4,5-dicarboxylatoimidazolato)-tetra-aqua-tri-manganese)	1	1	1	4,5-dicarboxylateimidazolate									copper	[]
ACUXUU	catena-[(mu-4,4',4'',4'''-(ethene-1,1,2,2-tetrayl)tetrabenzoato)-tetra-aqua-tetra-silver(i) unknown solvate]	1	1	1	4,4',4'',4'''-(ethene-1,1,2,2-tetrayl)tetrabenzoate									sodium	['unknown', 'solvate]']
ACUYAB	catena-[(mu-4,4',4'',4'''-(ethene-1,1,2,2-tetrayl)tetrabenzoato)-tetra-silver(i) bis(2-methyl-4-phenylbut-3-yn-2-ol) dichloromethane solvate]	1	1	1	4,4',4'',4'''-(ethene-1,1,2,2-tetrayl)tetrabenzoate									zinc	['bis(2-methyl-4-phenylbut-3-yn-2-ol)', 'dichloromethane', 'solvate]']
ADABAK	catena-(bis(mu!3$-tetrazole-5-carboxylato)-(mu!2$-4,4'-propane-1,3-diyldipyridine)-di-copper)	1	1	1	tetrazole-5-carboxylate	4,4'-propane-1,3-diyldipyridine								rubidium	[]
ADABAK01	catena-(bis(mu!3$-tetrazole-5-carboxylato)-(mu!2$-4,4'-propane-1,3-diyldipyridine)-di-copper)	1	1	1	tetrazole-5-carboxylate	4,4'-propane-1,3-diyldipyridine								rubidium	[]
ADABEO	catena-(bis(mu!3$-tetrazole-5-carboxylato)-(mu!2$-4,4'-propane-1,3-diyldipyridine)-di-copper carbon dioxide)	1	1	1	tetrazole-5-carboxylate	4,4'-propane-1,3-diyldipyridine								sodium	['carbon', 'dioxide)']
ADABIS	catena-(bis(mu!3$-tetrazole-5-carboxylato)-(mu!2$-4,4'-propane-1,3-diyldipyridine)-di-copper carbon dioxide)	1	1	1	tetrazole-5-carboxylate	4,4'-propane-1,3-diyldipyridine								nickel	['carbon', 'dioxide)']
ADABUE	catena-(bis(mu!3$-tetrazole-5-carboxylato)-(mu!2$-4,4'-propane-1,3-diyldipyridine)-di-copper trihydrate)	1	1	1	tetrazole-5-carboxylate	4,4'-propane-1,3-diyldipyridine								sodium	['trihydrate)']
ADAQAA	catena-[(mu-2,2',7,7'-tetrakis(4-carboxylatophenyl)-9,9'-Spirobi[fluorene])-tetrakis(mu-oxo)-tetra-aqua-tri-zirconium(iv)]	1	1	1	2,2',7,7'-tetrakis(4-carboxylatephenyl)-9,9'-Spirobi[fluorene	oxo								copper	[]
ADASIJ	catena-((mu!12$-5,5',5''-(Benzene-1,3,5-triyltris(methyleneoxy))-tri-isophthalato)-hexa-aqua-hexa-copper)	1	1	1	u1-5,5',5''-(Benzene-1,3,5-triyltris									nickel	[]
ADASOP	catena-(bis(mu!12$-5,5',5''-(1,3,5-benzenetriyltris(methyleneoxy))-tris(1,3-benzenedicarboxylato))-tetrakis(dimethylformamide)-diaqua-hexa-zinc)	1	1	1	u1-5,5',5''-(1,3,5-benzenetriyltris									cadmium	[]
ADATAC	catena-(bis(mu!12$-5,5',5''-(Benzene-1,3,5-triyltris(methyleneoxy-4,1-phenylenediazene-2,1-diyl))triisophthalato)-hexa-aqua-hexa-zinc)	1	1	1	u1-5,5',5''-(Benzene-1,3,5-triyltris									sodium	[]
ADATIK	catena-(hexakis(mu!6$-5'-(4-(1H-tetrazol-5-yl)benzamido)benzene-1,3-dioato)-bis(mu!3$-oxo)-tetracosa-aqua-dodeca-copper)	1	1	1	5'-(4-(1H-tetrazol-5-yl)benzamido)benzene-1,3-dioate	oxo								cadmium	[]
ADATUW	catena-((mu!3$-tris(4-(1-(2-pyridin-2-ylhydrazono)ethyl)-phenyl)amine)-silver tetrafluoroborate acetonitrile dichloromethane solvate monohydrate)	1	1	1	tris(4-(1-(2-pyridin-2-ylhydrazono)ethyl)-phenyl)amin									manganese	['tetrafluoroborate', 'acetonitrile', 'dichloromethane', 'solvate', 'monohydrate)']
ADAXEK	catena-(bis(mu!4$-terephthalato)-(mu!4$-4,4'-bipyridine 1,1'-dioxide)-di-cobalt(ii) terephthalic acid methanol solvate)	1	1	1	terephthalate	4,4'-bipyridine1,1'-dioxide								cobalt	['terephthalic', 'acid', 'methanol', 'solvate)']
ADAXIO	catena-(bis(mu!4$-terephthalato)-(mu!4$-4,4'-bipyridine 1,1'-dioxide)-di-cobalt(ii) N,N-dimethylformamide solvate)	1	1	1	terephthalate	4,4'-bipyridine1,1'-dioxide								manganese	['N,N-dimethylformamide', 'solvate)']
ADECEU	catena-[bis(mu-4-(3-(pyridin-4-yloxy)-2,2-bis((pyridin-4-yloxy)methyl)propoxy)pyridine)-tetrakis(mu-naphthalene-2,6-dicarboxylato)-tetra-zinc(ii) hydrate]	1	1	1	4-(3-(pyridin-4-yloxy)-2,2-bis((pyridin-4-yloxy)methyl)propoxy)pyridin	naphthalene-2,6-dicarboxylate								manganese	['hydrate]']
ADEGEY	catena-[tetrakis(dimethylammonium) bis(mu-triphenylene-2,6,10-tricarboxylato)-dichloro-di-cadmium(ii) N,N-dimethylformamide 1,4-dioxane solvate hexahydrate]	1	1	1	triphenylene-2,6,10-tricarboxylate									silver	['N,N-dimethylformamide', '1,4-dioxane', 'solvate', 'hexahydrate]']
ADEGIA	catena-((mu!4$-Benzene-1,4-dicarboxylato)-bis(mu!2$-benzene-1,4-dicarboxylato)-diaqua-bis(N,N-dimethylformamide)-di-gadolinium(iii))	1	1	1	Benzene-1,4-dicarboxylate	benzene-1,4-dicarboxylate)-diaqua-bis(N,N-dimethylformamid								silver	[]
ADEGIA01	catena-[tris(mu-terephthalato)-diaqua-bis(N,N-dimethylformamide)-di-gadolinium]	1	1	1	terephthalate)-diaqua-bis(N,N-dimethylformamid									copper	[]
ADEPEH	catena-(bis(mu-cyclohexane-1,4-dicarboxylato)-(mu-1,1'-(1,4-phenylene)bis(1H-imidazole))-di-zinc)	1	1	1	cyclohexane-1,4-dicarboxylate	1,1'-(1,4-phenylene)bis(1H-imidazole)								copper	[]
ADEZOB	catena-[hexakis(mu-pyridine-4-carboxylato)-hexakis(mu-iodo)-(pyridine-4-carboxylato)-hepta-copper-di-praseodymium(iii) monohydrate]	1	1	1	pyridine-4-carboxylate	iodo)-(pyridine-4-carboxylat								copper	['monohydrate]']
ADEZUH	catena-[bis(mu-(tetrazoldiyl)acetato)-bis(mu-hydroxo)-diaqua-tri-zinc(ii)]	1	1	1	(tetrazoldiyl)acetate	hydroxo								copper	[]
ADILOR	catena-[heptakis(mu-isonicotinato)-tetrakis(mu-iodo)-diaqua-penta-copper(i)-di-praseodymium(iii) toluene solvate]	1	1	1	isonicoate	iodo)-diaqua-penta-(								copper	['toluene', 'solvate]']
ADINCU	catena(bis(Adiponitrile)-copper(i) nitrate)	1	1	1										zirconium	['nitrate)']
ADINUZ	catena-[(mu-4-(4,5-dicarboxylato-1H-imidazol-2-yl)pyridine 1-oxide)-(mu-formato)-aqua-lanthanum(iii) monohydrate]	1	1	1	4-(4,5-dicarboxylate-1H-imidazol-2-yl)pyridine									copper	['1-oxide)-(mu-formato)-aqua-lanthanum(iii)', 'monohydrate]']
ADIPAH	catena-[bis(mu-4-(4,5-dicarboxylato-1H-imidazol-2-yl)pyridine 1-oxide)-(mu-oxalato)-diaqua-yttrium(iii) monohydrate]	1	1	1	4-(4,5-dicarboxylate-1H-imidazol-2-yl)pyridine									zinc	['1-oxide)-(mu-oxalato)-diaqua-yttrium(iii)', 'monohydrate]']
ADIPAI	catena-(bis(mu-[4-(1H-imidazo[4,5-f][1,10]phenanthrolin-2-yl)-N,N-dimethylanilinato])-tri-copper nitrate nonahydrate)	1	1	1	[4-(1H-imidazo[4,5-f][1,10]phenanthrolin-2-yl)-N,N-dimethylanilinate									zinc	['nitrate', 'nonahydrate)']
ADIQAH	catena-(bis(mu!3$-2-(pyridin-4-yl)malonaldehydato)-copper(ii) acetonitrile solvate)	1	1	1	2-(pyridin-4-yl)malonaldehydate									copper	['acetonitrile', 'solvate)']
ADIQEL	catena-(bis(mu!3$-2-(pyridin-4-yl)malonaldehydato)-cobalt(ii) methanol solvate)	1	1	1	2-(pyridin-4-yl)malonaldehydate									silver	['methanol', 'solvate)']
ADOBAX	catena-(icosakis(mu!3$-oxo)-tetrakis(mu!2$-4,4'-bipyridine)-hexakis(mu!2$-oxo)-dodecaoxo-di-manganese-hepta-vanadium(iv)-nona-vanadium(v) chloride 4,4'-bipyridine hydrate)	1	1	1	oxo	4,4'-bipyridine	oxo)-dodecaoxo-di--hepta-(i							cobalt	['chloride', "4,4'-bipyridine", 'hydrate)']
ADOCAY	catena-(icosakis(mu!3$-oxo)-tetrakis(mu!2$-4,4'-bipyridine)-hexakis(mu!2$-oxo)-dodecaoxo-di-nickel-hepta-vanadium(iv)-nona-vanadium(v) fluoride)	1	1	1	oxo	4,4'-bipyridine	oxo)-dodecaoxo-di--hepta-(i							cobalt	['fluoride)']
ADOCEC	catena-(icosakis(mu!3$-oxo)-tetrakis(mu!2$-4,4'-bipyridine)-hexakis(mu!2$-oxo)-dodecaoxo-di-nickel-hepta-vanadium(iv)-nona-vanadium(v) bromide 4,4'-bipyridine hydrate)	1	1	1	oxo	4,4'-bipyridine	oxo)-dodecaoxo-di--hepta-(i							zinc	['bromide', "4,4'-bipyridine", 'hydrate)']
ADOCIG	catena-(icosakis(mu!3$-oxo)-tetrakis(mu!2$-4,4'-bipyridine)-hexakis(mu!2$-oxo)-dodecaoxo-di-nickel-hepta-vanadium(iv)-nona-vanadium(v) bromide)	1	1	1	oxo	4,4'-bipyridine	oxo)-dodecaoxo-di--hepta-(i							cadmium	['bromide)']
ADODII	catena-((mu!10$-1,7-bis(4-carboxylatophenoxy)-2,2,6,6-tetrakis((4-carboxylatophenoxy)methyl)-4-oxaheptane)-di-lanthanum N,N-dimethylformamide solvate)	1	1	1	u1-1,7-bis(4-carboxylatephenoxy)-2,2,6,6-tetrakis((4-carboxylatephenoxy)methyl)-4-oxahepta									gadolinium	['N,N-dimethylformamide', 'solvate)']
ADODOO	catena-((mu!10$-1,7-bis(4-carboxylatophenoxy)-2,2,6,6-tetrakis((4-carboxylatophenoxy)methyl)-4-oxaheptane)-di-europium N,N-dimethylformamide solvate)	1	1	1	u1-1,7-bis(4-carboxylatephenoxy)-2,2,6,6-tetrakis((4-carboxylatephenoxy)methyl)-4-oxahepta									gadolinium	['N,N-dimethylformamide', 'solvate)']
ADODOP	catena-[octakis(mu-carbonato)-pentakis(mu-fluoro)-nona-cesium-hexa-magnesium]	1	1	1	carbonate	fluoro								zinc	[]
ADODUU	catena-((mu!10$-1,7-bis(4-carboxylatophenoxy)-2,2,6,6-tetrakis((4-carboxylatophenoxy)methyl)-4-oxaheptane)-di-terbium N,N-dimethylformamide solvate)	1	1	1	u1-1,7-bis(4-carboxylatephenoxy)-2,2,6,6-tetrakis((4-carboxylatephenoxy)methyl)-4-oxahepta									copper	['N,N-dimethylformamide', 'solvate)']
ADOFAE	catena-[(mu-5-amino-2,4,6-triiodoisophthalato)-(mu-1,1'-butane-1,4-diylbis(2-methyl-1H-imidazole))-zinc(ii) dihydrate]	1	1	1	5-amino-2,4,6-triiodoisophthalate	1,1'-butane-1,4-diylbis(2-methyl-1H-imidazole)								praseodymium	['dihydrate]']
ADOFOS	catena-[(mu-2,5-diaminobenzene-1,4-dicarboxylato)-bis(mu-tetrakis(Imidazol-1-yl)borate)-di-cadmium(ii) N,N-dimethylformamide solvate]	1	1	1	2,5-diaminobenzene-1,4-dicarboxylate	tetrakis(Imidazol-1-yl)borate								zinc	['N,N-dimethylformamide', 'solvate]']
ADOGUZ	catena-[hexakis(mu-naphthalene-2,6-dicarboxylato)-octa-aqua-tetra-europium(iii) unknown solvate]	1	1	1	naphthalene-2,6-dicarboxylate									copper	['unknown', 'solvate]']
ADOKEN	catena-(bis(mu-aqua)-tris(mu-1,1'-(1,4-phenylene)bis(1H-imidazole))-bis(mu-2-(hydrogen sulfonato)terephthalato)-diaqua-tetra-zinc dodecahydrate)	1	1	1	aqua	1,1'-(1,4-phenylene)bis(1H-imidazole)	2-(hydrogen							tin	['sulfonato)terephthalato)-diaqua-tetra-zinc', 'dodecahydrate)']
ADOKOX	catena-((mu-tetrakis(imidazolyl)borate)-acetato-cadmium dimethylformamide solvate)	1	1	1	tetrakis(imidazolyl)borate									praseodymium	['dimethylformamide', 'solvate)']
ADOLAK	catena-((mu-1,1'-butane-1,4-diylbis(2-methyl-1H-imidazole))-(mu-5-t-butylisophthalato)-zinc ethanol solvate)	1	1	1	1,1'-butane-1,4-diylbis(2-methyl-1H-imidazole)	5-t-butylisophthalate								copper	['ethanol', 'solvate)']
ADOLEO	catena-(bis(mu-1,1'-(1,4-phenylene)bis(1H-imidazole))-bis(mu-2-sulfonatoterephthalato)-tetra-aqua-tri-cadmium dihydrate)	1	1	1	1,1'-(1,4-phenylene)bis(1H-imidazole)	2-sulfonateterephthalate								copper	['dihydrate)']
ADOMIT	catena-(bis(mu-hydrogen 3-phosphonatopropanoato)-bis(mu-3-phosphonatopropanoato)-tetrakis(1,10-phenanthroline)-penta-zinc hydrate)	1	1	1	hydrogen3-phosphonatepropanoate	3-phosphonatepropanoate)-tetrakis(1,10-phenanthrolin								copper	['hydrate)']
ADOMUF	catena-((mu-2,2'-((1,1,1,3,3,3-hexafluoropropane-2,2-diyl)bis(4,1-phenyleneoxy))diacetato)-(1,10-phenanthroline)-lead)	1	1	1	2,2'-((1,1,1,3,3,3-hexafluoropropane-2,2-diyl)bis(4,1-phenyleneoxy))diacetate)-(1,10-phenanthrolin									cobalt	[]
ADONAM	catena-((mu-4,4'-bipyridine)-tetrakis(mu-2,2'-{(1,1,1,3,3,3-hexafluoropropane-2,2-diyl)bis[(4,1-phenylene)oxy]}diacetato)-tetra-lead)	1	1	1	4,4'-bipyridine	2,2'-{(1,1,1,3,3,3-hexafluoropropane-2,2-diyl)bis[(4,1-phenylene)oxy]}diacetate								vanadium	[]
ADONIT	catena-[(mu-4,4'-carbonyldibenzoato)-(mu-5,5'-(1,4-phenylene)di(1H-imidazole))-zinc(ii)]	1	1	1	4,4'-carbonyldibenzoate	5,5'-(1,4-phenylene)di(1H-imidazole)								manganese	[]
ADOPAN	catena-[bis(mu-5-carboxybiphenyl-2,4'-dicarboxylato)-(mu-5,5'-(1,4-phenylene)di(1H-imidazole))-di-cadmium(ii)]	1	1	1	5-carboxybiphenyl-2,4'-dicarboxylate	5,5'-(1,4-phenylene)di(1H-imidazole)								vanadium	[]
ADOROE	catena-((mu-N,N,N',N'-tetrakis(carboxylatomethyl)propane-1-amine-3-ammonium)-lanthanum monohydrate)	1	1	1	N,N,N',N'-tetrakis(carboxylatemethyl)propane-1-amine-3-ammonium									nickel	['monohydrate)']
ADORUK	catena-((mu-N,N,N',N'-tetrakis(carboxylatomethyl)propane-1-amine-3-ammonium)-cerium monohydrate)	1	1	1	N,N,N',N'-tetrakis(carboxylatemethyl)propane-1-amine-3-ammonium									vanadium	['monohydrate)']
ADOSAR	catena-((mu-N,N,N',N'-tetrakis(carboxylatomethyl)propane-1-amine-3-ammonium)-praseodymium monohydrate)	1	1	1	N,N,N',N'-tetrakis(carboxylatemethyl)propane-1-amine-3-ammonium									nickel	['monohydrate)']
ADOSES	catena-[Ethylene-1,2-diammonium bis(mu!6$-oxalato)-bis(mu!5$-hydrogen phosphato)-di-cobalt(ii)-di-sodium]	1	1	1	oxalate	hydrogen								vanadium	['phosphato)-di-cobalt(ii)-di-sodium]']
ADOSEV	catena-((mu-N,N,N',N'-tetrakis(carboxylatomethyl)propane-1-amine-3-ammonium)-neodymium monohydrate)	1	1	1	N,N,N',N'-tetrakis(carboxylatemethyl)propane-1-amine-3-ammonium									nickel	['monohydrate)']
ADOSUL	catena-((mu-1,1',1''-(1,3,5-triazine-2,4,6-triyl)tris(piperidine-4-carboxylato))-aqua-gadolinium dimethylformamide solvate trihydrate)	1	1	1	1,1',1''-(1,3,5-triazine-2,4,6-triyl)tris(piperidine-4-carboxylate)									lanthanum	['dimethylformamide', 'solvate', 'trihydrate)']
ADOTAS	catena-(bis(mu-4-(1H-imidazo[4,5-f][1,10]phenanthrolin-2-yl)benzoato)-strontium)	1	1	1	4-(1H-imidazo[4,5-f][1,10]phenanthrolin-2-yl)benzoate									europium	[]
ADOTEW	catena-(bis(mu-4-(1H-imidazo[4,5-f][1,10]phenanthrolin-2-yl)benzoato)-calcium)	1	1	1	4-(1H-imidazo[4,5-f][1,10]phenanthrolin-2-yl)benzoate									magnesium	[]
ADOXUP	catena-[(mu-4-hydroxy-5-oxidobenzene-1,3-disulfonato)-aqua-lanthanum(iii) monohydrate]	1	1	1	4-hydroxy-5-oxidobenzene-1,3-disulfonate									terbium	['monohydrate]']
ADUFOX	catena-(bis(mu-hydroxo)-bis(mu-1H-pyrazole-3,5-dicarboxylato)-tri-manganese)	1	1	1	hydroxo	1H-pyrazole-3,5-dicarboxylate								zinc	[]
ADUHEQ	catena-[tris(mu-benzene-1,3-dicarboxylato)-bis(ethane-1,2-diol)-di-terbium(iii) unknown solvate]	1	1	1	benzene-1,3-dicarboxylate)-bis(ethane-1,2-dio									cadmium	['unknown', 'solvate]']
ADUJER	catena-[(mu-1,3,6,8-tetra(1H-pyrazol-4-yl)-9H-carbazole)-dichoro-nickel(ii) unknown solvate]	1	1	1	1,3,6,8-tetra(1H-pyrazol-4-yl)-9H-carbazol									europium	['unknown', 'solvate]']
ADULIX	catena-[tetrakis(mu-iodo)-heptakis(mu-isonicotinato)-diaqua-penta-copper(i)-di-praseodymium(iii) benzene solvate]	1	1	1	iodo	isonicoate)-diaqua-penta-(								cadmium	['benzene', 'solvate]']
ADULIY	catena-[bis(mu-2-(pyrazin-2-yl)quinoline-4-carboxylato)-diaqua-di-copper(i)-copper(ii) bis(tetrafluoroborate)]	1	1	1	2-(pyrazin-2-yl)quinoline-4-carboxylate)-diaqua-di-(									zinc	['bis(tetrafluoroborate)]']
ADUROI	catena-[(mu!3$-4,4'-(Pyridine-3,5-diylbis(carbonylimino))dibenzoato)-aqua-zinc(ii) N,N-dimethylformamide unknown solvate hydrate]	1	1	1	4,4'-(Pyridine-3,5-diylbis(carbonylimino))dibenzoate									cadmium	['N,N-dimethylformamide', 'unknown', 'solvate', 'hydrate]']
ADUWIH	catena-[(mu!12$-3,3',3'',3''',3'''',3'''''-(Benzene-1,2,3,4,5,6-hexaylhexakis(methyleneoxy))hexabenzoato)-diaqua-tri-zinc(ii) N,N-dimethylformamide solvate heptahydrate]	1	1	1	u1-3,3',3'',3''',3'''',3'''''-(Benzene-1,2,3,4,5,6-hexaylhexakis									zinc	['N,N-dimethylformamide', 'solvate', 'heptahydrate]']
ADUWON	catena-[hexakis(dimethylammonium) bis(mu!6$-3,3',3'',3''',3'''',3'''''-(benzene-1,2,3,4,5,6-hexaylhexakis(methyleneoxy))hexabenzoato)-hexa-aqua-tri-nickel(ii) N,N-dimethylformamide solvate pentadecahydrate]	1	1	1	3,3',3'',3''',3'''',3'''''-(benzene-1,2,3,4,5,6-hexaylhexakis									lead	['N,N-dimethylformamide', 'solvate', 'pentadecahydrate]']
AFADAN	catena-(tris(mu!2$-1,2-bis-(1,2,4-triazol-1-yl)ethane)-iron(ii) bis(tetrafluoroborate) monohydrate)	1	1	1	1,2-bis-(1,2,4-triazol-1-yl)ethane									lead	['bis(tetrafluoroborate)', 'monohydrate)']
AFAMAW	catena-((mu!12$-Phosphato)-tris(mu!2$-4,4'-bipyridine)-octacosakis(mu!2$-oxo)-bis(2,2'-bipyridine)-octaoxo-tetra-copper(i)-dodeca-tungsten hydrate)	1	1	1	u1-Phosphate	4,4'-bipyridine	oxo)-bis(2,2'-bipyridine)-octaoxo-tetra-							zinc	['hydrate)']
AFECIY	catena-[bis(mu!5$-4,4'-Oxydibenzene-1,2-carboxylato)-bis(mu!2$-4,4'-bipyridine)-diaqua-tetra-zinc(ii) 4,4'-bipyridine clathrate]	1	1	1	4,4'-Oxydibenzene-1,2-carboxylate	4,4'-bipyridine								cadmium	["4,4'-bipyridine", 'clathrate]']
AFECIY01	catena-(bis(mu!5$-Oxybis(benzene-3,3',4,4'-tetracarboxylato))-bis(mu!2$-4,4'-bipyridine)-diaqua-tetra-zinc(ii) 4,4'-bipyridine solvate)	1	1	1	Oxybis(benzene-3,3',4,4'-tetracarboxylate)	4,4'-bipyridine								lanthanum	["4,4'-bipyridine", 'solvate)']
AFEDIA	catena-[tetrakis[mu!3$-5-(pyridine-4-chiarboxamido)isophthalato]-[tetraaqua-nickel(ii)-di-terbium(iii)] tetrahydrate]	1	1	1										cerium	['tetrahydrate]']
AFEFAU	catena-[[diaqua-tris(mu!2$-4,4'-bipyridine)bis[mu!2$-2-(carboxylatomethylsulfanyl)nicotinato]-di-cobalt(ii)] hydrate]	1	1	1	4,4'-bipyridine)bis[m2-(carboxylatemethylsulfanyl)nicoate]-di-(ii)]									praseodymium	['hydrate]']
AFEHUO	catena-(bis(mu!2$-4,4'-Bipyridine)-(mu!2$-hexafluoro-germanium)-copper(ii) octahydrate)	1	1	1	4,4'-Bipyridine	hexafluoro-								neodymium	['octahydrate)']
AFENEE	catena-[bis(mu!3$-1,2-bis(1-(4-Pyridyl)ethylideneamino)ethane)-di-silver(i) diperchlorate tetrahydrate]	1	1	1	1,2-bis(1-(4-Pyridyl)ethylideneamino)ethane									gadolinium	['diperchlorate', 'tetrahydrate]']
AFENOQ	catena-(bis(5-((2-Methyl-1H-imidazol-1-yl)methyl)isophthalato)-aqua-cobalt)	1	1	1										strontium	[]
AFENOQ01	catena-[(mu-5-((2-methyl-1H-imidazol-1-yl)methyl)isophthalato)-aqua-cobalt]	1	1	1	5-((2-methyl-1H-imidazol-1-yl)methyl)isophthalate									calcium	[]
AFENUX	catena-[(mu-2,3-dihydroxybutanedioato)-(mu-2,3-dioxybutanedioato)-(mu-4,4'-(ethane-1,2-diyl)dipyridine)-(mu-aqua)-tri-copper(ii) trihydrate]	1	1	1	2,3-dihydroxybutanedioate	2,3-dioxybutanedioate	4,4'-(ethane-1,2-diyl)dipyridine	aqua						lanthanum	['trihydrate]']
AFIDEZ	catena-((mu!8$-2-Hydroxyphosphonoacetato)-iron(ii)-sodium)	1	1	1	2-Hydroxyphosphonoacetate)-(i									manganese	[]
AFIDEZ01	catena-((mu!8$-2-Hydroxy(phosphono)acetato)-iron(ii)-sodium)	1	1	1	2-Hydroxy(phosphono)acetate)-(i									terbium	[]
AFIPAH	catena-(bis(mu!4$-Fumarato)-(mu!2$-oxalato)-tetra-aqua-di-lanthanum(iii) tetrahydrate)	1	1	1	Fumarate	oxalate								nickel	['tetrahydrate)']
AFIPAH01	catena-[bis(mu-fumarato)-(mu-oxalato)-tetra-aqua-di-lanthanum(iii) tetrahydrate]	1	1	1	fumarate	oxalate								copper	['tetrahydrate]']
AFIPUB	catena-((mu!3$-Squarato-O,O',O'')-(mu!2$-aqua)-aqua-cadmium(ii))	1	1	1	Squarate-O,O',O''	aqua								tin	[]
AFIRIT	catena-[(mu-1,1'-(butane-1,4-diyl)di(1H-imidazole))-bis(mu-2-(4-carboxylatobenzoyl)benzoato)-di-cadmium(ii)]	1	1	1	1,1'-(butane-1,4-diyl)di(1H-imidazole)	2-(4-carboxylatebenzoyl)benzoate								praseodymium	[]
AFITEP	catena-[(mu!2$-4,4'-Bipyridine-N,N')-(mu!2$-4,4'-ethyne-1,2-diyldibenzoato-O,O')-zinc dimethylformamide solvate]	1	1	1	4,4'-Bipyridine-N,N'	4,4'-ethyne-1,2-diyldibenzoate-O,O'								copper	['dimethylformamide', 'solvate]']
AFITIT	catena-[tetrakis(mu!4$-4,4'-Ethyne-1,2-diylbis(3-methylbenzoato)-O,O',O'',O''')-bis(mu!2$-4,4'-bipyridine-N,N')-tetra-zinc dimethylformamide solvate]	1	1	1	4,4'-Ethyne-1,2-diylbis(3-methylbenzoate)-O,O',O'',O''	4,4'-bipyridine-N,N'								zinc	['dimethylformamide', 'solvate]']
AFOJEK	catena-[(mu-benzene-1,2,4,5-tetracarboxylato)-(mu-2,5-dicarboxyterephthalato)-diaqua-di-neodymium]	1	1	1	benzene-1,2,4,5-tetracarboxylate	2,5-dicarboxyterephthalate								zinc	[]
AFOJEK01	catena-[(mu-benzene-1,2,4,5-tetracarboxylato)-(mu-2,5-dicarboxyterephthalato)-diaqua-di-neodymium]	1	1	1	benzene-1,2,4,5-tetracarboxylate	2,5-dicarboxyterephthalate								nickel	[]
AFOJIO	catena-((mu!6$-1,2,4,5-Benzenetetracarboxylato)-gadolinium)	1	1	1	1,2,4,5-Benzenetetracarboxylate									iron	[]
AFOQOC	catena-[bis(mu!3$-5-Carboxybenzene-1,3-dicarboxylato-O,O',O'',O''')-bis(mu!3$-5-carboxybenzene-1,3-dicarboxylato-O,O',O'')-bis(mu!3$-1,2,4-triazol-4-yl)-tetraaqua-penta-zinc(ii)]	2	1	1	5-Carboxybenzene-1,3-dicarboxylate-O,O',O'',O'''	5-carboxybenzene-1,3-dicarboxylate-O,O',O''	1,2,4-triazol-4-yl							copper	[]
AFOQOC01	catena-(bis(mu!3$-5-Carboxybenzene-1,3-dicarboxylato-O,O',O'',O''')-bis(mu!3$-5-carboxybenzene-1,3-dicarboxylato-O,O',O'')-bis(mu!3$-1,2,4-triazolato-N,N',N'')-tetraaqua-penta-zinc(ii))	2	1	1	5-Carboxybenzene-1,3-dicarboxylate-O,O',O'',O'''	5-carboxybenzene-1,3-dicarboxylate-O,O',O''	1,2,4-triazolate-N,N',N''							tungsten	[]
AFOQOC02	catena-[bis(mu!3$-5-Carboxybenzene-1,3-dicarboxylato-O,O',O'',O''')-bis(mu!3$-5-carboxybenzene-1,3-dicarboxylato-O,O',O'')-bis(mu!3$-1,2,4-triazol-4-yl)-tetra-aqua-penta-zinc(ii)]	2	1	1	5-Carboxybenzene-1,3-dicarboxylate-O,O',O'',O'''	5-carboxybenzene-1,3-dicarboxylate-O,O',O''	1,2,4-triazol-4-yl							zinc	[]
AFOQUI	catena-[bis(mu!4$-Benzene-1,3,5-tricarboxylato)-tetrakis(mu!3$-1,2,4-triazol-4-yl)-diaqua-penta-zinc(ii) tetrahydrate clathrate]	1	1	1	Benzene-1,3,5-tricarboxylate	1,2,4-triazol-4-yl								zinc	['tetrahydrate', 'clathrate]']
AFORCD	catena(Tetra-aqua-tetrakis(mu!2$-formato-O,O')-di-cadmium(ii))	1	1	1	formate-O,O'									nickel	[]
AFOROD	catena-[bis(mu!2$-Terephthalato)-bis(mu!2$-4-(3,5-dimethyl-1H-pyrazol-4-ylmethyl)-3,5-dimethyl-1H-pyrazole)-di-zinc(ii)]	1	1	1	Terephthalate	4-(3,5-dimethyl-1H-pyrazol-4-ylmethyl)-3,5-dimethyl-1H-pyrazol								terbium	[]
AFOTOF	catena-[bis(mu!4$-4,4'-Biphenyldicarboxylato-O,O,O',O'',O''')-(mu!4$-4,4'-biphenyldicarboxylato-O,O',O'',O''')-bis(formic acid)-di-europium(iii) unknown solvate]	2	1	1	4,4'-Biphenyldicarboxylate-O,O,O',O'',O'''	4,4'-biphenyldicarboxylate-O,O',O'',O'''								cobalt	['acid)-di-europium(iii)', 'unknown', 'solvate]']
AFOTUL	catena-[bis(mu!4$-4,4'-Biphenyldicarboxylato-O,O,O',O'',O''')-(mu!4$-4,4'-biphenyldicarboxylato-O,O',O'',O''')-bis(formic acid)-di-samarium(iii) unknown solvate]	2	1	1	4,4'-Biphenyldicarboxylate-O,O,O',O'',O'''	4,4'-biphenyldicarboxylate-O,O',O'',O'''								tin	['acid)-di-samarium(iii)', 'unknown', 'solvate]']
AFOVAT	catena-[bis(mu!4$-4,4'-Biphenyldicarboxylato-O,O,O',O'',O''')-(mu!4$-4,4'-biphenyldicarboxylato-O,O',O'',O''')-bis(formic acid)-di-lanthanum(iii) unknown solvate]	2	1	1	4,4'-Biphenyldicarboxylate-O,O,O',O'',O'''	4,4'-biphenyldicarboxylate-O,O',O'',O'''								copper	['acid)-di-lanthanum(iii)', 'unknown', 'solvate]']
AFOVEX	catena-[bis(mu!4$-4,4'-Biphenyldicarboxylato-O,O,O',O'',O''')-(mu!4$-4,4'-biphenyldicarboxylato-O,O',O'',O''')-bis(formic acid)-di-cerium(iii) unknown solvate]	2	1	1	4,4'-Biphenyldicarboxylate-O,O,O',O'',O'''	4,4'-biphenyldicarboxylate-O,O',O'',O'''								germanium	['acid)-di-cerium(iii)', 'unknown', 'solvate]']
AFOVIB	catena-[bis(mu!4$-4,4'-Biphenyldicarboxylato-O,O,O',O'',O''')-(mu!4$-4,4'-biphenyldicarboxylato-O,O',O'',O''')-bis(formic acid)-di-gadolinium(iii) unknown solvate]	2	1	1	4,4'-Biphenyldicarboxylate-O,O,O',O'',O'''	4,4'-biphenyldicarboxylate-O,O',O'',O'''								silver	['acid)-di-gadolinium(iii)', 'unknown', 'solvate]']
AFOVOH	catena-[bis(mu!4$-4,4'-Biphenyldicarboxylato-O,O,O',O'',O''')-(mu!4$-4,4'-biphenyldicarboxylato-O,O',O'',O''')-bis(formic acid)-di-neodymium(iii) unknown solvate]	2	1	1	4,4'-Biphenyldicarboxylate-O,O,O',O'',O'''	4,4'-biphenyldicarboxylate-O,O',O'',O'''								cobalt	['acid)-di-neodymium(iii)', 'unknown', 'solvate]']
AFOWOK	catena-[bis(mu-4,4'-([(carboxylatomethyl)azanediyl]bis{(ethane-2,1-diyl)[(carboxylatomethyl)azanediyl]methylene})dibenzoato)-diaqua-penta-cadmium(ii) N,N-dimethylformamide solvate octahydrate]	1	1	1	4,4'-([(carboxylatemethyl)azanediyl]bis{(ethane-2,1-diyl)[(carboxylatemethyl)azanediyl]methylene})dibenzoate									cobalt	['N,N-dimethylformamide', 'solvate', 'octahydrate]']
AFOXAX	catena-[tetrakis(oxonium) tris(mu-perylene-3,4,9,10-tetracarboxylato)-octa-potassium trihydrate]	1	1	1	perylene-3,4,9,10-tetracarboxylate									copper	['trihydrate]']
AFOYAW	catena-(tris(mu!4$-4,4'-(1,4-Phenylene)-bis(1,2,4-triazole)-N,N',N'',N''')-bis(mu!2$-4,4'-(1,4-phenylene)-bis(1,2,4-triazole)-N,N')-bis(mu!2$-hydroxo)-diaqua-tetra-copper(ii) hexakis(trifluoromethanesulfonate) decahydrate)	1	1	1	4,4'-(1,4-Phenylene)-bis(1,2,4-triazole)-N,N',N'',N'	4,4'-(1,4-phenylene)-bis(1,2,4-triazole)-N,	hydroxo							sodium	['hexakis(trifluoromethanesulfonate)', 'decahydrate)']
AFOYEA	catena-((mu!4$-4,4'-(1,4-Phenylene)-bis(1,2,4-triazole)-N,N',N'',N''')-bis(mu!3$-sulfato-O,O',O'')-bis(mu!2$-hydroxo)-diaqua-tri-copper(ii))	1	1	1	4,4'-(1,4-Phenylene)-bis(1,2,4-triazole)-N,N',N'',N'	sulfate-O,O',O''	hydroxo							iron	[]
AFOYEB	catena-(bis(mu!4$-D-Saccharinato)-di-cobalt methanol solvate hemihydrate)	1	1	1	D-Saccharinate									sodium	['methanol', 'solvate', 'hemihydrate)']
AFUKAP	catena-[(mu!10$-hexakis(4-(carboxylatophenyl)oxymethyl)-3-oxapentane)-(mu!2$-1,1'-(1,4-phenylene)bis(1H-imidazole))-tri-manganese dimethylformamide solvate]	1	1	1	u1-hexakis(4-(carboxylatephenyl)oxymethyl)-3-oxapentan	1,1'-(1,4-phenylene)bis(1H-imidazole)								iron	['dimethylformamide', 'solvate]']
AFUKET	catena-[(mu!10$-hexakis(4-(carboxylatophenyl)oxymethyl)-3-oxapentane)-(mu!2$-1,1'-(1,4-phenylene)bis(1H-imidazole))-diaqua-tri-manganese dimethylformamide solvate hydrate]	1	1	1	u1-hexakis(4-(carboxylatephenyl)oxymethyl)-3-oxapentan	1,1'-(1,4-phenylene)bis(1H-imidazole)								lanthanum	['dimethylformamide', 'solvate', 'hydrate]']
AFUPEX	catena-((mu!4$-Benzene-1,3,5-tricarboxylato)-(N,N-dimethylformamide-O)-(dimethylsulfoxide-O)-thulium)	1	1	1	Benzene-1,3,5-tricarboxylate)-(N,N-dimethylformamide-O)-(dimethylsulfoxide									lanthanum	[]
AFUVUV	catena-[tris(mu-benzene-1,3,5-tricarboxylato)-hexakis(1H-benzimidazole)-tetra-cobalt unknown solvate]	1	1	1	benzene-1,3,5-tricarboxylate)-hexakis(1H-benzimidazol									cadmium	['unknown', 'solvate]']
AGABIU	catena-(Penta-lithium tris(mu!4$-N,N'-(1,3-phenylene)-bis(oxamato))-hexaaqua-tri-lithium(i)-di-nickel(ii) hydrate)	1	1	1	N,N'-(1,3-phenylene)-bis(oxamate))-hexaaqua-tri-									cadmium	['hydrate)']
AGADUK	catena-[(mu-(hexane-1,6-diylbis{[(phosphonomethyl)azanediyl]methylene})bis[hydrogen (phosphonato)])-di-lithium]	1	1	1	(hexane-1,6-diylbis{[(phosphonomethyl)azanediyl]methylene})bis[hydrogen									zinc	['(phosphonato)])-di-lithium]']
AGARUW	catena-(bis(mu!4$-Pyrazole-3,5-dicarboxylato-N,O,O,O',O'',O''')-(mu!4$-carbonato-O,O,O',O',O'',O'')-diaqua-di-lanthanum heptahydrate)	1	1	1	Pyrazole-3,5-dicarboxylate-N,O,O,O',O'',O'''	carbonate-O,O,O',O',O'',O''								zinc	['heptahydrate)']
AGDCNM	catena-(tetrakis((mu!3$-dicyanonitromethanide)-silver(i)))	1	1	1	dicyanonitromethanide									neodymium	[]
AGEDIC	catena-[(mu-but-2-enedioato)-(mu-hydroxo)-gallium tetrahydrate]	1	1	1	but-2-enedioate	hydroxo								neodymium	['tetrahydrate]']
AGEGUR	catena-[tris(mu-anthracene-9,10-dicarboxylato)-tetrakis(N,N-dimethylformamide)-di-terbium(iii) unknown solvate]	1	1	1	anthracene-9,10-dicarboxylate)-tetrakis(N,N-dimethylformamid									gadolinium	['unknown', 'solvate]']
AGEHAY	catena-[(mnaphthalene-1,4-dicarboxylato)-(N,N-dimethylacetamide)-di-terbium(iii)]	1	1	1										zinc	[]
AGEQEK	catena-[(mu!2$-Benzene-1,2,4,5-tetracarboxylato)-bis(mu!2$-1,1'-(1,4-phenylenebis(methylene))bis(1H-imidazole))-di-silver(i) bis((mu!2$-1,1'-(1,4-phenylenebis(methylene))bis(1H-imidazole))-silver(i)) nonadecahydrate]	1	1	1	Benzene-1,2,4,5-tetracarboxylate	1,1'-(1,4-phenylenebis								zinc	["bis((mu!-1,1'-(1,4-phenylenebis(methylene))bis(1H-imidazole))-silver(i))", 'nonadecahydrate]']
AGESIP	catena-[bis(mu!6$-Squarato-O,O,O',O'',O'',O''')-bis(mu!3$-hydroxo)-tri-copper(ii) tetrahydrate]	1	1	1	Squarate-O,O,O',O'',O'',O'''	hydroxo								zinc	['tetrahydrate]']
AGEVAM	catena-(bis(mu-3,6-bis[(1H-imidazol-5-yl)methyl]piperazine-2,5-dione)-bis(mu-oxalato)-di-manganese(ii))	1	1	1	3,6-bis[(1H-imidazol-5-yl)methyl]piperazine-2,5-dione	oxalate								zinc	[]
AGIMIO	catena-[(mu!4$-5-Aminotetrazolyl)-(mu!4$-isophthalato)-(mu!3$-5-aminotetrazolyl)-aqua-di-manganese(ii) ethanol solvate]	1	1	1	5-Aminotetrazolyl	isophthalate	5-aminotetrazolyl							cadmium	['ethanol', 'solvate]']
AGIMOU	catena-[tetrakis(mu!3$-5-Aminotetrazolyl)-bis(mu!2$-chloro)-diaqua-tri-manganese methanol solvate]	1	1	1	5-Aminotetrazolyl	chloro								zinc	['methanol', 'solvate]']
AGOFEJ	catena-[tetrakis(mu!5$-4,4'-(Methylenebis(3,5-dimethyl-1H-pyrazole-1,4-diyl))dibenzoato)-diaqua-bis(ethanol)-di-copper(i)-tetra-copper(ii) dinitrate N,N-dimethylformamide solvate]	1	1	1	4,4'-(Methylenebis(3,5-dimethyl-1H-pyrazole-1,4-diyl))dibenzoate)-diaqua-bis(ethanol)-di-									cadmium	['dinitrate', 'N,N-dimethylformamide', 'solvate]']
AGOGOU	catena-[(mu!2$- 4H-1,2,4-Triazole)-pentakis(mu!2$-fluoro)-di-iron]	1	1	1	4H-1,2,4-Triazole	fluoro								potassium	[]
AGOMOZ	catena-((mu!2$-1,4-bis(imidazol-1-ylmethyl)benzene-N,N')-(mu!2$-hydrogen imidazole-4,5-dicarboxylato-N,N',O)-cadmium(ii))	1	1	1	1,4-bis(imidazol-1-ylmethyl)benzene-N,N'	hydrogen								copper	["imidazole-4,5-dicarboxylato-N,N',O)-cadmium(ii))"]
AGONAM	catena-(1,4-bis(imidazol-3-ium-1-ylmethyl)benzene bis(mu!4$-hydrogen 1,2,4,5-benzenetetracarboxylato)-di-cadmium)	1	1	1	hydrogen									copper	['1,2,4,5-benzenetetracarboxylato)-di-cadmium)']
AGONEQ	catena-(1,3-bis(imidazol-3-ium-1-ylmethyl)benzene (mu!4$-benzene-1,2,4,5-tetracarboxylato-O,O',O'',O''',O'''',O''''')-cadmium)	2	1	1	benzene-1,2,4,5-tetracarboxylate-O,O',O'',O''',O'''',O'''''									cobalt	[]
AGONIU	catena-((mu!4$-1,2,4,5-benzenetetracarboxylato-O,O',O'',O''')-bis(mu!2$-1,3-bis(imidazol-1-ylmethyl)benzene-N,N')-di-zinc)	2	1	1	1,2,4,5-benzenetetracarboxylate-O,O',O'',O'''	1,3-bis(imidazol-1-ylmethyl)benzene-N,N'								manganese	[]
AGOVID	catena-(tris(mu!4$-Biphenyl-4,4'-dicarboxylato)-hexakis(mu!3$-4-(pyridin-4-yl)benzoato)-bis(mu!3$-oxo)-hexa-indium dinitrate)	1	1	1	Biphenyl-4,4'-dicarboxylate	4-(pyridin-4-yl)benzoate	oxo							manganese	['dinitrate)']
AGOWAW	catena-(tris(mu!4$-Terephthalato)-bis(mu!3$-oxo)-hexakis(mu!3$-4-(4-pyridyl)benzoato)-hexa-indium dinitrate)	1	1	1	Terephthalate	oxo	4-(4-pyridyl)benzoate							thulium	['dinitrate)']
AGOWEA	catena-(tris(mu!4$-Terephthalato)-hexakis(mu!3$-isonicotinato)-bis(mu!3$-oxo)-hexa-indium dinitrate)	1	1	1	Terephthalate	isonicoate	oxo							cobalt	['dinitrate)']
AGOXAL	catena((mu!6$-Oxalato)-di-silver)	1	1	1	Oxalate									lithium	[]
AGOXAL02	catena((mu!6$-Oxalato)-di-silver)	1	1	1	Oxalate									nickel	[]
AGOXAL03	catena((mu!6$-Oxalato)-di-silver)	1	1	1	Oxalate									lanthanum	[]
AGOXAL04	catena-((mu!6$-Oxalato)-di-silver)	1	1	1	Oxalate									silver	[]
AGOYUS	catena-[(mu!3$-Thiophene-2,5-dicarboxylato)-(mu!2$-4,4'-bipyridine)-zinc(ii)]	1	1	1	Thiophene-2,5-dicarboxylate	4,4'-bipyridine								gallium	[]
AGOZAY	catena-(bis(mu!4$-Naphthalene-1,4-dicarboxylato)-(mu!2$-aqua)-(mu!2$-1,1'-(butane-1,4-diyl)diimidazole)-di-manganese(ii))	1	1	1	Naphthalene-1,4-dicarboxylate	aqua	1,1'-(butane-1,4-diyl)diimidazole							terbium	[]
AGOZED	catena-[bis(mu!3$-Thiophene-2,5-dicarboxylato)-bis(mu!2$-4,4'-bipyridine)-di-cadmium(ii)]	1	1	1	Thiophene-2,5-dicarboxylate	4,4'-bipyridine								terbium	[]
AGOZED01	catena-[(mu!3$-Thiophene-2,5-dicarboxylato)-(mu!2$-4,4'-bipyridine)-cadmium(ii)]	1	1	1	Thiophene-2,5-dicarboxylate	4,4'-bipyridine								silver	[]
AGSLFA	catena-((mu!6$-Ethane-1,2-disulfonato)-di-silver(i))	1	1	1	Ethane-1,2-disulfonate									copper	[]
AGSLFB	catena-((mu!10$-Butane-1,4-disulfonato)-di-silver(i))	1	1	1	u1-Butane-1,4-disulfonate									manganese	[]
AGULAQ	catena-((mu!5$-3-Carboxy-1-((carboxy-O)methyl)-5-oxopyridiniumato)-aqua-manganese monohydrate)	1	1	1	3-Carboxy-1-((carboxy-O)methyl)-5-oxopyridiniumat									manganese	['monohydrate)']
AGUMAR	catena-(bis((mu!5$-Pyridine-2,4,6-tricarboxylato)-(mu!3$-hydroxo))-tetra-copper(ii))	1	1	1	Pyridine-2,4,6-tricarboxylate	hydroxo)								manganese	[]
AGUPOI	catena-((mu!3$-Malonato)-(mu!2$-4'-(4-pyridyl)-4,2':6',4''-terpyridine)-cadmium(ii) monohydrate)	1	1	1	Malonate	4'-(4-pyridyl)-4,2':6',4''-terpyridin								copper	['monohydrate)']
AGUQEZ	catena-((mu!3$-Benzene-1,3,5-tricarboxylato)-(mu!3$-1-(3,5-bis(1H-imidazol-1-yl)phenyl)-1H-imidazole)-(mu!2$-oxo)-di-zinc trihydrate)	1	1	1	Benzene-1,3,5-tricarboxylate	1-(3,5-bis(1H-imidazol-1-yl)phenyl)-1H-imidazol	oxo							iron	['trihydrate)']
AGUQID	catena-(bis((mu!3$-Benzene-1,3,5-tricarboxylato)-(mu!2$-1,1'-biphenyl-4,4'-diylbis(1H-imidazole))-aqua)-tri-zinc tetrahydrate)	1	1	1	Benzene-1,3,5-tricarboxylate	1,1'-biphenyl-4,4'-diylbis(1H-imidazole))-aqu								cadmium	['tetrahydrate)']
AGUQOJ	catena-(bis((mu!4$-Benzene-1,3,5-tricarboxylato-O,O',O'',O''',O'''')-(mu!2$-4,4'-bis(1-imidazolyl)biphenyl-N,N')-(aqua))-tri-nickel(ii) trihydrate)	2	1	1	Benzene-1,3,5-tricarboxylate-O,O',O'',O''',O''''	4,4'-bis(1-imidazolyl)biphenyl-N,N')-(aqua								zinc	['trihydrate)']
AGUQOJ01	catena-[bis(mu-benzene-1,3,5-tricarboxylato)-bis(mu-1,1'-([1,1'-biphenyl]-4,4'-diyl)di(1H-imidazole))-bis(aqua)-tri-nickel(ii) trihydrate]	1	1	1	benzene-1,3,5-tricarboxylate	1,1'-([1,1'-biphenyl]-4,4'-diyl)di(1H-imidazole))-bis(aqu								indium	['trihydrate]']
AGUTUS	catena-((mu!3$-4,4'-Bi(1,2,4-triazole))-(mu!2$-4,4'-bi(1,2,4-triazole))-(nitrato-O)-copper(ii) nitrate monohydrate)	1	1	1	4,4'-Bi(1,2,4-triazole)	4,4'-bi(1,2,4-triazole))-(nitrate-								indium	['nitrate', 'monohydrate)']
AGUVEE	catena-(hexakis(mu!2$-4,4'-Bi(1,2,4-triazole))-di-copper(ii) tetrakis(trifluoroacetate))	1	1	1	4,4'-Bi(1,2,4-triazole)									indium	['tetrakis(trifluoroacetate))']
AGUWEG01	catena-((mu-4-chloro-2-oxy-5-hydroxy-3,6-dioxocyclohexa-1,4-diene-1-carbonitrile)-potassium)	1	1	1	4-chloro-2-oxy-5-hydroxy-3,6-dioxocyclohexa-1,4-diene-1-carbonitrile									tin	[]
AGUWUV	catena-((mu!4$-Benzene-1,2,4,5-tetracarboxylato)-bis(mu!3$-2-(1H-tetrazol-5-yl)pyrazine)-tetra-aqua-tri-nickel(ii) hydrate)	1	1	1	Benzene-1,2,4,5-tetracarboxylate	2-(1H-tetrazol-5-yl)pyrazine								silver	['hydrate)']
AGUXIL	catena-(bis(mu!3$-5-Chloro-6-oxo-1,6-dihydropyridine-3-carboxylato)-(mu!3$-oxalato)-(mu!2$-oxalato)-aqua-di-dysprosium dihydrate)	1	1	1	5-Chloro-6-oxo-1,6-dihydropyridine-3-carboxylate	oxalate	oxalate							silver	['dihydrate)']
AHABET	catena-(dimethylammonium bis(mu-1,1'-biphenyl-4,4'-dicarboxylato)-scandium)	1	1	1	1,1'-biphenyl-4,4'-dicarboxylate									silver	[]
AHADUJ	catena-((mu!4$-Butane-1,2,3,4-tetracarboxylato)-bis(mu!2$-1,2-bis(imidazol-1-ylmethyl)benzene)-di-cobalt(ii) octahydrate)	1	1	1	Butane-1,2,3,4-tetracarboxylate	1,2-bis(imidazol-1-ylmethyl)benzene								silver	['octahydrate)']
AHAFAR	catena-((mu!4$-Butane-1,2,3,4-tetracarboxylato)-bis(mu!2$-1,3-bis(imidazol-1-ylmethyl)benzene)-di-cobalt(ii) dihydrate)	1	1	1	Butane-1,2,3,4-tetracarboxylate	1,3-bis(imidazol-1-ylmethyl)benzene								zinc	['dihydrate)']
AHAFEV	catena-(bis(mu!4$-Butane-1,2,3,4-tetracarboxylato)-tetrakis(mu!2$-1,4-bis(imidazol-1-ylmethyl)benzene)-tetra-cobalt(ii) hexahydrate)	1	1	1	Butane-1,2,3,4-tetracarboxylate	1,4-bis(imidazol-1-ylmethyl)benzene								manganese	['hexahydrate)']
AHAJUP	catena-(tetrakis(mu!2$-Chloro)-bis(mu!2$-bis(imidazol-1-yl)methane-N,N')-di-cadmium)	1	1	1	Chloro	bis(imidazol-1-yl)methane-N,N'								cadmium	[]
AHAJUP01	catena-(bis(mu-chloro)-(mu-1,1'-methylenebis(1H-imidazole))-cadmium)	1	1	1	chloro	1,1'-methylenebis(1H-imidazole)								cadmium	[]
AHAKEA	catena-((mu!4$-4-Oxypyridine-2,6-dicarboxylato)-triaqua-cerium(iii))	1	1	1	4-Oxypyridine-2,6-dicarboxylate									silver	[]
AHALEB	catena-((mu!4$-4-Oxypyridine-2,6-dicarboxylato)-triaqua-lanthanum(iii))	1	1	1	4-Oxypyridine-2,6-dicarboxylate									silver	[]
AHALEB01	catena-((mu!4$-4-oxidopyridine-2,6-dicarboxylato)-triaqua-lanthanum)	1	1	1	4-oxidopyridine-2,6-dicarboxylate									manganese	[]
AHALEB02	catena-((mu!4$-4-Oxypyridine-2,6-dicarboxylato)-triaqua-lanthanum(iii))	1	1	1	4-Oxypyridine-2,6-dicarboxylate									copper	[]
AHAMAY	catena-(Ethylenediammonium tetrakis(mu!5$-2-hydroxyphosphonoacetato)-bis(mu!4$-2-hydroxyphosphonoacetato)-bis(mu!3$-hydrogen 2-hydroxyphosphonoacetato)-tetra-aqua-deca-zinc hexahydrate)	1	1	1	2-hydroxyphosphonoacetate	2-hydroxyphosphonoacetate	hydrogen							cadmium	['2-hydroxyphosphonoacetato)-tetra-aqua-deca-zinc', 'hexahydrate)']
AHAMAZ	catena-[hexakis(mu!3$-4,5-Dicyanoimidazolyl)-hexakis(mu!2$-4,5-dicyanoimidazolyl)-dodeca-aqua-hexa-cadmium-potassium bromide]	1	1	1	4,5-Dicyanoimidazolyl	4,5-dicyanoimidazolyl								zinc	['bromide]']
AHAMIH	catena-[hexakis(mu!3$-4,5-Dicyanoimidazolyl)-hexakis(mu!2$-4,5-dicyanoimidazolyl)-dodeca-aqua-hexa-cadmium-sodium bromide]	1	1	1	4,5-Dicyanoimidazolyl	4,5-dicyanoimidazolyl								zinc	['bromide]']
AHAMON	catena-[hexakis(mu!3$-4,5-Dicyanoimidazolyl)-hexakis(mu!2$-4,5-dicyanoimidazolyl)-dodeca-aqua-hexa-cadmium-sodium chloride]	1	1	1	4,5-Dicyanoimidazolyl	4,5-dicyanoimidazolyl								nickel	['chloride]']
AHAMUT	catena-[hexakis(mu!3$-4,5-Dicyanoimidazolyl)-hexakis(mu!2$-4,5-dicyanoimidazolyl)-dodeca-aqua-hexa-cadmium-sodium iodide]	1	1	1	4,5-Dicyanoimidazolyl	4,5-dicyanoimidazolyl								nickel	['iodide]']
AHANAA	catena-[hexakis(mu!3$-4,5-Dicyanoimidazolyl)-hexakis(mu!2$-4,5-dicyanoimidazolyl)-dodeca-aqua-hexa-cadmium-rubidium chloride]	1	1	1	4,5-Dicyanoimidazolyl	4,5-dicyanoimidazolyl								copper	['chloride]']
AHANEE	catena-[hexakis(mu!3$-4,5-Dicyanoimidazolyl)-hexakis(mu!2$-4,5-dicyanoimidazolyl)-dodeca-aqua-hexa-cadmium-rubidium bromide]	1	1	1	4,5-Dicyanoimidazolyl	4,5-dicyanoimidazolyl								copper	['bromide]']
AHANII	catena-[hexakis(mu!3$-4,5-Dicyanoimidazolyl)-hexakis(mu!2$-4,5-dicyanoimidazolyl)-dodeca-aqua-hexa-cadmium-rubidium iodide]	1	1	1	4,5-Dicyanoimidazolyl	4,5-dicyanoimidazolyl								potassium	['iodide]']
AHANOO	catena-[hexakis(mu!3$-4,5-Dicyanoimidazolyl)-hexakis(mu!2$-4,5-dicyanoimidazolyl)-dodeca-aqua-hexa-cadmium-potassium iodide]	1	1	1	4,5-Dicyanoimidazolyl	4,5-dicyanoimidazolyl								nickel	['iodide]']
AHEBAS	catena-[bis(mu!6$-5-((2-carboxylatopyrrolidin-1-yl)carbonyl)isophthalato)-aqua-bis(pyridine)-tri-copper tetrahydrofuran unknown solvate hydrate]	1	1	1	5-((2-carboxylatepyrrolidin-1-yl)carbonyl)isophthalate)-aqua-bis(pyridin									dysprosium	['tetrahydrofuran', 'unknown', 'solvate', 'hydrate]']
AHEFAU	catena-((mu!4$-Benzene-1,4-dicarboxylato-2,5-dicarboxylic acid)-(mu!2$-hydroxo)-iron(iii) monohydrate clathrate)	1	1	1	Benzene-1,4-dicarboxylate-2,5-dicarboxylic									scandium	['acid)-(mu!-hydroxo)-iron(iii)', 'monohydrate', 'clathrate)']
AHEFAU01	catena-((mu!4$-Benzene-1,4-dicarboxylato-2,5-dicarboxylic acid)-(mu!2$-hydroxo)-iron(iii) hydrate clathrate)	1	1	1	Benzene-1,4-dicarboxylate-2,5-dicarboxylic									cobalt	['acid)-(mu!-hydroxo)-iron(iii)', 'hydrate', 'clathrate)']
AHEFAW	catena-[bis(mu-cyclobutane-1,1-dicarboxylato)-(mu-4,4'-ethane-1,2-diyldipyridine)-diaqua-di-manganese]	1	1	1	cyclobutane-1,1-dicarboxylate	4,4'-ethane-1,2-diyldipyridine								cobalt	[]
AHEMEG	catena-(tetrakis(mu!2$-Isonicotinato-N,O)-bis(mu!2$-hydroxo)-tri-copper(ii))	1	1	1	Isonicoate-N,O	hydroxo								cobalt	[]
AHEMOQ	catena-((mu!8$-Naphthalene-2,6-dicarboxylato)-di-lithium)	1	1	1	Naphthalene-2,6-dicarboxylate									cadmium	[]
AHEQAH	catena-[(mu-4,4',4''-(benzene-1,3,5-triyltriethyne-2,1-diyl)tribenzoato)-diaqua-holmium N,N-dimethylformamide unknown solvate dihydrate]	1	1	1	4,4',4''-(benzene-1,3,5-triyltriethyne-2,1-diyl)tribenzoate									cadmium	['N,N-dimethylformamide', 'unknown', 'solvate', 'dihydrate]']
AHESOY	catena-((mu-1,1'-(butane-1,4-diyl)bis(3-methyl-1,3-dihydro-2H-imidazole-2-thione))-silver tetraoxo-chromium(vi))	1	1	1	1,1'-(butane-1,4-diyl)bis(3-methyl-1,3-dihydro-2H-imidazole-2-thione)									cerium	['tetraoxo-chromium(vi))']
AHETAK	catena-[octakis(mu-azido)-(mu-hydroxo)-octakis(mu-isonicotinato)-octa-cobalt unknown solvate]	1	1	1	azido	hydroxo	isonicoate							lanthanum	['unknown', 'solvate]']
AHEYIX	catena-[bis(mu-2,6-di(1H-imidazol-1-yl)pyridine)-bis(mu-hydrogen 3,3',3''-(2,4,6-trioxo-1,3,5-triazinane-1,3,5-triyl)tripropanoato)-di-cadmium]	1	1	1	2,6-di(1H-imidazol-1-yl)pyridine	hydrogen3,3',3''-(2,4,6-trioxo-1,3,5-triazinane-1,3,5-triyl)tripropanoate								lanthanum	[]
AHIHIL	catena-[tetrakis(mu-azido)-tetrakis(mu-3,5-diamino-1,2,4-triazolato)-tetra-cadmium(ii)]	1	1	1	azido	3,5-diamino-1,2,4-triazolate								lanthanum	[]
AHIJAF	catena-[octakis(mu-azido)-bis(mu-1,1'-(butane-1,4-diyl)bis(1H-tetrazole))-tetra-cadmium(ii)]	1	1	1	azido	1,1'-(butane-1,4-diyl)bis(1H-tetrazole)								potassium	[]
AHIJOQ	catena-[(mu!6$-Tartrato)-lead(ii)]	1	1	1	Tartrate									cadmium	[]
AHIJOQ01	catena-[(mu-Tartrato)-lead(ii)]	1	1	1	Tartrate									sodium	[]
AHINEL	catena-((mu!3$-3,8-bis(1H-imidazol-1-yl)-1,10-phenanthroline-N,N',N'',N''')-bis(mu!2$-D-camphorato-O,O',O'',O''')-aqua-di-cadmium(ii))	1	1	1	3,8-bis(1H-imidazol-1-yl)-1,10-phenanthroline-N,N',N'',N''	D-camphorate-O,O',O'',O'''								cadmium	[]
AHINIP	catena-(bis(mu!2$-D-Camphorato-O,O',O'')-bis(mu!2$-3,8-bis(1H-imidazol-1-yl)-1,10-phenanthroline-N,N')-di-zinc(ii) pentahydrate)	1	1	1	D-Camphorate-O,O',O''	3,8-bis(1H-imidazol-1-yl)-1,10-phenanthroline-N,N								sodium	['pentahydrate)']
AHISER	catena-[(mu-2,4-bis(carboxylatomethoxy)benzoato)-sodium-zinc]	1	1	1	2,4-bis(carboxylatemethoxy)benzoate									cadmium	[]
AHISUI	catena-(tris(mu-isophthalato)-tetra-aqua-di-praseodymium dimethylformamide solvate monohydrate)	1	1	1	isophthalate									sodium	['dimethylformamide', 'solvate', 'monohydrate)']
AHITAP	catena-(tris(mu-isophthalato)-tetra-aqua-di-neodymium dimethylformamide solvate monohydrate)	1	1	1	isophthalate									cadmium	['dimethylformamide', 'solvate', 'monohydrate)']
AHITET	catena-(tris(mu-isophthalato)-tetra-aqua-di-gadolinium dimethylformamide solvate monohydrate)	1	1	1	isophthalate									rubidium	['dimethylformamide', 'solvate', 'monohydrate)']
AHIZAU	catena-[tetrakis(3-methyl-1-pentyl-1H-imidazol-3-ium) (mu-bromo)-octakis(mu-naphthalene-1,4-dicarboxylato)-tetra-cobalt-penta-sodium]	1	1	1	bromo	naphthalene-1,4-dicarboxylate								cadmium	[]
AHIZOH	catena-((mu!4$-3,5-Diaminobenzoato-N,N',O,O')-(mu!2$-azido-N,N'')-manganese(ii))	1	1	1	3,5-Diaminobenzoate-N,N',O,O'	azido-N,N''								rubidium	[]
AHIZOI	catena-[(mu-4-carboxy[1,1'-biphenyl]-2,3',5',6-tetracarboxylato)-aqua-bis(2,2'-bipyridine)-di-cobalt]	1	1	1	4-carboxy[1,1'-biphenyl]-2,3',5',6-tetracarboxylate)-aqua-bis(2,2'-bipyridin									cadmium	[]
AHIZUN	catena-((mu!4$-3,5-Diaminobenzoato-N,N',O,O')-(mu!2$-azido-N,N)-cadmium(ii))	1	1	1	3,5-Diaminobenzoate-N,N',O,O'	azido-N,N								rubidium	[]
AHOBAB	catena-((mu!3$-Azido-N,N,N'')-(mu!3$-4-aminobenzoato-N,O,O')-manganese(ii))	1	1	1	Azido-N,N,N''	4-aminobenzoate-N,O,O'								cadmium	[]
AHOBEG	catena-[1,1'-(1,4-phenylene)bis(1H-imidazol-3-ium) bis((mu-aqua)-(mu-biphenyl-2,3',4,5',6-pentacarboxylato)-(mu-1,1'-(1,4-phenylene)bis(1H-imidazole))-triaqua-di-cobalt)]	1	1	1	aqua	biphenyl-2,3',4,5',6-pentacarboxylate	1,1'-(1,4-phenylene)bis(1H-imidazole)							potassium	[]
AHOBIK	catena-[bis(mu-4-carboxy[1,1'-biphenyl]-2,3',5',6-tetracarboxylato)-tetrakis(mu-1,1'-(1,4-phenylenebis(methylene))bis(1H-imidazole))-tetra-cobalt tetrahydrate]	1	1	1	4-carboxy[1,1'-biphenyl]-2,3',5',6-tetracarboxylate	1,1'-(1,4-phenylenebis								cadmium	['tetrahydrate]']
AHOKIR01	catena-((mu!8$-1,4-Butylene-diphosphonato)-bis(mu!2$-aqua)-di-copper(ii) monohydrate)	1	1	1	1,4-Butylene-diphosphonate	aqua								copper	['monohydrate)']
AHOMEQ	catena-((mu!8$-Acetylenedicarboxylato)-(mu!6$-oxalato)-tetra-thallium(i))	1	1	1	Acetylenedicarboxylate	oxalate								manganese	[]
AHOSEV	catena-(bis(mu!3$-eta$4!-Benzoquinone-O,O')-hexacarbonyl-tri-manganese(ii))	1	1	1	et4-Benzoquinone-O,O'									copper	[]
AHOSUL	catena-(bis(mu!3$-eta$4!-Benzoquinone-O,O')-hexacarbonyl-cobalt(ii)-di-manganese(ii))	1	1	1	et4-Benzoquinone-O,O')-hexacarbonyl-(i									tin	[]
AHOXUT	catena-[bis(mu-propane-1,2,3-tricarboxylato)-tetraoxo-tetra-aqua-barium(ii)-di-uranium(vi)]	1	1	1	propane-1,2,3-tricarboxylate)-tetraoxo-tetra-aqua-(i									lithium	[]
AHOYAA	catena-[bis(mu-propane-1,2,3-tricarboxylato)-(1,4,8,11-tetraazacyclotetradecane)-tetraoxo-nickel(ii)-di-uranium(vi)]	1	1	1	propane-1,2,3-tricarboxylate)-(1,4,8,11-tetraazacyclotetradecane)-tetraoxo-(									holmium	[]
AHOYEE	catena-[bis(mu-propane-1,2,3-tricarboxylato)-(5,5,7,12,12,14-hexamethyl-1,4,8,11-tetraazacyclotetradecane)-tetraoxo-copper(ii)-di-uranium(vi)]	1	1	1	propane-1,2,3-tricarboxylate)-(5,5,7,12,12,14-hexamethyl-1,4,8,11-tetraazacyclotetradecane)-tetraoxo-(									silver	[]
AHUBIO	catena-(bis(mu!3$-2,4-Dinitrophenoxo)-lead(ii))	1	1	1	2,4-Dinitrophenoxo									cobalt	[]
AHUDEP	catena-[tetrakis(mu-pyridine-3-carboxylato)-bis(mu-oxo)-tetrakis(mu-iodo)-octa-n-butyl-tetra-copper(i)-tetra-tin(iv)]	1	1	1	pyridine-3-carboxylate	oxo	iodo)-octa-n-butyl-tetra-(							tin	[]
AHUJEV	catena-((mu-2,2',5,5'-tetrafluoro-3,3',6,6'-tetrakis(methylsulfanyl)[1,1'-biphenyl]-4,4'-dicarboxylato)-aqua-lead unknown solvate)	1	1	1	2,2',5,5'-tetrafluoro-3,3',6,6'-tetrakis									cadmium	['unknown', 'solvate)']
AHUTIH	catena-[bis(mu!4$-(2RS,3RS)-Tartrato-O,O',O'',O''',O'''',O''''')-(mu!2$-oxalato-O,O',O'',O''')-diaqua-di-lanthanum(iii) tetrahydrate]	2	1	1	(2RS,3RS)-Tartrate-O,O',O'',O''',O'''',O''''	oxalate-O,O',O'',O'''								cadmium	['tetrahydrate]']
AJABIX	catena-[(mu!3$-3,5-Diethyl-1,2,4-triazolato)-copper acetylene clathrate]	1	1	1	3,5-Diethyl-1,2,4-triazolate									cadmium	['acetylene', 'clathrate]']
AJABIX01	catena-[(mu!3$-3,5-Diethyl-1,2,4-triazolato)-copper acetylene clathrate]	1	1	1	3,5-Diethyl-1,2,4-triazolate									lead	['acetylene', 'clathrate]']
AJABOD	catena-[(mu!3$-3,5-Diethyl-1,2,4-triazolato)-copper carbon dioxide clathrate]	1	1	1	3,5-Diethyl-1,2,4-triazolate									lead	['carbon', 'dioxide', 'clathrate]']
AJACEW	catena-(pentakis(mu-1,1'-(butane-1,4-diyl)bis(1H-imidazole))-di-copper(ii) tetrakis(bis(trifluoromethanesulfonyl)amide))	1	1	1	1,1'-(butane-1,4-diyl)bis(1H-imidazole)									cadmium	['tetrakis(bis(trifluoromethanesulfonyl)amide))']
AJACEW01	catena-(pentakis(mu-1,1'-(butane-1,4-diyl)bis(1H-imidazole))-di-copper(ii) tetrakis(bis(trifluoromethanesulfonyl)amide))	1	1	1	1,1'-(butane-1,4-diyl)bis(1H-imidazole)									zinc	['tetrakis(bis(trifluoromethanesulfonyl)amide))']
AJAGOI	catena-[(mu!4$-1,2,4,5-tetrakis(4-Methylthiophenyl)ethynylbenzene)-octakis(mu!2$-bromo)-tetrabromo-tetra-bismuth benzene solvate]	1	1	1	1,2,4,5-tetrakis(4-Methylthiophenyl)ethynylbenzene	bromo								sodium	['benzene', 'solvate]']
AJAHID	catena-[(mu!4$-1,3,6,8-tetrakis(4-Methylthiophenyl)pyrene)-bis(mu!2$-bromo)-tetrabromo-di-bismuth]	1	1	1	1,3,6,8-tetrakis(4-Methylthiophenyl)pyrene	bromo								zinc	[]
AJAKON	catena-[(mu-4,4',4''-nitrilotribenzoato)-penta-cadmium N,N-dimethylacetamide solvate hexadecahydrate]	1	1	1	4,4',4''-nitrilotribenzoate									praseodymium	['N,N-dimethylacetamide', '', 'solvate', 'hexadecahydrate]']
AJALUU	catena-[bis(mu!3$-4,3':5',4''-terpyridine)-tris(mu!2$-terephthalato)-hexa-aqua-tri-cobalt]	1	1	1	4,3':5',4''-terpyridine	terephthalate								neodymium	[]
AJAMAB	catena-[bis(mu!3$-4,3':5',4''-terpyridine)-tris(mu!2$-terephthalato)-hexa-aqua-tri-nickel]	1	1	1	4,3':5',4''-terpyridine	terephthalate								gadolinium	[]
AJAMEF	catena-[(mu!4$-cyclohexane-1,4-dicarboxylato)-bis(mu!2$-4,3':5',4''-terpyridine)-bis(nitrato)-di-cobalt dihydrate]	1	1	1	cyclohexane-1,4-dicarboxylate	4,3':5',4''-terpyridine)-bis(nitrat								sodium	['dihydrate]']
AJASUA	catena-[(mu!7$-3-Phosphonatobenzoato-O,O,O',O',O'',O'',O''',O''',O'''')-(mu!6$-3-phosphonatobenzoato-O,O,O',O'',O'',O''',O''',O'''')-diaqua-tri-lead(ii)]	1	1	1	3-Phosphonatebenzoate-O,O,O',O',O'',O'',O''',O''',O''''	3-phosphonatebenzoate-O,O,O',O'',O'',O''',O''',O''''								cobalt	[]
AJAXOY	catena-((mu!4$-6-Methyl-3-methoxybenzene-1,2,4,5-tetraolato)-magnesium)	1	1	1	6-Methyl-3-methoxybenzene-1,2,4,5-tetraolate									manganese	[]
AJAYAO	catena-[bis(mu-pyridine-2,5-dicarboxylato)-tetra-aqua-cobalt(ii)-lanthanum(iii) chloride]	1	1	1	pyridine-2,5-dicarboxylate)-tetra-aqua-(i									cobalt	['chloride]']
AJAYIT	catena-(hexakis(mu!3$-Iminodiacetato)-tri-copper(ii)-di-erbium(iii) heptahydrate)	1	1	1	Iminodiacetate)-tri-(i									cadmium	['heptahydrate)']
AJEKIL	catena-[(mu!2$-2-(2-Carboxylatovinyl)benzoato)-(mu!2$-piperazine-1,4-diylbis(pyridin-4-ylmethanone))-diaqua-nickel trihydrate]	1	1	1	2-(2-Carboxylatevinyl)benzoate	piperazine-1,4-diylbis(pyridin-4-ylmethanone)								manganese	['trihydrate]']
AJEWUH	catena-((mu!4$-terephthalato)-(mu!2$-terephthalato)-bis(mu!2$-4,4'-bipyridine)-di-nickel(ii))	1	1	1	terephthalate	terephthalate	4,4'-bipyridine							cobalt	[]
AJICII	catena-[tris(mu-3,3'-(ethene-1,2-diyl)dipyridine)-tetrakis(mu-thiophene-2,5-dicarboxylato)-tetra-zinc]	1	1	1	3,3'-(ethene-1,2-diyl)dipyridine	thiophene-2,5-dicarboxylate								cobalt	[]
AJICUS	catena-[(mu!4$-Naphthalene-1,4-dicarboxylato-O,O,O',O'',O''')-(mu!4$-naphthalene-1,4-dicarboxylato-O,O',O'',O''')-aqua-(1,10-phenanthroline-5,6-dione-N,N')-di-manganese(ii)]	2	1	1	Naphthalene-1,4-dicarboxylate-O,O,O',O'',O'''	naphthalene-1,4-dicarboxylate-O,O',O'',O''')-aqua-(1,10-phenanthroline-5,6-dione-N,N								copper	[]
AJIDOP	catena-[bis(mu-1,3,5-tris(4-carboxylatophenyl)benzene)-(mu-4,4'-(ethene-1,2-diyl)dipyridine)-diaqua-tri-cadmium(ii) 4,4'-(ethene-1,2-diyl)dipyridine unknown solvate]	1	1	1	1,3,5-tris(4-carboxylatephenyl)benzene	4,4'-(ethene-1,2-diyl)dipyridine								thallium	["4,4'-(ethene-1,2-diyl)dipyridine", 'unknown', 'solvate]']
AJIFAD	catena-[bis(mu-1,3,5-tris(4-carboxylatophenyl)benzene)-(mu-4,4'-(ethene-1,2-diyl)dipyridine)-(mu-N,N-dimethylformamide)-aqua-tri-cadmium(iii) N,N-dimethylformamide unknown solvate]	1	1	1	1,3,5-tris(4-carboxylatephenyl)benzene	4,4'-(ethene-1,2-diyl)dipyridine	N,N-dimethylformamide							manganese	['N,N-dimethylformamide', 'unknown', 'solvate]']
AJIFIJ	catena-[bis(mu!8$-Butane-1,2,3,4-tetracarboxylato)-hexa-aqua-di-cadmium(ii)]	1	1	1	Butane-1,2,3,4-tetracarboxylate									manganese	[]
AJIFUX	catena-[bis(mu-1,3,5-tris(4-carboxylatophenyl)benzene)-(mu-4,4'-(ethene-1,2-diyl)dipyridine)-(N,N-dimethylformamide)-aqua-tri-cadmium(iii) unknown solvate]	1	1	1	1,3,5-tris(4-carboxylatephenyl)benzene	4,4'-(ethene-1,2-diyl)dipyridine)-(N,N-dimethylformamid								cobalt	['unknown', 'solvate]']
AJIGIL	catena-[(mu-azido-(10-bromo)cobalamin)-pentaaqua-di-sodium bis(azide) acetone solvate pentahydrate]	1	1	1	azido-(10-bromo)cobalamin									barium	['bis(azide)', 'acetone', 'solvate', 'pentahydrate]']
AJIGUX	catena-[(mu-1H-1,2,4-triazole-3,5-diamine)-(mu-5-methylisophthalato)-(methanol)-cobalt]	1	1	1	1H-1,2,4-triazole-3,5-diamine	5-methylisophthalate								uranium	[]
AJIJEI	catena-((mu!4$-5-Aminoisophthalato)-aqua-cadmium(ii) hydrate)	1	1	1	5-Aminoisophthalate									nickel	['hydrate)']
AJIJEI01	catena-((mu!4$-5-Aminoisophthalato)-aqua-cadmium(ii) hydrate)	1	1	1	5-Aminoisophthalate									uranium	['hydrate)']
AJIJEI02	catena-[(mu-5-aminoisophthalato)-aqua-cadmium monohydrate]	1	1	1	5-aminoisophthalate									copper	['monohydrate]']
AJIMEN	catena-[bis(mu-3,5-diamino-triazolato)-(mu-but-2-enedioato)-di-zinc]	1	1	1	3,5-diamino-triazolate	but-2-enedioate								uranium	[]
AJINOY	catena-[bis(mu-piperazine-1,4-diylbis(pyridin-4-ylmethanone))-bis(mu-2-[2-carboxylatoethenyl]benzoato)-di-copper pentahydrate]	1	1	1	piperazine-1,4-diylbis(pyridin-4-ylmethanone)	2-[2-carboxylateethenyl]benzoate								lead	['pentahydrate]']
AJINUE	catena-[tetrakis(mu-2-chlorobenzoato)-bis(mu-2,3,5-trimethylpyrazine)-tetra-silver]	1	1	1	2-chlorobenzoate	2,3,5-trimethylpyrazine								copper	[]
AJIPUF	catena-(bis(mu!3$-Thiocyanato-S,S,S)-(mu!2$-2-aminopyrimidine-N$1!:N$3!)-di-silver(i))	1	1	1	Thiocyanate-S,S,S	2-aminopyrimidine-1:3								tin	[]
AJIQIU	catena-((mu!4$-4,4'-Diazenediyldibenzoato-O,O',O'',O''')-aqua-cadmium(ii))	2	1	1	4,4'-Diazenediyldibenzoate-O,O',O'',O'''									lead	[]
AJOCOU	catena-(tris(1-ethyl-3-methylimidazolium) octakis(mu-dicyanamide)-octa-aqua-tri-lanthanum tetrachloride)	1	1	1	dicyanamide									lanthanum	['tetrachloride)']
AJOVEB	catena-[(mu!8$-4,4'-(1,1,1,3,3,3-Hexafluoropropane-2,2-diyl)dibenzene-1,2-dicarboxylato)-aqua-di-cadmium(ii) hemihydrate]	1	1	1	4,4'-(1,1,1,3,3,3-Hexafluoropropane-2,2-diyl)dibenzene-1,2-dicarboxylate									copper	['hemihydrate]']
AJOWED	catena-[bis(mu!3$-1-((4-Carboxylatophenyl)methyl)pyridin-1-ium-3,5-dicarboxylato)-(mu!2$-1,2-bis(4-pyridyl)ethene)-di-zinc tetrahydrate]	1	1	1	1-((4-Carboxylatephenyl)methyl)pyridin-1-ium-3,5-dicarboxylate	1,2-bis(4-pyridyl)ethene								copper	['tetrahydrate]']
AJUHOF	catena-(icosakis(mu-hydroxo)-octakis(mu-oxalato)-diaqua-dodeca-n-butyl-tetra-sodium-dodeca-tin methanol unknown solvate tridecahydrate)	1	1	1	hydroxo	oxalate								copper	['methanol', 'unknown', 'solvate', 'tridecahydrate)']
AJUHUL	catena-(icosakis(mu-hydroxo)-octakis(mu-oxalato)-diaqua-dodeca-n-butyl-tetra-sodium-dodeca-tin methanol unknown solvate tridecahydrate)	1	1	1	hydroxo	oxalate								copper	['methanol', 'unknown', 'solvate', 'tridecahydrate)']
AJUMAW	catena-[methylammonium dimethylammonium pentakis(mu-furan-2,5-dicarboxylato)-tetra-lead(ii)]	1	1	1										copper	['pentakis(mu-furan-2,5-dicarboxylato)-tetra-lead(ii)]']
AJUNOK	catena-[(mu-terephthalato)-(mu-4,7-bis(pyridin-4-yl)-2,1,3-benzothiadiazole)-cadmium dihydrate]	1	1	1	terephthalate	4,7-bis(pyridin-4-yl)-2,1,3-benzothiadiazol								bismuth	['dihydrate]']
AJUPAY	catena-[bis(mu-terephthalato)-bis(mu-4,7-di(pyridin-4-yl)-2,1,3-benzothiadiazole)-di-cobalt N,N-dimethylacetamide solvate pentahydrate]	1	1	1	terephthalate	4,7-di(pyridin-4-yl)-2,1,3-benzothiadiazol								bismuth	['N,N-dimethylacetamide', 'solvate', 'pentahydrate]']
AKABIA	catena-[(mu-oxalato)-bis(mu-benzene-1,4-dicarboxylato)-tetra-aqua-di-yttrium(iii) dihydrate]	1	1	1	oxalate	benzene-1,4-dicarboxylate								cadmium	['dihydrate]']
AKAKIJ	catena-[(mu-4,4'-(ethene-1,2-diyl)dipyridine)-bis(mu-4,4',4''-nitrilotribenzoato)-tri-zinc N,N-dimethylformamide solvate dihydrate]	1	1	1	4,4'-(ethene-1,2-diyl)dipyridine	4,4',4''-nitrilotribenzoate								cobalt	['N,N-dimethylformamide', 'solvate', 'dihydrate]']
AKAPUX	catena-((mu!2$-chloro)-(mu!2$-2-ethylpyrazine)-copper(i))	1	1	1	chloro	2-ethylpyrazine								nickel	[]
AKAYIV	catena-(bis(mu!3$-Benzene-1,3,5-tris(isonicotinato))-dibromo-di-copper acetonitrile chloroform solvate dihydrate)	1	1	1	Benzene-1,3,5-tris(isonicoate)									cobalt	['acetonitrile', 'chloroform', 'solvate', 'dihydrate)']
AKAZAP	catena-[(mu!2$-4-(((pyridin-4-ylmethylene)hydrazono)methyl)pyridine)-(mu!2$-thiophene-2,5-dicarboxylato)-zinc(ii) monohydrate]	1	1	1	4-(((pyridin-4-ylmethylene)hydrazono)methyl)pyridine	thiophene-2,5-dicarboxylate								lead	['monohydrate]']
AKAZOD	catena-[bis(mu!2$-naphthalene-2,6-dicarboxylato)-bis(mu!2$-4-(((pyridin-4-ylmethylene)hydrazono)methyl)pyridine)-di-zinc]	1	1	1	naphthalene-2,6-dicarboxylate	4-(((pyridin-4-ylmethylene)hydrazono)methyl)pyridine								magnesium	[]
AKEBUP	catena-[(mu-4-((1'-(4-cyanobenzyl)-4,4'-bipiperidin-1-yl)methyl)benzonitrile)-bis(mu-nitrato)-di-silver]	1	1	1	4-((1'-(4-cyanobenzyl)-4,4'-bipiperidin-1-yl)methyl)benzonitril	nitrate								cobalt	[]
AKECAW	catena-[(mu-4-((1'-(4-cyanobenzyl)-4,4'-bipiperidin-1-yl)methyl)benzonitrile)-bis(mu-nitrato)-di-silver]	1	1	1	4-((1'-(4-cyanobenzyl)-4,4'-bipiperidin-1-yl)methyl)benzonitril	nitrate								lanthanum	[]
AKECOK	catena-[(mu-4-((1'-(4-cyanobenzyl)-4,4'-bipiperidin-1-yl)methyl)benzonitrile)-bis(mu-perchlorato)-di-silver]	1	1	1	4-((1'-(4-cyanobenzyl)-4,4'-bipiperidin-1-yl)methyl)benzonitril	perchlorate								copper	[]
AKECUO	catena-(tris(mu!3$-nicotinato)-bis(mu!3$-acetato)-bis(mu!3$-oxo)-(mu!2$-nicotinato)-bis(mu!2$-oxo)-tetraoxo-tri-uranium-di-zinc)	1	1	1	nicoate	acetate	oxo	nicoate	oxo					erbium	[]
AKEDIF	catena-[(mu-4-(2-(4-(2-(pyridin-4-yl)vinyl)phenyl)vinyl)pyridine)-(mu-terephthalato)-zinc(ii) N,N-diethylformamide solvate]	1	1	1	4-(2-(4-(2-(pyridin-4-yl)vinyl)phenyl)vinyl)pyridine	terephthalate								nickel	['N,N-diethylformamide', 'solvate]']
AKEFEE	catena-[(mu-2,5-dicarboxybenzene-1,4-dicarboxylato)-(mu-oxalato)-diaqua-di-strontium(ii)]	1	1	1	2,5-dicarboxybenzene-1,4-dicarboxylate	oxalate								nickel	[]
AKEGON	catena-((mu!4$-2,5-dimethoxybenzene-1,4-dicarboxylato)-manganese(ii))	1	1	1	2,5-dimethoxybenzene-1,4-dicarboxylate									zinc	[]
AKEGUT	catena-((mu!4$-2,5-dimethoxybenzene-1,4-dicarboxylato)-zinc(ii))	1	1	1	2,5-dimethoxybenzene-1,4-dicarboxylate									manganese	[]
AKEKIN	catena-[tris(mu-4,4'-(1,2,4,5-tetrazine-3,6-diyl)dibenzoato)-bis(mu-hydroxo)-bis(mu-oxido)-tri-zirconium]	1	1	1	4,4'-(1,2,4,5-tetrazine-3,6-diyl)dibenzoate	hydroxo	oxido							cadmium	[]
AKEMOV	catena-[hexakis(mu-2-(4-carboxylatobenzene-1-carbonyl)benzoato)-bis(mu-hydroxo)-tetrakis(2,2'-bipyridine)-hepta-cobalt dihydrate]	1	1	1	2-(4-carboxylatebenzene-1-carbonyl)benzoate	hydroxo)-tetrakis(2,2'-bipyridin								cadmium	['dihydrate]']
AKEPOY	catena-[(mu-4,4',4''-(benzene-1,3,5-triyl)tris(hydrogen phenylphosphonato))-yttrium undecahydrate]	1	1	1	4,4',4''-(benzene-1,3,5-triyl)tris(hydrogen									cadmium	['phenylphosphonato))-yttrium', 'undecahydrate]']
AKESOY	catena-[(mu!5$-Benzene-1,3,5-tricarboxylato)-(mu!3$-hydroxo)-(2,2'-bipyridine)-di-nickel(ii)]	1	1	1	Benzene-1,3,5-tricarboxylate	hydroxo)-(2,2'-bipyridin								cadmium	[]
AKESUE	catena-[(mu!5$-Benzene-1,3,5-tricarboxylato)-(mu!3$-hydroxo)-(2,2'-bipyridine)-di-cobalt(ii)]	1	1	1	Benzene-1,3,5-tricarboxylate	hydroxo)-(2,2'-bipyridin								sodium	[]
AKETAL	catena-[bis(mu!5$-Pyridine-1,3,5-tricarboxylato)-bis(2,2'-bipyridine)-tri-cobalt(ii) tetrahydrate]	1	1	1	Pyridine-1,3,5-tricarboxylate)-bis(2,2'-bipyridin									cobalt	['tetrahydrate]']
AKINIU	catena-[(mu-4,4'-bipyridine)-(mu-5-carboxy-2-(1H-pyrrol-1-yl)benzene-1,3-dicarboxylato)-cobalt]	1	1	1	4,4'-bipyridine	5-carboxy-2-(1H-pyrrol-1-yl)benzene-1,3-dicarboxylate								cadmium	[]
AKINOA	catena-[(mu-4,4'-bipyridine)-(mu-5-carboxy-2-(1H-pyrrol-1-yl)benzene-1,3-dicarboxylato)-nickel]	1	1	1	4,4'-bipyridine	5-carboxy-2-(1H-pyrrol-1-yl)benzene-1,3-dicarboxylate								cadmium	[]
AKINUG	catena-[(mu-[1,1'-biphenyl]-3,3',4,4'-tetracarboxylato)-bis(mu-1,1',1''-[(2,4,6-trimethylbenzene-1,3,5-triyl)tris(methylene)]tris(1H-benzimidazole))-diaqua-di-cadmium dihydrate]	1	1	1	[1,1'-biphenyl]-3,3',4,4'-tetracarboxylate	1,1',1''-[(2,4,6-trimethylbenzene-1,3,5-triyl)tris								cadmium	['dihydrate]']
AKOBAF	catena-[bis(mu-2,2'-(1,4-phenylene)bis(N-(pyridin-3-yl)acetamide))-diaqua-cadmium(ii) diperchlorate dihydrate]	1	1	1	2,2'-(1,4-phenylene)bis(N-(pyridin-3-yl)acetamide)									zinc	['diperchlorate', 'dihydrate]']
AKODIQ	catena-[(mu-4-carboxyisophthalato)-(mu-2,4,6-tri(pyridin-4-yl)-1,3,5-triazine)-zinc monohydrate]	1	1	1	4-carboxyisophthalate	2,4,6-tri(pyridin-4-yl)-1,3,5-triazin								copper	['monohydrate]']
AKOFAK	catena-[bis(mu-2,5-dihydroxybenzene-1,4-dicarboxylato)-(mu-2,5-dioxybenzene-1,4-dicarboxylato)-bis(mu-2,4,6-tri(pyridin-4-yl)-1,3,5-triazine)-tetra-zinc monohydrate]	1	1	1	2,5-dihydroxybenzene-1,4-dicarboxylate	2,5-dioxybenzene-1,4-dicarboxylate	2,4,6-tri(pyridin-4-yl)-1,3,5-triazin							silver	['monohydrate]']
AKOFEO	catena-[bis(mu-hydroxo)-bis(mu-5-sulfonatobenzene-1,2,4-tricarboxylato)-bis(mu-2,4,6-tri(pyridin-4-yl)-1,3,5-triazine)-penta-zinc trihydrate]	1	1	1	hydroxo	5-sulfonatebenzene-1,2,4-tricarboxylate	2,4,6-tri(pyridin-4-yl)-1,3,5-triazin							silver	['trihydrate]']
AKOJAO	catena-[bis(mu-pyridine-2,4-dicarboxylato)-dioxo-cadmium-uranium unknown solvate]	1	1	1	pyridine-2,4-dicarboxylate									cadmium	['unknown', 'solvate]']
AKORUQ	catena-[bis(mu-4,4'-oxydibenzoato)-(mu-4,4'-(propane-1,3-diyl)dipyridine)-di-zinc(ii) unknown solvate]	1	1	1	4,4'-oxydibenzoate	4,4'-(propane-1,3-diyl)dipyridine								lanthanum	['unknown', 'solvate]']
AKUHOD	catena-((mu!4$-1,3-Propanedioato)-bis(mu!2$-1,3-propanedioato)-hexaaqua-di-gadolinium(iii))	1	1	1	1,3-Propanedioate	1,3-propanedioate								cadmium	[]
AKUHOD01	catena-((mu!4$-Malonato)-bis(mu!2$-malonato)-hexaaqua-di-gadolinium(iii))	1	1	1	Malonate	malonate								zinc	[]
AKUKUO	catena-[bis(mu!4$-Hydrogen (1-hydroxy-2-(1H-imidazol-1-yl)ethane-1,1-diyl)diphosphonato)-bis(mu!2$-1,2-bis(4-pyridyl)ethene)-tri-nickel unknown solvate tetrahydrate]	1	1	1	Hydrogen(1-hydroxy-2-(1H-imidazol-1-yl)ethane-1,1-diyl)diphosphonate	1,2-bis(4-pyridyl)ethene								sodium	['unknown', 'solvate', 'tetrahydrate]']
ALAHUS	catena-(bis(mu!5$-4,4'-(Pyridine-3,5-diyl)di-isophthalato)-bis(mu!2$-formato)-penta-aqua-tri-terbium dimethylformamide solvate tetrahydrate)	1	1	1	4,4'-(Pyridine-3,5-diyl)di-isophthalate	formate								tin	['dimethylformamide', 'solvate', 'tetrahydrate)']
ALAJOP	catena-[bis(mu-2$2!,2$5!-dimethyl[1$1!,2$1!:2$4!,3$1!-terphenyl]-1$4!,3$4!-dicarboxylato)-(mu-4,4'-(2,5-dimethyl-1,4-phenylene)dipyridine)-di-zinc(ii) N,N-dimethylformamide unknown solvate]	1	1	1	2,5-dimethyl[1,1:4,1-terphenyl]-4,4-dicarboxylate	4,4'-(2,5-dimethyl-1,4-phenylene)dipyridine								sodium	['N,N-dimethylformamide', 'unknown', 'solvate]']
ALAJOP01	catena-[bis(mu-2$2!,2$5!-dimethyl[1$1!,2$1!:2$4!,3$1!-terphenyl]-1$4!,3$4!-dicarboxylato)-(mu-4,4'-(2,5-dimethyl-1,4-phenylene)dipyridine)-di-zinc(ii) N,N-dimethylformamide unknown solvate]	1	1	1	2,5-dimethyl[1,1:4,1-terphenyl]-4,4-dicarboxylate	4,4'-(2,5-dimethyl-1,4-phenylene)dipyridine								tin	['N,N-dimethylformamide', 'unknown', 'solvate]']
ALALUU	catena-((mu!4$-Malonato)-bis(mu!2$-malonato)-hexaaqua-praseodymium)	1	1	1	Malonate	malonate								cadmium	[]
ALALUU01	catena-((mu!4$-malonato)-bis(mu!2$-malonato)-hexa-aqua-di-praseodymium)	1	1	1	malonate	malonate								cobalt	[]
ALAMUW	catena-((mu!8$-N,N'-bis(3,5-Dicarboxylatophenyl)pyromellitic di-imide)-bis(dimethylformamide)-di-copper dimethylformamide solvate hydrate)	1	1	1	N,N'-bis(3,5-Dicarboxylatephenyl)pyromelliticdi-imide)-bis(dimethylformamid									yttrium	['dimethylformamide', 'solvate', 'hydrate)']
ALANAD	catena-((mu!8$-N,N'-bis(3,5-Dicarboxylatophenyl)pyromellitic di-imide)-(mu!6$-N,N'-bis(3,5-dicarboxylatophenyl)pyromellitic di-imide)-hexakis(dimethylformamide)-tetra-zinc(ii) dimethylformamide solvate octahydrate)	1	1	1	N,N'-bis(3,5-Dicarboxylatephenyl)pyromelliticdi-imide	N,N'-bis(3,5-dicarboxylatephenyl)pyromellitic								zinc	['di-imide)-hexakis(dimethylformamide)-tetra-zinc(ii)', 'dimethylformamide', 'solvate', 'octahydrate)']
ALATAK	catena-[bis(mu-2,5-dioxido-1,4-benzoquinone)-tetra-aqua-di-calcium dihydrate]	1	1	1	2,5-dioxido-1,4-benzoquinone									copper	['dihydrate]']
ALECAY	catena-[bis(dimethylammonium) (mu-4-[5,11,12,17,18-pentakis(4-(carboxylato)phenyl)pentacyclo[6.6.6.0$2,7!.0$9,14!.0$15,20!]icosa-2,4,6,9,11,13,15,17,19-nonaen-4-yl]benzoato)-tetraoxo-di-uranium(vi) unknown solvate]	1	1	1	4-[5,11,12,17,18-pentakis(4-(carboxylate)phenyl)pentacyclo[6.6.6.2,7.9,14.15,20]icosa-2,4,6,9,11,13,15,17,19-nonaen-4-yl]benzoate									copper	['unknown', 'solvate]']
ALEJAE	catena-(bis(mu!6$-4-(((3,5-bis(((4-Carboxylatophenyl)carbamoyl)amino)phenyl)carbamoyl)amino)benzoato)-(mu!3$-oxo)-triaqua-tri-indium unknown solvate)	1	1	1	4-(((3,5-bis(((4-Carboxylatephenyl)carbamoyl)amino)phenyl)carbamoyl)amino)benzoate	oxo								tin	['unknown', 'solvate)']
ALEJEI	catena-[bis(mu!12$-5,5',5''-(benzene-1,3,5-triyltris(carbamoylimino))triisophthalato)-hexa-aqua-hexa-copper unknown solvate]	1	1	1	u1-5,5',5''-(benzene-1,3,5-triyltris(carbamoylimino))triisophthalate									zinc	['unknown', 'solvate]']
ALEJIM	catena-[bis(mu!12$-5,5',5''-(benzene-1,3,5-triyltris(carbamoylimino))triisophthalato)-hexa-aqua-hexa-zinc unknown solvate]	1	1	1	u1-5,5',5''-(benzene-1,3,5-triyltris(carbamoylimino))triisophthalate									zinc	['unknown', 'solvate]']
ALEQEP	catena-((mu!3$-4,4',4''-(Benzene-1,3,5-triyltris(methyleneoxy))tribenzoato)-(mu!2$-4,4'-bipyridine)-manganese)	1	1	1	4,4',4''-(Benzene-1,3,5-triyltris	4,4'-bipyridine								silver	[]
ALEQIT	catena-(nonakis(mu!4$-Terephthalato)-diaqua-tetrakis(dimethylformamide)-hexa-terbium)	1	1	1	Terephthalate)-diaqua-tetrakis(dimethylformamid									silver	[]
ALESAN	catena-((mu!3$-4,4',4''-(Benzene-1,3,5-triyltris(methyleneoxy))tribenzoato)-(mu!2$-4,4'-bipyridine)-copper)	1	1	1	4,4',4''-(Benzene-1,3,5-triyltris	4,4'-bipyridine								silver	[]
ALEVAQ	catena-[bis(mu-4,4'-propane-1,3-diyldipyridine)-bis(mu-pyridine-2,5-dicarboxylato)-di-copper monohydrate]	1	1	1	4,4'-propane-1,3-diyldipyridine	pyridine-2,5-dicarboxylate								zinc	['monohydrate]']
ALEVEU	catena-[bis(mu-4,4'-propane-1,3-diyldipyridine)-bis(mu-pyridine-2,5-dicarboxylato)-tri-copper]	1	1	1	4,4'-propane-1,3-diyldipyridine	pyridine-2,5-dicarboxylate								tin	[]
ALIBAA	catena-[decakis(mu-4,4'-bipyridine)-bis(mu-chloro)-bis(mu-orthosilicato)-octapentacontakis(mu-oxo)-dichloro-tetradecaoxo-deca-copper-tetracosa-molybdenum tetrahydrate]	1	1	1	4,4'-bipyridine	chloro	orthosilicate	oxo						uranium	['tetrahydrate]']
ALICEE	catena-[bis(mu!3$-1,2,4-Triazolido-N,N',N'')-tri-copper(i) chloride dihydrate]	1	1	1	1,2,4-Triazolido-N,N',N''									zinc	['chloride', 'dihydrate]']
ALICII	catena-[bis(mu!3$-1,2,4-Triazolido-N,N',N'')-tri-copper(ii) chloride trihydroxide hemihydrate]	1	1	1	1,2,4-Triazolido-N,N',N''									strontium	['chloride', 'trihydroxide', 'hemihydrate]']
ALIDIL	catena-[(mu-2,5-dioxidobenzene-1,4-dicarboxylato)-(mu-2,5-dihydroxybenzene-1,4-dicarboxylato)-diaqua-bis(N,N-dimethylformamide)-di-yttrium(iii) tetrahydrate]	1	1	1	2,5-dioxidobenzene-1,4-dicarboxylate	2,5-dihydroxybenzene-1,4-dicarboxylate)-diaqua-bis(N,N-dimethylformamid								manganese	['tetrahydrate]']
ALIFUY	catena-[(mu-4,4'-bipyridine)-(mu-3-carboxylato-1-(4-carboxylatobenzyl)pyridinium)-aqua-cadmium(ii) perchlorate dihydrate]	1	1	1	4,4'-bipyridine	3-carboxylate-1-(4-carboxylatebenzyl)pyridinium								zinc	['perchlorate', 'dihydrate]']
ALIGOS	catena-[(mu!2$-Benzimidazolato-N,N')-(mu!2$-4,4'-bipyridine-N,N')-lithium(i)]	1	1	1	Benzimidazolate-N,N'	4,4'-bipyridine-N,N'								zirconium	[]
ALIHIN	catena-[(mu!2$-4,4'-Bipyridine-N,N')-(mu!2$-imidazolato-N,N')-lithium(i)]	1	1	1	4,4'-Bipyridine-N,N'	imidazolate-N,N'								cobalt	[]
ALIPEQ	catena-(di-sodium tetrakis(mu!2$-oxalato)-cadmium-zirconium hydrate)	1	1	1	oxalate									nickel	['hydrate)']
ALIQUH	catena-(piperazine-1,4-dium (mu!4$-oxalato)-bis(mu!2$-oxalato)-di-manganese(ii))	1	1	1	oxalate	oxalate								cobalt	[]
ALIRAO	catena-((mu!4$-oxalato)-bis(mu!3$-hydroxo)-di-manganese(ii))	1	1	1	oxalate	hydroxo								cobalt	[]
ALIRAO01	catena-(tris(mu!4$-ethanedioato)-hexakis(mu!3$-hydroxo)-hexa-manganese)	1	1	1	ethanedioate	hydroxo								cobalt	[]
ALIRES	catena-[(mu!3$-N,N',N''-tris(3-Pyridylmethyl)-1,3,5-benzenetricarboxamido)-(mu!2$-azido)-silver(i)]	1	1	1	N,N',N''-tris(3-Pyridylmethyl)-1,3,5-benzenetricarboxamid	azido								nickel	[]
ALIXID	catena-[bis(Oxonium) bis(mu!7$-5,5'-methanediyldibenzene-1,3-dicarboxylato)-tri-cobalt(ii) dimethylformamide solvate]	1	1	1	5,5'-methanediyldibenzene-1,3-dicarboxylate									cadmium	['dimethylformamide', 'solvate]']
ALIXOJ	catena-[(mu!6$-5-(3-Carboxy-5-carboxylatobenzyl)benzene-1,3-dicarboxylato)-(mu!2$-hydroxo)-triaqua-(dimethylformamide-O)-di-nickel(ii) octahydrate]	1	1	1	5-(3-Carboxy-5-carboxylatebenzyl)benzene-1,3-dicarboxylate	hydroxo)-triaqua-(dimethylformamide-								cadmium	['octahydrate]']
ALIXUP	catena-[(mu!6$-5,5'-Methanediyldibenzene-1,3-dicarboxylato)-bis(mu!2$-hydroxo)-tetra-aqua-tri-copper(ii) hydrate]	1	1	1	5,5'-Methanediyldibenzene-1,3-dicarboxylate	hydroxo								zinc	['hydrate]']
ALIZOM	catena-[bis(mu-1,4-bis(4-(1H-imidazol-1-yl)benzyl)piperazine)-bis(mu-2,2'-biquinoline-4,4'-dicarboxylato)-di-manganese]	1	1	1	1,4-bis(4-(1H-imidazol-1-yl)benzyl)piperazine	2,2'-biquinoline-4,4'-dicarboxylate								zinc	[]
ALIZUS	catena-[bis(mu-1,4-bis(4-(1H-imidazol-1-yl)benzyl)piperazine)-bis(mu-2,2'-biquinoline-4,4'-dicarboxylato)-di-cadmium]	1	1	1	1,4-bis(4-(1H-imidazol-1-yl)benzyl)piperazine	2,2'-biquinoline-4,4'-dicarboxylate								zinc	[]
ALOLES	catena-(Triammonium tri-potassium bis(mu!5$-citrato)-bis(mu!3$-citrato)-bis(mu!2$-citrato)-tetra-aqua-hexa-bismuth tetradecahydrate)	1	1	1										cadmium	['bis(mu!-citrato)-bis(mu!-citrato)-bis(mu!-citrato)-tetra-aqua-hexa-bismuth', 'tetradecahydrate)']
ALOLIY	catena-[bis(mu-biphenyl-3,3',5,5'-tetracarboxylato)-bis(mu-aqua)-dodeca-aqua-tetra-manganese decahydrate]	1	1	1	biphenyl-3,3',5,5'-tetracarboxylate	aqua								uranium	['decahydrate]']
ALOLOD	catena-[tris(Dimethylammonium) tris(mu!2$-5-hydroxyisophthalato-O,O':O'',O''')-tris(mu!2$-4,4'-stilbenedicarboxylato-O,O':O'',O''')-tri-indium(iii) unknown solvate]	1	1	1	5-hydroxyisophthalate-O,O':O'',O'''	4,4'-stilbenedicarboxylate-O,O':O'',O'''								zinc	['unknown', 'solvate]']
ALOVAB	catena-((mu-2,5-bis(1H-1,2,4-triazol-1-yl)terephthalato)-diaqua-cobalt unknown solvate)	1	1	1	2,5-bis(1H-1,2,4-triazol-1-yl)terephthalate									gadolinium	['unknown', 'solvate)']
ALOVEC	catena-((mu!4$-Terephthalato)-bis(mu!2$-fluoro)-bis(mu!2$-hydroxo)-di vanadium(iii) monohydrate)	1	1	1	Terephthalate	fluoro	hydroxo							gadolinium	['vanadium(iii)', 'monohydrate)']
ALOVON	catena-[(mu!5$-5-(Pyridin-3-yl)tetrazolato)-bis(mu!4$-oxo)-(mu!4$-5-(pyridin-3-yl)tetrazolato)-tris(mu!3$-oxo)-tris(mu!2$-oxo)-dioxo-tri-molybdenum(vi)-tetra-silver(i)]	1	1	1	5-(Pyridin-3-yl)tetrazolate	oxo	5-(pyridin-3-yl)tetrazolate	oxo	oxo)-dioxo-tri-(v					nickel	[]
ALOVUT	catena-[(mu!4$-Oxo)-bis(mu!4$-5-(pyridin-2-yl)tetrazolato)-tetrakis(mu!3$-oxo)-tetrakis(mu!2$-oxo)-tetra-oxo-tetra-molybdenum(vi)-tetra-silver(i)]	1	1	1	Oxo	5-(pyridin-2-yl)tetrazolate	oxo	oxo)-tetra-oxo-tetra-(v						terbium	[]
ALOWAA	catena-[(mu!4$-Oxo)-bis(mu!4$-5-(pyrazin-2-yl)tetrazolato)-bis(mu!3$-oxo)-heptakis(mu!2$-oxo)-trioxo-tetra-molybdenum(vi)-tetra-silver(i)]	1	1	1	Oxo	5-(pyrazin-2-yl)tetrazolate	oxo	oxo)-trioxo-tetra-(v						zinc	[]
ALOYEI	catena-(bis(mu-hydrogen benzene-1,3,5-tricarboxylato)-bis(mu-2,4,6-tris[2-(pyridin-4-yl)ethenyl]-1,3,5-triazine)-di-cobalt unknown solvate)	1	1	1	hydrogenbenzene-1,3,5-tricarboxylate	2,4,6-tris[2-(pyridin-4-yl)ethenyl]-1,3,5-triazine								zinc	['unknown', 'solvate)']
ALUCOC	catena-[tris(mu-1,1',1'',1'''-[ethene-1,1,2,2-tetrayltetrakis(4,1-phenylene)]tetrakis(1H-imidazole))-tetrakis(mu-4,4'-carbonyldibenzoato)-tetrachloro-hexa-cadmium(ii) unknown solvate]	1	1	1	1,1',1'',1'''-[ethene-1,1,2,2-tetrayltetrakis(4,1-phenylene)]tetrakis(1H-imidazole)	4,4'-carbonyldibenzoate								praseodymium	['unknown', 'solvate]']
ALUCUI	catena-[(mu-4,4'-(ethene-1,2-diyl)dipyridine)-(mu-3,3'-(1,2-dioxide-1,2-diazene-1,2-diyl)bis(benzene-1,2-dicarboxylato))-tetra-aqua-di-manganese(ii)]	1	1	1	4,4'-(ethene-1,2-diyl)dipyridine	3,3'-(1,2-dioxide-1,2-diazene-1,2-diyl)bis(benzene-1,2-dicarboxylate)								praseodymium	[]
ALUDIX	catena-[[mu-benzotriazolato-5-carboxylato]-aqua-zinc(ii) unknown solvate]	1	1	1										copper	['unknown', 'solvate]']
ALUJUN	catena-[(mu!4$-Benzene-1,4-dicarboxylato-O,O',O'',O''')-bis(mu!2$-benzene-1,4-dicarboxylato-O,O',O'',O''')-diaqua-bis(dimethylformamide-O)-di-yttrium(iii)]	2	1	1	Benzene-1,4-dicarboxylate-O,O',O'',O'''	benzene-1,4-dicarboxylate-O,O',O'',O''')-diaqua-bis(dimethylformamide-								calcium	[]
ALUKAU	catena-[(mu!4$-Benzene-1,4-dicarboxylato-O,O',O'',O''')-bis(mu!2$-benzene-1,4-dicarboxylato-O,O',O'',O''')-diaqua-bis(dimethylformamide-O)-di-dysprosium(iii)]	2	1	1	Benzene-1,4-dicarboxylate-O,O',O'',O'''	benzene-1,4-dicarboxylate-O,O',O'',O''')-diaqua-bis(dimethylformamide-								uranium	[]
ALUKIC	catena-[bis(mu!4$-4,4'-Azodibenzoato-O,O',O'',O''')-bis(mu!2$-4,4'-azodibenzoato-O,O',O'',O''')-tetrakis(dimethylsulfoxide)-di-cerium(iii) dimethylsulfoxide solvate octahydrate]	2	1	1	4,4'-Azodibenzoate-O,O',O'',O'''	4,4'-azodibenzoate-O,O',O'',O''')-tetrakis(dimethylsulfoxid								indium	['dimethylsulfoxide', 'solvate', 'octahydrate]']
ALUKOI	catena-[bis(mu!4$-4,4'-Azodibenzoato-O,O',O'',O''')-bis(mu!2$-4,4'-azodibenzoato-O,O',O'',O''')-tetrakis(dimethylsulfoxide)-di-samarium(iii) dimethylsulfoxide solvate octahydrate]	2	1	1	4,4'-Azodibenzoate-O,O',O'',O'''	4,4'-azodibenzoate-O,O',O'',O''')-tetrakis(dimethylsulfoxid								copper	['dimethylsulfoxide', 'solvate', 'octahydrate]']
ALUKUO	catena-[bis(mu!4$-4,4'-Azodibenzoato-O,O',O'',O''')-bis(mu!2$-4,4'-azodibenzoato-O,O',O'',O''')-tetrakis(dimethylsulfoxide)-di-europium(iii) dimethylsulfoxide solvate octahydrate]	2	1	1	4,4'-Azodibenzoate-O,O',O'',O'''	4,4'-azodibenzoate-O,O',O'',O''')-tetrakis(dimethylsulfoxid								zinc	['dimethylsulfoxide', 'solvate', 'octahydrate]']
ALULAV	catena-[bis(mu!4$-4,4'-Azodibenzoato-O,O',O'',O''')-bis(mu!2$-4,4'-azodibenzoato-O,O',O'',O''')-tetrakis(dimethylsulfoxide)-di-gadolinium(iii) dimethylsulfoxide solvate octahydrate]	2	1	1	4,4'-Azodibenzoate-O,O',O'',O'''	4,4'-azodibenzoate-O,O',O'',O''')-tetrakis(dimethylsulfoxid								manganese	['dimethylsulfoxide', 'solvate', 'octahydrate]']
ALULID	catena-[bis(mu!4$-4,4'-Azodibenzoato-O,O,O',O'',O'',O''')-bis(mu!4$-4,4'-azodibenzoato-O,O,O',O'',O''')-bis(mu!4$-4,4'-azodibenzoato-O,O',O'',O''')-hexa-aqua-tetra-cerium(iii) unknown solvate]	1	1	1	4,4'-Azodibenzoate-O,O,O',O'',O'',O'''	4,4'-azodibenzoate-O,O,O',O'',O'''	4,4'-azodibenzoate-O,O',O'',O'''							terbium	['unknown', 'solvate]']
ALURAB	catena-(bis(mu!4$-N,N',N''-(benzene-1,3,5-triyl-tricarbonyl)-tris(L-alaninato))-tetrakis(mu!2$-4,4'-bipyridine)-tri-cobalt octacosahydrate)	1	1	1	N,N',N''-(benzene-1,3,5-triyl-tricarbonyl)-tris(L-alaninate	4,4'-bipyridine								copper	['octacosahydrate)']
ALURAD	catena-[[mu-2-(6-carboxylatopyridin-3-yl)benzene-1,4-dicarboxylato]-aqua-europium(iii) tetrahydrate]	1	1	1										copper	['tetrahydrate]']
ALUREF	catena-(bis(mu!4$-N,N',N''-(benzene-1,3,5-triyl-tricarbonyl)-tris(D-alaninato))-tetrakis(mu!2$-4,4'-bipyridine)-tri-cobalt octacosahydrate)	1	1	1	N,N',N''-(benzene-1,3,5-triyl-tricarbonyl)-tris(D-alaninate	4,4'-bipyridine								copper	['octacosahydrate)']
ALUREH	catena-[[mu-2-(6-carboxylatopyridin-3-yl)benzene-1,4-dicarboxylato]-aqua-gadolinium(iii) tetrahydrate]	1	1	1										copper	['tetrahydrate]']
ALURIJ	catena-(bis(mu!4$-N,N',N''-(benzene-1,3,5-triyl-tricarbonyl)-tris(D-alaninato))-tetrakis(mu!2$-4,4'-bipyridine)-tri-nickel ethanol solvate tetradecahydrate)	1	1	1	N,N',N''-(benzene-1,3,5-triyl-tricarbonyl)-tris(D-alaninate	4,4'-bipyridine								molybdenum	['ethanol', 'solvate', 'tetradecahydrate)']
ALURIL	catena-[[mu-2-(6-carboxylatopyridin-3-yl)benzene-1,4-dicarboxylato]-aqua-terbium(iii) tetrahydrate]	1	1	1										copper	['tetrahydrate]']
ALUSUW	catena-(bis(mu!7$-benzene-1,2,4-tricarboxylato)-cobalt-di-manganese)	1	1	1	benzene-1,2,4-tricarboxylate									copper	[]
AMABIC	catena-(tris(2,2'-bipyridine)-ruthenium(ii) nonakis(mu-selenido)-tetra-tin unknown solvate)	1	1	1	selenido									yttrium	['unknown', 'solvate)']
AMAFIE	catena-((mu!3$-pyrimidine-5-carboxylato)-(mu!2$-pyrimidine-5-carboxylato)-cadmium)	1	1	1	pyrimidine-5-carboxylate	pyrimidine-5-carboxylate								cadmium	[]
AMAFOK	catena-(bis(mu!2$-pyrimidine-5-carboxylato)-copper N,N-dimethylformamide solvate)	1	1	1	pyrimidine-5-carboxylate									lithium	['N,N-dimethylformamide', 'solvate)']
AMAFUQ	catena-(bis(mu!2$-pyrimidine-5-carboxylato)-copper unknown solvate)	1	1	1	pyrimidine-5-carboxylate									lithium	['unknown', 'solvate)']
AMAGAX	catena-(tetrakis(mu!2$-pyrimidine-5-carboxylato)-di-copper toluene solvate)	1	1	1	pyrimidine-5-carboxylate									sodium	['toluene', 'solvate)']
AMAJUU	catena-((mu!5$-pyridine-2,5-dicarboxylato)-aqua-lead)	1	1	1	pyridine-2,5-dicarboxylate									zirconium	[]
AMALND	catena(Hexa-aqua-tris(malonato)-di-neodymium(iii)) dihydrate	1	1	1										cadmium	['dihydrate']
AMAVIW	catena-[(mu-4,4'-[(5-carboxylato-1,3-phenylene)bis(oxymethylene)]dibenzoato)-(mu-hydroxido)-di-copper(ii) unknown solvate]	1	1	1	4,4'-[(5-carboxylate-1,3-phenylene)bis(oxymethylene)]dibenzoate	hydroxido								manganese	['unknown', 'solvate]']
AMAVOC	catena-((mu-hydrogen 4,4'-[(5-carboxylato-1,3-phenylene)bis(oxymethylene)]dibenzoato)-manganese unknown solvate)	1	1	1	hydrogen4,4'-[(5-carboxylate-1,3-phenylene)bis(oxymethylene)]dibenzoate									manganese	['unknown', 'solvate)']
AMBZAG10	catena-(bis(mu!4$-p-Aminobenzoato)-di-silver(i))	1	1	1	p-Aminobenzoate									manganese	[]
AMEBAX	catena-[(mu-4-(5-carboxypyridin-2-yl)isophthalato)-(mu-hydrogen 4-(5-carboxylatopyridin-2-yl)isophthalato)-di-lead]	1	1	1	4-(5-carboxypyridin-2-yl)isophthalate	hydrogen								silver	['4-(5-carboxylatopyridin-2-yl)isophthalato)-di-lead]']
AMEJIM	catena-[hexakis(mu!2$-bis(2-Hydroxyethyl)(2-oxyethyl)amine)-hexakis(mu!2$-cyano)-hexa-copper-iron dinitrate hexahydrate]	1	1	1	bis(2-Hydroxyethyl)(2-oxyethyl)amine	cyano								cobalt	['dinitrate', 'hexahydrate]']
AMEPOY	catena-((mu!3$-3,5-Di-n-butyl-1,2,4-triazolato)-copper(i))	1	1	1	3,5-Di-n-butyl-1,2,4-triazolate									nickel	[]
AMIJAJ	catena-(tetrakis(mu!2$-Cyano-C,N)-(mu!2$-2-iodopyrazine)-aqua-iron-nickel)	1	1	1	Cyano-C,N	2-iodopyrazine								copper	[]
AMIKOX	catena-((mu!4$-4,4',4'',4'''-Cyclobutane-1,2,3,4-tetrayltetrapyridine)-dichloro-cadmium dihydrate)	1	1	1	4,4',4'',4'''-Cyclobutane-1,2,3,4-tetrayltetrapyridine									manganese	['dihydrate)']
AMILOY	catena-(bis(mu!4$-naphthalene-2,6-dicarboxylato)-bis(mu!3$-naphthalene-2,6-dicarboxylato)-bis(mu!2$-1,3,5,7-tetraazatricyclo[3.3.1.1$3,7!]decane)-(N,N-dimethylformamide)-tetra-zinc N,N-dimethylformamide solvate monohydrate)	1	1	1	naphthalene-2,6-dicarboxylate	naphthalene-2,6-dicarboxylate	1,3,5,7-tetraazatricyclo[3.3.1.3,7]decane)-(N,N-dimethylformamid							cadmium	['N,N-dimethylformamide', 'solvate', 'monohydrate)']
AMILUE	catena-(bis(mu!4$-naphthalene-2,6-dicarboxylato)-bis(mu!3$-naphthalene-2,6-dicarboxylato)-bis(mu!2$-1,3,5,7-tetraazatricyclo[3.3.1.1$3,7!]decane)-(N,N-dimethylformamide)-tetra-zinc)	1	1	1	naphthalene-2,6-dicarboxylate	naphthalene-2,6-dicarboxylate	1,3,5,7-tetraazatricyclo[3.3.1.3,7]decane)-(N,N-dimethylformamid							potassium	[]
AMIMAL	catena-(bis(mu!4$-naphthalene-2,6-dicarboxylato)-bis(mu!3$-naphthalene-2,6-dicarboxylato)-bis(mu!2$-1,3,5,7-tetraazatricyclo[3.3.1.1$3,7!]decane)-(N,N-dimethylformamide)-tetra-zinc benzene solvate)	1	1	1	naphthalene-2,6-dicarboxylate	naphthalene-2,6-dicarboxylate	1,3,5,7-tetraazatricyclo[3.3.1.3,7]decane)-(N,N-dimethylformamid							manganese	['benzene', 'solvate)']
AMIMEP	catena-(bis(mu!4$-naphthalene-2,6-dicarboxylato)-bis(mu!3$-naphthalene-2,6-dicarboxylato)-bis(mu!2$-1,3,5,7-tetraazatricyclo[3.3.1.1$3,7!]decane)-(N,N-dimethylformamide)-tetra-zinc tetraferrocene)	1	1	1	naphthalene-2,6-dicarboxylate	naphthalene-2,6-dicarboxylate	1,3,5,7-tetraazatricyclo[3.3.1.3,7]decane)-(N,N-dimethylformamid							indium	['tetraferrocene)']
AMIMER	catena-[bis(mu-dicyanamido)-(mu-pyridin-3-amine)-cadmium]	1	1	1	dicyanamido	pyridin-3-amine								cobalt	[]
AMIWID	catena-((mu!8$-benzene-1,2,4,5-tetracarboxylato)-bis(mu!6$-benzene-1,2,4,5-tetracarboxylato)-bis(dimethyl sulfoxide)-diaqua-tetra-europium(iii))	1	1	1	benzene-1,2,4,5-tetracarboxylate	benzene-1,2,4,5-tetracarboxylate								molybdenum	['sulfoxide)-diaqua-tetra-europium(iii))']
AMIWOJ	catena-((mu!8$-benzene-1,2,4,5-tetracarboxylato)-bis(mu!6$-benzene-1,2,4,5-tetracarboxylato)-bis(dimethyl sulfoxide)-diaqua-tetra-gadolinium(iii))	1	1	1	benzene-1,2,4,5-tetracarboxylate	benzene-1,2,4,5-tetracarboxylate								silver	['sulfoxide)-diaqua-tetra-gadolinium(iii))']
AMIWUP	catena-((mu!8$-benzene-1,2,4,5-tetracarboxylato)-bis(mu!6$-benzene-1,2,4,5-tetracarboxylato)-bis(dimethyl sulfoxide)-diaqua-tetra-terbium(iii))	1	1	1	benzene-1,2,4,5-tetracarboxylate	benzene-1,2,4,5-tetracarboxylate								molybdenum	['sulfoxide)-diaqua-tetra-terbium(iii))']
AMIXAW	catena-((mu!8$-benzene-1,2,4,5-tetracarboxylato)-bis(mu!6$-benzene-1,2,4,5-tetracarboxylato)-bis(dimethyl sulfoxide)-diaqua-tetra-dysprosium(iii))	1	1	1	benzene-1,2,4,5-tetracarboxylate	benzene-1,2,4,5-tetracarboxylate								silver	['sulfoxide)-diaqua-tetra-dysprosium(iii))']
AMIXEA	catena-((mu!8$-benzene-1,2,4,5-tetracarboxylato)-bis(mu!6$-benzene-1,2,4,5-tetracarboxylato)-bis(dimethyl sulfoxide)-diaqua-tetra-holmium(iii))	1	1	1	benzene-1,2,4,5-tetracarboxylate	benzene-1,2,4,5-tetracarboxylate								molybdenum	['sulfoxide)-diaqua-tetra-holmium(iii))']
AMIXIE	catena-(tris(mu!4$-terephthalato)-tetraaqua-di-erbium)	1	1	1	terephthalate									silver	[]
AMIXOK	catena-(tris(mu!4$-terephthalato)-tetraaqua-di-neodymium)	1	1	1	terephthalate									cobalt	[]
AMIXUQ	catena-(tetrakis(mu!4$-terephthalato)-bis(mu!3$-terephthalato)-tetraaqua-tetra-ytterbium)	1	1	1	terephthalate	terephthalate								cadmium	[]
AMIYIG	catena-[1,4-diammoniumbutane hexakis(mu-formato)-di-iron]	1	1	1	formate									manganese	[]
AMIZAZ	catena-[butane-1,4-diammonium hexakis(mu-formato)-di-nickel]	1	1	1	formate									zinc	[]
AMIZAZ01	catena-[butane-1,4-diammonium hexakis(mu-formato)-di-nickel]	1	1	1	formate									yttrium	[]
AMIZAZ02	catena-[butane-1,4-diammonium hexakis(mu-formato)-di-nickel]	1	1	1	formate									dysprosium	[]
AMIZEC	catena-(bis(mu!4$-5-methylisophthalato)-tetrakis(mu!3$-5-methylisophthalato)-tetraaqua-penta-zinc potassium hemikis(hydridopotassium) tetrahydrate)	1	1	1	5-methylisophthalate	5-methylisophthalate								cerium	['potassium', 'hemikis(hydridopotassium)', 'tetrahydrate)']
AMIZON	catena-[bis(butane-1,4-diammonium) dodecakis(mu-formato)-tetra-copper]	1	1	1	formate									samarium	[]
AMIZON01	catena-[bis(butane-1,4-diammonium) dodecakis(mu-formato)-tetra-copper]	1	1	1	formate									europium	[]
AMOBAI	catena-[bis(mu-tetra(benzimidazole)resorcin[4]arene)-tetrakis(N,N-dimethylformamide)-dichloro-tri-cobalt(ii) (mu-silicato)-tetracosakis(mu-oxo)-dodecaoxo-dodeca-tungsten ethanol solvate trihydrate]	1	1	1	tetra(benzimidazole)resorcin[4]arene)-tetrakis(N,N-dimethylformamid									gadolinium	['(mu-silicato)-tetracosakis(mu-oxo)-dodecaoxo-dodeca-tungsten', 'ethanol', 'solvate', 'trihydrate]']
AMOBEL02	catena-[butane-1,4-diammonium hexakis(mu-formato)-di-zinc]	1	1	1										cerium	['hexakis(mu-formato)-di-zinc]']
AMOFAK	catena-(bis(mu!4$-4,4'-Ethene-1,2-diyldibenzoato)-(mu!2$-4,4'-ethene-1,2-diyldibenzoato)-tetrakis(dimethyl sulfoxide)-di-europium dimethyl sulfoxide solvate)	1	1	1	4,4'-Ethene-1,2-diyldibenzoate	4,4'-ethene-1,2-diyldibenzoate								cobalt	['sulfoxide)-di-europium', 'dimethyl', 'sulfoxide', 'solvate)']
AMOGEP	catena-[tetrakis(mu!3$-Pyrrolidine-1-carbodithioato-S,S,S',S')-tetrakis(mu!2$-bromo)-tetra-copper(i)-di-copper(ii) chloroform solvate]	1	1	1	Pyrrolidine-1-carbodithioate-S,S,S',S'	bromo)-tetra-(								europium	['chloroform', 'solvate]']
AMOGIV	catena-[(mu-[1,1'-biphenyl]-3,3',5,5'-tetracarboxylato)-bis(mu-hydroxo)-di-vanadium(iii) bis(ammonia)]	1	1	1	[1,1'-biphenyl]-3,3',5,5'-tetracarboxylate	hydroxo								cobalt	['bis(ammonia)]']
AMOGIV01	catena-[(mu-[1,1'-biphenyl]-3,3',5,5'-tetracarboxylato)-bis(mu-hydroxo)-di-vanadium(iii) ammonia unknown solvate]	1	1	1	[1,1'-biphenyl]-3,3',5,5'-tetracarboxylate	hydroxo								gadolinium	['ammonia', 'unknown', 'solvate]']
AMOGOB	catena-[(mu-[1,1'-biphenyl]-3,3',5,5'-tetracarboxylato)-bis(mu-hydroxo)-di-vanadium(iii) ammonia unknown solvate]	1	1	1	[1,1'-biphenyl]-3,3',5,5'-tetracarboxylate	hydroxo								nickel	['ammonia', 'unknown', 'solvate]']
AMOGUH	catena-[(mu-[1,1'-biphenyl]-3,3',5,5'-tetracarboxylato)-bis(mu-hydroxo)-di-vanadium(iii) ammonia unknown solvate]	1	1	1	[1,1'-biphenyl]-3,3',5,5'-tetracarboxylate	hydroxo								terbium	['ammonia', 'unknown', 'solvate]']
AMOHES	catena-[(mu-[1,1'-biphenyl]-3,3',5,5'-tetracarboxylato)-bis(mu-hydroxo)-di-vanadium(iii) ammonia unknown solvate]	1	1	1	[1,1'-biphenyl]-3,3',5,5'-tetracarboxylate	hydroxo								manganese	['ammonia', 'unknown', 'solvate]']
AMOHIW	catena-[(mu-[1,1'-biphenyl]-3,3',5,5'-tetracarboxylato)-bis(mu-oxo)-di-vanadium(iv) ammonia unknown solvate]	1	1	1	[1,1'-biphenyl]-3,3',5,5'-tetracarboxylate	oxo								cobalt	['ammonia', 'unknown', 'solvate]']
AMOHOC	catena-[(mu-[1,1'-biphenyl]-3,3',5,5'-tetracarboxylato)-bis(mu-oxo)-di-vanadium(iv) ammonia unknown solvate]	1	1	1	[1,1'-biphenyl]-3,3',5,5'-tetracarboxylate	oxo								ruthenium	['ammonia', 'unknown', 'solvate]']
AMOHOC01	catena-[(mu-[1,1'-biphenyl]-3,3',5,5'-tetracarboxylato)-bis(mu-oxo)-di-vanadium(iv) ammonia unknown solvate]	1	1	1	[1,1'-biphenyl]-3,3',5,5'-tetracarboxylate	oxo								tin	['ammonia', 'unknown', 'solvate]']
AMOHUI	catena-[(mu-[1,1'-biphenyl]-3,3',5,5'-tetracarboxylato)-bis(mu-oxo)-di-vanadium(iv) ammonia]	1	1	1	[1,1'-biphenyl]-3,3',5,5'-tetracarboxylate	oxo								cadmium	['ammonia]']
AMOJAQ	catena-[(mu-[1,1'-biphenyl]-3,3',5,5'-tetracarboxylato)-bis(mu-oxo)-di-vanadium(iv) ammonia unknown solvate]	1	1	1	[1,1'-biphenyl]-3,3',5,5'-tetracarboxylate	oxo								copper	['ammonia', 'unknown', 'solvate]']
AMOJEU	catena-[(mu-[1,1'-biphenyl]-3,3',5,5'-tetracarboxylato)-bis(mu-oxo)-di-vanadium(iv) ammonia unknown solvate]	1	1	1	[1,1'-biphenyl]-3,3',5,5'-tetracarboxylate	oxo								copper	['ammonia', 'unknown', 'solvate]']
AMOJIY	catena-[(mu-[1,1'-biphenyl]-3,3',5,5'-tetracarboxylato)-bis(mu-oxo)-di-vanadium(iv) ammonia unknown solvate]	1	1	1	[1,1'-biphenyl]-3,3',5,5'-tetracarboxylate	oxo								copper	['ammonia', 'unknown', 'solvate]']
AMOJUK	catena-[(mu-[1,1'-biphenyl]-3,3',5,5'-tetracarboxylato)-bis(mu-hydroxo)-di-vanadium(iii) perdeuteroammonia]	1	1	1	[1,1'-biphenyl]-3,3',5,5'-tetracarboxylate	hydroxo								lead	['perdeuteroammonia]']
AMOKEV	catena-[(mu-[1,1'-biphenyl]-3,3',5,5'-tetracarboxylato)-(mu-deuteroxy)-(mu-oxo)-di-iron perdeuteroammonia]	1	1	1	[1,1'-biphenyl]-3,3',5,5'-tetracarboxylate	deuteroxy	oxo							neodymium	['perdeuteroammonia]']
AMOKIZ	catena-[(mu-[1,1'-biphenyl]-3,3',5,5'-tetracarboxylato)-(mu-hydroxy)-(mu-oxo)-di-indium perdeuteroammonia]	1	1	1	[1,1'-biphenyl]-3,3',5,5'-tetracarboxylate	hydroxy	oxo							copper	['perdeuteroammonia]']
AMOMUM	catena-[butane-1,4-diaminium hexakis(mu-formato)-di-iron]	1	1	1	formate									manganese	[]
AMONAT	catena-[butane-1,4-diaminium hexakis(mu-formato)-di-iron]	1	1	1	formate									silver	[]
AMOPID	catena-[(mu-4-(5-carboxylatopyridin-2-yl)benzene-1,3-dicarboxylic acid)-(mu-aqua)-potassium]	1	1	1	4-(5-carboxylatepyridin-2-yl)benzene-1,3-dicarboxylic									iron	['acid)-(mu-aqua)-potassium]']
AMOROK	catena-[(mu!6$-4-Phosphonatobutane-1-sulfonato-O,O,O',O',O'',O''',O'''')-aqua-samarium(iii)]	1	1	1	4-Phosphonatebutane-1-sulfonate-O,O,O',O',O'',O''',O''''									copper	[]
AMORUQ	catena-[(mu!6$-4-Phosphonatobutane-1-sulfonato-O,O,O',O',O'',O''',O'''')-aqua-praseodymium(iii)]	1	1	1	4-Phosphonatebutane-1-sulfonate-O,O,O',O',O'',O''',O''''									copper	[]
AMOYOR	catena-[(mu!2$-1,4-Phenylenediacetato-O,O')-(mu!2$-1,4-bis(2-(4-pyridyl)ethenyl)benzene-N,N')-zinc(ii) dihydrate]	1	1	1	1,4-Phenylenediacetate-O,O'	1,4-bis(2-(4-pyridyl)ethenyl)benzene-N,N'								iron	['dihydrate]']
AMOZAE	catena-[(mu!9$-Pyridine-2,3,5,6-tetracarboxylato)-tetra-aqua-potassium(i)-samarium(iii)]	1	1	1	Pyridine-2,3,5,6-tetracarboxylate)-tetra-aqua-(									nickel	[]
AMUCET	catena-[tris(mu-[2,2'-bipyridine]-5,5'-dicarboxylato)-tetra-aqua-di-europium(iii)]	1	1	1	[2,2'-bipyridine]-5,5'-dicarboxylate									cadmium	[]
AMUCET01	catena-[tris(mu-[2,2'-bipyridine]-5,5'-dicarboxylato)-tetra-aqua-di-europium(iii)]	1	1	1	[2,2'-bipyridine]-5,5'-dicarboxylate									zinc	[]
AMUCOB	catena-[(mu!6$-Glutarato-O,O,O',O',O'',O'',O''')-calcium(ii)]	1	1	1	Glutarate-O,O,O',O',O'',O'',O'''									zinc	[]
AMUFIZ	catena-[bis(mu-cyclopentane-1,2,3,4-tetracarboxylato)-(mu-4,4'-diazene-1,2-diyldipyridine)-tetraaqua-tetra-cobalt pentahydrate]	1	1	1	cyclopentane-1,2,3,4-tetracarboxylate	4,4'-diazene-1,2-diyldipyridine								zinc	['pentahydrate]']
AMUFOF	catena-[bis(mu-cyclopentane-1,2,3,4-tetracarboxylato)-(mu-1,1'-(1,4-phenylene)bis(1H-imidazole))-tetraaqua-tetra-cobalt heptahydrate]	1	1	1	cyclopentane-1,2,3,4-tetracarboxylate	1,1'-(1,4-phenylene)bis(1H-imidazole)								zinc	['heptahydrate]']
AMUFUM	catena-((mu-9-(pyridin-4-yl)-9H-carbazole-3,6-dicarboxylato)-zinc dimethylformamide solvate hemihydrate)	1	1	1	9-(pyridin-4-yl)-9H-carbazole-3,6-dicarboxylat									cadmium	['dimethylformamide', 'solvate', 'hemihydrate)']
AMUPOP	catena-[(mu!6$-1,1':4',1''-Terphenyl-2,2',2'',4,4'',5'-hexacarboxylato)-tris(mu!2$-1,4-bis(1H-imidazol-1-yl)butane)-diaqua-tri-zinc N,N-dimethylformamide solvate]	1	1	1	1,1':4',1''-Terphenyl-2,2',2'',4,4'',5'-hexacarboxylate	1,4-bis(1H-imidazol-1-yl)butane								erbium	['N,N-dimethylformamide', 'solvate]']
AMUQAC	catena-[bis(mu!2$-1,1',1''-benzene-1,3,5-triyltris(1H-imidazole))-(mu!4$-2,2''-dicarboxy-1,1':4',1''-terphenyl-2',4,4'',5'-tetracarboxylato)-di-zinc]	1	1	1	1,1',1''-benzene-1,3,5-triyltris(1H-imidazole)	2,2''-dicarboxy-1,1':4',1''-terphenyl-2',4,4'',5'-tetracarboxylate								neodymium	[]
AMUQIK	catena-[(mu!4$-4,4''-Dicarboxy-1,1':4',1''-terphenyl-2,2',2'',5'-tetracarboxylato)-tris(mu!2$-4,4'-bis(1H-imidazol-1-yl)biphenyl)-(mu!2$-2,2'',4,4''-tetracarboxy-1,1':4',1''-terphenyl-2',5'-dicarboxylato)-tetra-aqua-tri-copper(ii) trihydrate]	1	1	1	4,4''-Dicarboxy-1,1':4',1''-terphenyl-2,2',2'',5'-tetracarboxylate	4,4'-bis(1H-imidazol-1-yl)biphenyl	2,2'',4,4''-tetracarboxy-1,1':4',1''-terphenyl-2',5'-dicarboxylate							terbium	['trihydrate]']
AMURUX	catena-[(1,4-Diammoniobutane) hexakis(mu!2$-formato)-di-magnesium(ii)]	1	1	1	formate									iron	[]
AMURUX01	catena-[(1,4-Diammoniobutane) hexakis(mu!2$-formato)-di-magnesium(ii)]	1	1	1	formate									nickel	[]
AMURUX02	catena-[(1,4-Diammoniobutane) hexakis(mu!2$-formato)-di-magnesium(ii)]	1	1	1	formate									nickel	[]
AMURUX06	catena-[butane-1,4-diamonium hexakis(mu-formato)-di-magnesium(ii)]	1	1	1	formate									nickel	[]
AMURUX07	catena-[butane-1,4-diamonium hexakis(mu-formato)-di-magnesium(ii)]	1	1	1	formate									zinc	[]
AMURUX08	catena-[butane-1,4-diamonium hexakis(mu-formato)-di-magnesium(ii)]	1	1	1	formate									copper	[]
AMURUX09	catena-[butane-1,4-diamonium hexakis(mu-formato)-di-magnesium(ii)]	1	1	1	formate									copper	[]
AMURUX10	catena-[butane-1,4-diamonium hexakis(mu-formato)-di-magnesium(ii)]	1	1	1	formate									cobalt	[]
AMURUX11	catena-[butane-1,4-diamonium hexakis(mu-formato)-di-magnesium(ii)]	1	1	1	formate									copper	[]
AMUVAI	catena-[(mu-3,3',3'',3'''-[1,4,8,11-tetraazacyclotetradecane-1,4,8,11-tetrayltetrakis(methylene-4,1-phenylene)]tetrapropanoato)-diaqua-chloro-tri-copper(ii) chloride N,N-dimethylacetamide solvate octahydrate]	1	1	1	3,3',3'',3'''-[1,4,8,11-tetraazacyclotetradecane-1,4,8,11-tetrayltetrakis									vanadium	['chloride', 'N,N-dimethylacetamide', 'solvate', 'octahydrate]']
AMUWIP	catena-(tetrakis(mu!3$-sulfido)-tetrakis(mu!2$-4,4'-biphenyl-4,4'-diyldipyridine)-tetra-copper-tungsten tetrakis(mu!3$-sulfido)-tetrakis(mu!2$-4,4'-biphenyl-4,4'-diyldipyridine)-tetrakis(mu!2$-sulfido)-tetraiodo-hexa-copper-di-tungsten iodide)	1	1	1	sulfido	4,4'-biphenyl-4,4'-diyldipyridine	sulfido	4,4'-biphenyl-4,4'-diyldipyridine	sulfido					vanadium	['iodide)']
AMUWUB	catena-((mu!5$-pyridine-2,3,5,6-tetracarboxylato)-(mu!2$-4-(2-(pyridin-4-yl)vinyl)benzoato-N,O,O')-(mu!2$-4-(2-(pyridin-4-yl)vinyl)benzoato-N,O)-triaqua-tri-copper(ii) dimethylformamide solvate decahydrate)	1	1	1	pyridine-2,3,5,6-tetracarboxylate	4-(2-(pyridin-4-yl)vinyl)benzoate-N,O,O'	4-(2-(pyridin-4-yl)vinyl)benzoate-N,O							vanadium	['dimethylformamide', 'solvate', 'decahydrate)']
AMUXAI	catena-((mu!5$-pyridine-2,3,5,6-tetracarboxylato)-(mu!2$-4-(2-(pyridin-4-yl)vinyl)benzoato-N,O,O')-(mu!2$-4-(2-(pyridin-4-yl)vinyl)benzoato-N,O)-ethanol-pyridine-aqua-tri-copper(ii) unknown solvate)	1	1	1	pyridine-2,3,5,6-tetracarboxylate	4-(2-(pyridin-4-yl)vinyl)benzoate-N,O,O'	4-(2-(pyridin-4-yl)vinyl)benzoate-N,O							vanadium	['unknown', 'solvate)']
AMUXEO	catena-[bis(mu-2-[(pyridine-4-carbonyl)amino]benzene-1,4-dicarboxylato)-diaqua-di-cadmium(ii) unknown solvate]	1	1	1	2-[(pyridine-4-carbonyl)amino]benzene-1,4-dicarboxylate									vanadium	['unknown', 'solvate]']
ANABAT	catena-((mu!5$-pyridine-2,3-dicarboxylato)-(mu!3$-pyridine-2,3-dicarboxylato)-di-mercury(ii))	1	1	1	pyridine-2,3-dicarboxylate	pyridine-2,3-dicarboxylate								vanadium	[]
ANABIB	catena-((mu!4$-pyridine-2,3-dicarboxylato)-(mu!3$-thiocyanato)-(mu!2$-thiocyanato)-triaqua-calcium(ii)-mercury(ii))	1	1	1	pyridine-2,3-dicarboxylate	thiocyanate	thiocyanate)-triaqua-(i							vanadium	[]
ANADAV	catena-(bis(mu!4$-D-camphorato)-(mu!2$-1,4-bis(pyridin-4-yl)piperazine)-di-cobalt sesquihydrate)	1	1	1	D-camphorate	1,4-bis(pyridin-4-yl)piperazine								vanadium	['sesquihydrate)']
ANAFIG	catena-[(mu-2-(4,2':6',4''-terpyridin-4'-yl)benzoato)-(mu-adipato)-neodymium]	1	1	1	2-(4,2':6',4''-terpyridin-4'-yl)benzoate	adipate								vanadium	[]
ANAKUX	catena-[tetrakis(mu-3-(carboxylatomethoxy)phthalato)-pentakis(mu-4,4'-bipyridine)-diaqua-hexa-cadmium undecahydrate]	1	1	1	3-(carboxylatemethoxy)phthalate	4,4'-bipyridine								vanadium	['undecahydrate]']
ANALOS	catena-[tris(mu-oxalato)-(mu-4-oxo-4H-pyran-2,6-dicarboxylato)-bis(2,2'-bipyridine)-tetraaqua-tetra-cadmium monohydrate]	1	1	1	oxalate	4-oxo-4H-pyran-2,6-dicarboxylate)-bis(2,2'-bipyridin								vanadium	['monohydrate]']
ANANAH	catena-[(mu-[1,1'-biphenyl]-3,4',5-tricarboxylato)-europium(iii)]	1	1	1	[1,1'-biphenyl]-3,4',5-tricarboxylate									vanadium	[]
ANASUF	catena-[(mu-4-(3-(4H-1,2,4-triazol-4-yl)phenyl)-4H-1,2,4-triazole)-(mu-hydrogen benzene-1,3,5-tricarboxylato)-di-silver]	1	1	1	4-(3-(4H-1,2,4-triazol-4-yl)phenyl)-4H-1,2,4-triazol	hydrogen								vanadium	['benzene-1,3,5-tricarboxylato)-di-silver]']
ANATAM	catena-[(mu-4-(3-(4H-1,2,4-triazol-4-yl)phenyl)-4H-1,2,4-triazole)-(mu-benzene-1,2,4,5-tetracarboxylato)-bis(mu-cyano)-hexa-silver]	1	1	1	4-(3-(4H-1,2,4-triazol-4-yl)phenyl)-4H-1,2,4-triazol	benzene-1,2,4,5-tetracarboxylate	cyano							iron	[]
ANAWIX	catena-[bis(mu-tetrafluoroterephthalato)-bis(mu-hydroxo)-diaqua-di-indium N,N-dimethylformamide solvate]	1	1	1	tetrafluoroterephthalate	hydroxo								indium	['N,N-dimethylformamide', 'solvate]']
ANAWOD	catena-[tris(mu-tetrafluoroterephthalato)-tris(mu-hydroxo)-tri-indium benzene solvate]	1	1	1	tetrafluoroterephthalate	hydroxo								iron	['benzene', 'solvate]']
ANAYUL	catena-[(mu-pyrimidine-2,4,6(1H,3H,5H)-trione)-(mu-bromo)-potassium]	1	1	1	pyrimidine-2,4,6(1H,3H,5H)-trion	bromo								iron	[]
ANAZAS	catena-[bis(mu-pyrimidine-2,4,6(1H,3H,5H)-trione)-bis(mu-bromo)-di-sodium]	1	1	1	pyrimidine-2,4,6(1H,3H,5H)-trion	bromo								samarium	[]
ANEHEI	catena-[hexakis(mu-adeninato)-pentakis(mu-cyclohexane-1,4-dicarboxylato)-tetraaqua-octa-zinc N,N-dimethylacetamide solvate tetradecahydrate]	1	1	1	adeninate	cyclohexane-1,4-dicarboxylate								praseodymium	['N,N-dimethylacetamide', 'solvate', 'tetradecahydrate]']
ANEHIM	catena-[bis(mu-adeninato)-bis(mu-cyclohexane-1,4-dicarboxylato)-aqua-tri-cadmium]	1	1	1	adeninate	cyclohexane-1,4-dicarboxylate								zinc	[]
ANEKUC	catena-[tris(mu-terephthalato)-diaqua-calcium(ii)-di-zinc(ii) unknown solvate]	1	1	1	terephthalate)-diaqua-(i									potassium	['unknown', 'solvate]']
ANENIR	catena-((+)-(S,S)-bis(mu!4$-4,4'-(1,2-Dimethoxyethane-1,2-diyl)dibenzoato-O,O,O',O'',O''')-(mu!4$-4,4'-(1,2-dimethoxyethane-1,2-diyl)dibenzoato-O,O',O'',O''')-bis(N,N-diethylformamide)-di-lanthanum)	2	1	1	4,4'-(1,2-Dimethoxyethane-1,2-diyl)dibenzoate-O,O,O',O'',O'''	4,4'-(1,2-dimethoxyethane-1,2-diyl)dibenzoate-O,O',O'',O''')-bis(N,N-diethylformamid								samarium	[]
ANESAP	catena-[(mu-succinato)-(mu-3,6-bis(pyridin-4-yl)pyridazine)-cadmium]	1	1	1	succinate	3,6-bis(pyridin-4-yl)pyridazine								europium	[]
ANIQEU	catena-[bis(mu!4$-Phthalato)-(mu!2$-bis(4-pyridylformyl)piperazine)-diaqua-di-cadmium]	1	1	1	Phthalate	bis(4-pyridylformyl)piperazine								europium	[]
ANOMIC	catena-[pentakis(mu-pyridine-3,5-dicarboxylato)-aqua-dichloro-tetrakis(N,N-dimethylformamide)-hexa-copper N,N-dimethylformamide solvate hexahydrate]	1	1	1	pyridine-3,5-dicarboxylate)-aqua-dichloro-tetrakis(N,N-dimethylformamid									calcium	['N,N-dimethylformamide', 'solvate', 'hexahydrate]']
ANUGEW	catena-(tetrakis(mu!6$-1,1':3',1''-terphenyl-4,4'',5'-tricarboxylato)-hexaaqua-hexa-copper unknown solvate)	1	1	1	1,1':3',1''-terphenyl-4,4'',5'-tricarboxylate									cobalt	['unknown', 'solvate)']
ANUGIA	catena-((mu!8$-5-(3,5-bis(4-carboxyphenyl)phenyl)benzene-1,3-dicarboxylato)-diaqua-di-copper unknown solvate)	1	1	1	5-(3,5-bis(4-carboxyphenyl)phenyl)benzene-1,3-dicarboxylate									cobalt	['unknown', 'solvate)']
ANUGOG	catena-((mu!8$-5-(3,5-bis(4-carboxyphenyl)phenyl)benzene-1,3-dicarboxylato)-diaqua-di-copper unknown solvate)	1	1	1	5-(3,5-bis(4-carboxyphenyl)phenyl)benzene-1,3-dicarboxylate									zinc	['unknown', 'solvate)']
ANUGUM	catena-((mu!8$-4-(3,5-bis(3,5-dicarboxyphenyl)phenyl)benzoato)-di-zinc unknown solvate)	1	1	1	4-(3,5-bis(3,5-dicarboxyphenyl)phenyl)benzoate									zinc	['unknown', 'solvate)']
ANUNIJ	catena-[tetrakis(mu-sulfido)-tris(mu-4,4'-(anthracene-9,10-diyl)dipyridine)-diiodo-tetra-copper-tungsten N,N-dimethylformamide unknown solvate]	1	1	1	sulfido	4,4'-(anthracene-9,10-diyl)dipyridine								zinc	['N,N-dimethylformamide', 'unknown', 'solvate]']
ANUNUV	catena-[tetrakis(mu-sulfido)-bis(mu-4,4'-(naphthalene-1,4-diyl)dipyridine)-bis(mu-cyano)-tetra-copper-tungsten unknown solvate]	1	1	1	sulfido	4,4'-(naphthalene-1,4-diyl)dipyridine	cyano							copper	['unknown', 'solvate]']
APAGIJ	catena-[bis(mu-N,N'-dibenzylpyrazine-2,6-dicarboxamidato)-bis(mu-nitrato)-(ethanol)-cobalt-tri-silver]	1	1	1	N,N'-dibenzylpyrazine-2,6-dicarboxamidate	nitrate)-(ethano								magnesium	[]
APANAI	catena-[tris(mu-aqua)-bis(mu-hydrogen citrato)-tetra-sodium]	1	1	1	aqua	hydrogen								magnesium	['citrato)-tetra-sodium]']
APAXOF	catena-[bis(mu!3$-4-Carboxy-5-carboxylatoimidazolido-N$1!,N$3!,O,O,O')-(mu!2$-1,4-bis(imidazol-1-ylmethyl)benzene-N$3!,N'$3!)-di-cadmium(ii)]	1	1	1	4-Carboxy-5-carboxylateimidazolido-1,3,O,O,O'	1,4-bis(imidazol-1-ylmethyl)benzene-3,N3								magnesium	[]
APAYIB	catena-[(mu-1,1':4',1''-terphenyl-3,4'',5-tricarboxylato)-diaqua-europium unknown solvate]	1	1	1	1,1':4',1''-terphenyl-3,4'',5-tricarboxylate									magnesium	['unknown', 'solvate]']
APAYOH	catena-[(mu-1,1':4',1''-terphenyl-3,4'',5-tricarboxylato)-diaqua-terbium unknown solvate]	1	1	1	1,1':4',1''-terphenyl-3,4'',5-tricarboxylate									magnesium	['unknown', 'solvate]']
APAYUN	catena-[(mu-1,1':4',1''-terphenyl-3,4'',5-tricarboxylato)-diaqua-lanthanum unknown solvate]	1	1	1	1,1':4',1''-terphenyl-3,4'',5-tricarboxylate									magnesium	['unknown', 'solvate]']
APAZAU	catena-[(mu-1,1':4',1'':4'',1'''-quaterphenyl-3,4''',5-tricarboxylato)-diaqua-europium unknown solvate]	1	1	1	1,1':4',1'':4'',1'''-quaterphenyl-3,4''',5-tricarboxylate									magnesium	['unknown', 'solvate]']
APAZEY	catena-[(mu-1,1':4',1'':4'',1'''-quaterphenyl-3,4''',5-tricarboxylato)-diaqua-terbium unknown solvate]	1	1	1	1,1':4',1'':4'',1'''-quaterphenyl-3,4''',5-tricarboxylate									magnesium	['unknown', 'solvate]']
APAZIC	catena-[(mu-1,1':4',1'':4'',1'''-quaterphenyl-3,4''',5-tricarboxylato)-diaqua-lanthanum unknown solvate]	1	1	1	1,1':4',1'':4'',1'''-quaterphenyl-3,4''',5-tricarboxylate									magnesium	['unknown', 'solvate]']
APAZOI	catena-[(mu-biphenyl-3,4',5-tricarboxylato)-diaqua-lanthanum unknown solvate]	1	1	1	biphenyl-3,4',5-tricarboxylate									copper	['unknown', 'solvate]']
APEBED	catena-[bis(mu!4$-2,5-Thiophenedicarboxylato-O,O',O'',O''')-isopropanol-di-zinc(ii)]	2	1	1	2,5-Thiophenedicarboxylate-O,O',O'',O'''									copper	[]
APEBEE	catena-[(mu-2,5-dihydroxyterephthalato)-bis(mu-tetra-1H-imidazol-1-ylborate)-bis(N,N-dimethylformamide)-di-cadmium]	1	1	1	2,5-dihydroxyterephthalate	tetra-1H-imidazol-1-ylborate)-bis(N,N-dimethylformamid								tungsten	[]
APEBUU	catena-[oxonium (mu-benzene-1,3,5-tricarboxylato)-(mu-5-carboxybenzene-1,3-dicarboxylato)-bis(mu-tetra-1H-imidazol-1-ylborate)-tri-cadmium(ii) hydrate]	1	1	1	benzene-1,3,5-tricarboxylate	5-carboxybenzene-1,3-dicarboxylate	tetra-1H-imidazol-1-ylborate							copper	['hydrate]']
APOBEP	catena-(1,4-diazonabicyclo[2.2.2]octane hexakis(mu-iodo)-(1,4-diazabicyclo[2.2.2]octane)-bismuth-potassium)	1	1	1	iodo)-(1,4-diazabicyclo[2.2.2]octan									copper	[]
APOGOD	catena-[tris(dimethylammonium) octadecakis(mu!2$-formato)-tri-iron(ii)-tri-iron(iii)]	1	1	1	formate)-tri-(i									cadmium	[]
APOHAP	catena-((mu!4$-Oxalato-O,O,O',O'',O'',O''')-(mu!4$-oxalato-O,O,O',O'',O''')-bis(mu!2$-aqua)-chromium(iii)-rubidium(i))	1	1	1	Oxalate-O,O,O',O'',O'',O'''	oxalate-O,O,O',O'',O'''	aqua)-(ii							mercury	[]
APOKOH	catena-[tetrakis(mu-3-(pyridin-3-yl)acrylato)-tetrakis(mu-bromo)-(mu-oxalato)-diaqua-tetra-copper(i)-di-terbium(iii) dihydrate]	1	1	1	3-(pyridin-3-yl)acrylate	bromo	oxalate)-diaqua-tetra-(							calcium	['dihydrate]']
APOLEY	catena-[tris(mu-3-(pyridin-3-yl)acrylato)-(mu-iodo)-diaqua-copper-dysprosium hemihydrate]	1	1	1	3-(pyridin-3-yl)acrylate	iodo								mercury	['hemihydrate]']
APOLOI	catena-[tris(mu-3-(pyridin-3-yl)acrylato)-(mu-iodo)-diaqua-copper-terbium hemihydrate]	1	1	1	3-(pyridin-3-yl)acrylate	iodo								cobalt	['hemihydrate]']
APOMAV	catena-[tris(mu-3-(pyridin-3-yl)acrylato)-(mu-iodo)-diaqua-copper-samarium hemihydrate]	1	1	1	3-(pyridin-3-yl)acrylate	iodo								neodymium	['hemihydrate]']
APOMEZ	catena-[tris(mu-3-(pyridin-3-yl)acrylato)-(mu-iodo)-diaqua-copper-gadolinium hemihydrate]	1	1	1	3-(pyridin-3-yl)acrylate	iodo								cadmium	['hemihydrate]']
APOMID	catena-[tetrakis(mu-3-(pyridin-3-yl)acrylato)-tetrakis(mu-iodo)-(mu-oxalato)-tetraaqua-tetra-copper-di-gadolinium tetrahydrate]	1	1	1	3-(pyridin-3-yl)acrylate	iodo	oxalate							cadmium	['tetrahydrate]']
APOMOJ	catena-[tris(mu-3-(pyridin-3-yl)acrylato)-(mu-bromo)-diaqua-copper-europium monohydrate]	1	1	1	3-(pyridin-3-yl)acrylate	bromo								europium	['monohydrate]']
APOMUP	catena-[tetrakis(mu-3-(pyridin-3-yl)acrylato)-tetrakis(mu-iodo)-(mu-oxalato)-tetraaqua-tetra-copper-di-europium tetrahydrate]	1	1	1	3-(pyridin-3-yl)acrylate	iodo	oxalate							silver	['tetrahydrate]']
APONAW	catena-[tetrakis(mu-3-(pyridin-3-yl)acrylato)-tetrakis(mu-bromo)-(mu-oxalato)-diaqua-tetra-copper-di-gadolinium dihydrate]	1	1	1	3-(pyridin-3-yl)acrylate	bromo	oxalate							indium	['dihydrate]']
APONIE	catena-[tetrakis(mu-3-(pyridin-3-yl)acrylato)-tetrakis(mu-iodo)-(mu-oxalato)-tetraaqua-tetra-copper-di-neodymium tetrahydrate]	1	1	1	3-(pyridin-3-yl)acrylate	iodo	oxalate							indium	['tetrahydrate]']
APONOK	catena-[tris(mu-3-(pyridin-3-yl)acrylato)-(mu-bromo)-diaqua-copper-samarium hemihydrate]	1	1	1	3-(pyridin-3-yl)acrylate	bromo								potassium	['hemihydrate]']
APONUQ	catena-[tris(mu-3-(pyridin-3-yl)acrylato)-(mu-bromo)-diaqua-copper-neodymium hemihydrate]	1	1	1	3-(pyridin-3-yl)acrylate	bromo								sodium	['hemihydrate]']
APUVIS	catena-[(mu-N-(pyridin-4-ylmethyl)-L-leucinato)-bromo-zinc monohydrate]	1	1	1	N-(pyridin-4-ylmethyl)-L-leucinat									zinc	['monohydrate]']
APUZIV	catena-(bis(mu!5$-6-chloro-2H-1,2,4-benzothiadiazine-7-sulfonamide 1,1-dioxide)-tetraaqua-di-potassium monohydrate)	1	1	1	6-chloro-2H-1,2,4-benzothiadiazine-7-sulfonamide									cadmium	['1,1-dioxide)-tetraaqua-di-potassium', 'monohydrate)']
APUZUJ	catena-(tris(mu-hydrogen 1,1'-biphenyl-3,4',5-tricarboxylato)-bis(mu-2,4,6-tris(pyridin-4-yl)-1,3,5-triazine)-tri-cobalt sesquikis(N,N'-dimethylpropyleneurea))	1	1	1	hydrogen1,1'-biphenyl-3,4',5-tricarboxylate	2,4,6-tris(pyridin-4-yl)-1,3,5-triazin								calcium	["sesquikis(N,N'-dimethylpropyleneurea))"]
AQABAY	catena-(bis(mu-benzene-1,3,5-tricarboxylato)-(mu-2,4,6-tris(pyridin-4-yl)-1,3,5-triazine)-(mu-aqua)-diaqua-tri-cobalt trihydrate)	1	1	1	benzene-1,3,5-tricarboxylate	2,4,6-tris(pyridin-4-yl)-1,3,5-triazin	aqua							zinc	['trihydrate)']
AQABEC	catena-((mu-benzene-1,3,5-tricarboxylato)-(mu-chloro)-bis(mu-2,4,6-tris(pyridin-4-yl)-1,3,5-triazine)-di-cobalt N,N'-dimethylpropyleneurea sesquihydrate)	1	1	1	benzene-1,3,5-tricarboxylate	chloro	2,4,6-tris(pyridin-4-yl)-1,3,5-triazin							lanthanum	["N,N'-dimethylpropyleneurea", 'sesquihydrate)']
AQABIG	catena-((mu-2,6-dimethylpyridine-3,5-dicarboxylato)-(mu-2,4,6-tris(pyridin-4-yl)-1,3,5-triazine)-cobalt monohydrate)	1	1	1	2,6-dimethylpyridine-3,5-dicarboxylate	2,4,6-tris(pyridin-4-yl)-1,3,5-triazin								cadmium	['monohydrate)']
AQAFEG	catena-(hexakis(mu-aqua)-bis(mu-8-oxy-1,3,4,6,7,9,9b-heptaazaphenalene-2,5(1H,3H)-dionato)-diaqua-di-potassium-zinc)	1	1	1	aqua	8-oxy-1,3,4,6,7,9,9b-heptaazaphenalene-2,5(1H,3H)-dionat								cadmium	[]
AQAGAD	catena-(bis(mu-dihydrogen [1$1!,2$1!:2$4!,3$1!-terphenyl]-1$3!,1$5!,2$2!,2$5!,3$3!,3$5!-hexacarboxylato)-dodeca-aqua-bis(dimethylformamide)-tetra-manganese unknown solvate)	1	1	1	dihydrogen[1,1:4,1-terphenyl]-3,5,2,5,3,5-hexacarboxylate)-dodeca-aqua-bis(dimethylformamid									copper	['unknown', 'solvate)']
AQAGEH	catena-[bis(dimethylammonium) bis(mu-dihydrogen [1$1!,2$1!:2$4!,3$1!-terphenyl]-1$3!,1$5!,2$2!,2$5!,3$3!,3$5!-hexacarboxylato)-diaqua-potassium-tri-manganese unknown solvate]	1	1	1	dihydrogen									copper	['[1!,1!:4!,1!-terphenyl]-3!,5!,2!,5!,3!,5!-hexacarboxylato)-diaqua-potassium-tri-manganese', 'unknown', 'solvate]']
AQAJEI	catena-(bis(mu!2$-4-(4H-1,2,4-Triazol-4-yl)benzoato)-zinc N,N-dimethylformamide ethanol solvate)	1	1	1	4-(4H-1,2,4-Triazol-4-yl)benzoate									copper	['N,N-dimethylformamide', 'ethanol', 'solvate)']
AQAJIM	catena-(bis(mu!7$-1,3-dicarboxylatobenzene-5-sulfonato)-bis(mu!2$-aqua)-hexaaqua-tri-barium dihydrate)	1	1	1	1,3-dicarboxylatebenzene-5-sulfonate	aqua								copper	['dihydrate)']
AQALIO	catena-(bis(mu!4$-oxalato)-(mu!2$-aqua)-bis(mu!2$-oxalato)-pentaaqua-strontium-di-europium trihydrate)	1	1	1	oxalate	aqua	oxalate							zinc	['trihydrate)']
AQALOU	catena-(bis(mu!4$-oxalato)-(mu!2$-aqua)-bis(mu!2$-oxalato)-pentaaqua-strontium-di-gadolinium trihydrate)	1	1	1	oxalate	aqua	oxalate							copper	['trihydrate)']
AQALUZ	catena-(trans-tetrakis(mu!2$-3-(3-Pyridyl)acrylato)-tetra-aqua-di-nickel(ii))	1	1	1	3-(3-Pyridyl)acrylate									tungsten	[]
AQAMIO01	catena-(trans-tetrakis(mu!2$-3-(3-Pyridyl)acrylato)-tetraaqua-di-cobalt(ii))	1	1	1	3-(3-Pyridyl)acrylate									copper	[]
AQAMIO02	catena-(trans-tetrakis(mu!2$-3-(3-Pyridyl)acrylato)-tetra-aqua-di-cobalt(ii))	1	1	1	3-(3-Pyridyl)acrylate									tungsten	[]
AQANOW	catena-((mu!2$-1,4-bis((1H-Imidazol-1-yl)methyl)benzene)-(mu!2$-5-hydroxyisophthalato)-aqua-cadmium(ii))	1	1	1	1,4-bis((1H-Imidazol-1-yl)methyl)benzene	5-hydroxyisophthalate								cobalt	[]
AQANOW01	catena-((mu!2$-1,4-bis(imidazol-1-ylmethyl)benzene)-(mu!2$-5-hydroxybenzene-1,3-dicarboxylato)-aqua-cadmium(ii))	1	1	1	1,4-bis(imidazol-1-ylmethyl)benzene	5-hydroxybenzene-1,3-dicarboxylate								silver	[]
AQASUI	catena-[bis(mu!3$-4-((1-carboxylatonaphthalen-2-yl)oxy)benzene-1,2-dicarboxylato)-tris(mu!2$-1,4-bis(1H-imidazol-1-yl)butane)-tri-cadmium unknown solvate]	1	1	1	4-((1-carboxylatenaphthalen-2-yl)oxy)benzene-1,2-dicarboxylate	1,4-bis(1H-imidazol-1-yl)butane								cadmium	['unknown', 'solvate]']
AQATAP	catena-[bis(mu!3$-4-((1-carboxylatonaphthalen-2-yl)oxy)benzene-1,2-dicarboxylato)-tris(mu!2$-1,4-bis(1H-imidazol-1-yl)butane)-tri-zinc unknown solvate]	1	1	1	4-((1-carboxylatenaphthalen-2-yl)oxy)benzene-1,2-dicarboxylate	1,4-bis(1H-imidazol-1-yl)butane								europium	['unknown', 'solvate]']
AQEGEJ	catena-(bis(mu!4$-Oxo)-tetrakis(mu!3$-oxo)-tetrakis(mu!2$-1,4-bis(1-imidazolyl)benzene)-octakis(mu!2$-oxo)-tetra-aqua-dodecaoxo-octa-molybdenum-di-nickel dihydrate)	1	1	1	Oxo	oxo	1,4-bis(1-imidazolyl)benzene	oxo						terbium	['dihydrate)']
AQEGIN	catena-(bis(mu!4$-Oxo)-tetrakis(mu!3$-oxo)-tetrakis(mu!2$-1,4-bis(1-imidazolyl)benzene)-decakis(mu!2$-oxo)-decaoxo-octa-molybdenum-di-zinc)	1	1	1	Oxo	oxo	1,4-bis(1-imidazolyl)benzene	oxo						lanthanum	[]
AQEGUZ	catena-((mu!3$-2,4-Dioxo-1,2,3,4-tetrahydropyrimidine-5-carboxylato)-(mu!2$-2,4-dioxo-1,2,3,4-tetrahydropyrimidine-5-carboxylato)-aqua-lead(ii))	1	1	1	2,4-Dioxo-1,2,3,4-tetrahydropyrimidine-5-carboxylate	2,4-dioxo-1,2,3,4-tetrahydropyrimidine-5-carboxylate								europium	[]
AQELUF	catena-[hexakis(mu-terephthalato)-(mu-tetracosa-oxo-hexadeca-boron)-diaqua-tetra-praseodymium dihydrate]	1	1	1	terephthalate	tetracosa-oxo-hexadeca-boron								terbium	['dihydrate]']
AQEMAM	catena-[hexakis(mu-terephthalato)-(mu-tetracosa-oxo-hexadeca-boron)-diaqua-tetra-neodymium dihydrate]	1	1	1	terephthalate	tetracosa-oxo-hexadeca-boron								lanthanum	['dihydrate]']
AQEQES	catena-(1,6-diammoniocyclohexane ((mu!4$-pyromellitato)-cobalt) dihydrate)	1	1	1	pyromellitate									lanthanum	['dihydrate)']
AQESUK	catena-((mu!3$-N,N'-bis(tetrazolato)hydrazine)-tris(mu!2$-hydrazine)-barium)	1	1	1	N,N'-bis(tetrazolate)hydrazine	hydrazine								zinc	[]
AQETIA	catena-(heptakis(mu!2$-Cyano)-tetra-aqua-(pyridazine-N)-cyano-niobium-di-manganese dihydrate)	1	1	1	Cyano)-tetra-aqua-(pyridazine-									cadmium	['dihydrate)']
AQETIA01	catena-(heptakis(mu!2$-cyano)-tetraaqua-cyano-(pyridazine)-di-manganese(ii)-niobium(iv) dihydrate)	1	1	1	cyano)-tetraaqua-cyano-(pyridazine)-di-(									cadmium	['dihydrate)']
AQETOG	catena-(hexadecakis(mu!2$-Cyano)-tetra-aqua-bis(pyridazine-N)-di-niobium-tetra-manganese)	1	1	1	Cyano)-tetra-aqua-bis(pyridazine-									potassium	[]
AQETUM	catena-(octakis(mu!2$-Cyano)-(pyridazine-N)-niobium-di-manganese)	1	1	1	Cyano)-(pyridazine-									bismuth	[]
AQEZEE	catena-(bis(mu-iodato)-(mu-4,4'-diazenediylbis(4H-1,2,4-triazole))-copper)	1	1	1	iodate	4,4'-diazenediylbis(4H-1,2,4-triazole)								iron	[]
AQIQAU	catena-((mu-2,6-bis(4-carboxylatophenyl)-4,4'-bipyridine)-(mu-2,6-bis(4-carboxyphenyl)-4,4'-bipyridine)-cadmium(ii) hemihydrate)	1	1	1	2,6-bis(4-carboxylatephenyl)-4,4'-bipyridin	2,6-bis(4-carboxyphenyl)-4,4'-bipyridin								rubidium	['hemihydrate)']
AQIQEY	catena-(bis(mu-2,6-bis(4-carboxylatophenyl)-4,4'-bipyridine)-di-copper(ii))	1	1	1	2,6-bis(4-carboxylatephenyl)-4,4'-bipyridin									chromium	[]
AQIROJ	catena-(tris(mu-5-methyltetrazolato)-(mu-hydroxo)-di-zinc dimethylformamide solvate)	1	1	1	5-methyltetrazolate	hydroxo								copper	['dimethylformamide', 'solvate)']
AQIVIF	catena-(bis(mu!3$-Pyridine-2,6-dicarboxylato)-(mu!2$-pyridine-2,6-dicarboxylato)-triaqua-di-lanthanum monohydrate)	1	1	1	Pyridine-2,6-dicarboxylate	pyridine-2,6-dicarboxylate								terbium	['monohydrate)']
AQIVOL	catena-(bis(mu!3$-Pyridine-2,6-dicarboxylato)-(mu!2$-pyridine-2,6-dicarboxylato)-triaqua-di-samarium monohydrate)	1	1	1	Pyridine-2,6-dicarboxylate	pyridine-2,6-dicarboxylate								copper	['monohydrate)']
AQIXUV	catena-(bis(dimethylammonium) tetrakis(mu-hydrogen 1,3,5-tris(4-carboxylatophenoxymethyl)-2,4,6-trimethylbenzene)-tris(mu-1,2-bis(4-pyridyl)ethene)-tetra-aqua-tri-nickel dimethylformamide solvate octahydrate)	1	1	1	hydrogen									dysprosium	['1,3,5-tris(4-carboxylatophenoxymethyl)-2,4,6-trimethylbenzene)-tris(mu-1,2-bis(4-pyridyl)ethene)-tetra-aqua-tri-nickel', 'dimethylformamide', 'solvate', 'octahydrate)']
AQMAND	catena(Hexa-aqua-tris(malonato)-di-neodymium(iii))	1	1	1										copper	[]
AQMAND01	catena-((mu!4$-malonato)-bis(mu!2$-malonato)-hexaaqua-di-neodymium)	1	1	1	malonate	malonate								terbium	[]
AQODOA	catena-(bis(mu!3$-hexamethylenetetramine)-(mu!2$-naphthalene-1,5-disulfonato)-di-silver methanol solvate)	1	1	1	hexamethylenetetramine	naphthalene-1,5-disulfonate								copper	['methanol', 'solvate)']
AQOHEU	catena-(bis(mu!3$-1,2,4-triazolato)-(mu!2$-tartarato)-di-zinc)	1	1	1	1,2,4-triazolate	tartarate								samarium	[]
AQOHIX	catena-(bis(mu!4$-Oxalato)-bis(mu!4$-sulfato)-bis(mu!3$-sulfato)-hexa-aqua-tetra-lanthanum(iii))	1	1	1	Oxalate	sulfate	sulfate							copper	[]
AQOJUL	catena-((mu!5$-Pyridine-3,4-dicarboxylato)-aqua-cadmium(ii))	2	1	1	Pyridine-3,4-dicarboxylate									gadolinium	[]
AQOJUL01	catena-[(mu!5$-Pyridine-3,4-dicarboxylato)-aqua-cadmium(ii)]	2	1	1	Pyridine-3,4-dicarboxylate									copper	[]
AQOPOM	catena-[bis(mu!3$-Benzene-1,3-dicarboxylato-O,O':O'',O''')-bis(mu!2$-2,4,6-tris(4-pyridyl)-1,3,5-triazine-N:N')-di-zinc(ii) monohydrate]	1	1	1	Benzene-1,3-dicarboxylate-O,O':O'',O'''	2,4,6-tris(4-pyridyl)-1,3,5-triazine-N:N								gadolinium	['monohydrate]']
AQOPUS	catena-[bis(mu!3$-Benzene-1,4-dicarboxylato-O,O',O'')-(mu!3$-2,4,6-tris(4-pyridyl)-1,3,5-triazine-N,N',N'')-di-zinc(ii) monohydrate]	1	1	1	Benzene-1,4-dicarboxylate-O,O',O''	2,4,6-tris(4-pyridyl)-1,3,5-triazine-N,N',N'								copper	['monohydrate]']
AQOROP	catena-[(mu-5-(6-carboxylatonaphthalen-2-yl)tetrazolato)-zinc(ii)]	1	1	1	5-(6-carboxylatenaphthalen-2-yl)tetrazolate									europium	[]
AQORUV	catena-[(mu-5-(6-carboxylatonaphthalen-2-yl)tetrazolato)-aqua-cadmium(ii)]	1	1	1	5-(6-carboxylatenaphthalen-2-yl)tetrazolate									copper	[]
AQOXEK	catena-[(mu!6$-2,3,5,6-Tetrachlorobenzene-1,4-disulfonato)-bis(mu!2$-aqua)-di-sodium(i)]	1	1	1	2,3,5,6-Tetrachlorobenzene-1,4-disulfonate	aqua								europium	[]
AQUBIA	catena-[dimethylammonium bis(mu-benzotriazolato-6-carboxylato)-(mu-tetrazolato)-di-zinc N,N-dimethylacetamide solvate]	1	1	1	benzotriazolate-6-carboxylate	tetrazolate								copper	['N,N-dimethylacetamide', 'solvate]']
AQUCOF	catena-[(mu!12$-Silicato)-pentakis(mu!3$-pyrazine-2-carboxylato-N,N',O,O')-triacontakis(mu!2$-oxo)-diaqua-hexa-oxo-tri-copper(i)-tri-copper(ii)-dodeca-tungsten(vi) monohydrate]	1	1	1	u1-Silicate	pyrazine-2-carboxylate-N,N',O,O'	oxo)-diaqua-hexa-oxo-tri-(i)-tri-(							gadolinium	['monohydrate]']
AQUCOG	catena-[(mu-2,5-dioxidoterephthalato)-di-nickel(ii) neon]	1	1	1	2,5-dioxidoterephthalate									copper	['neon]']
AQUCUM	catena-[(mu-2,5-dioxidoterephthalato)-di-nickel(ii) neon]	1	1	1	2,5-dioxidoterephthalate									neodymium	['neon]']
AQUDAS	catena-[(mu!12$-Germanato)-pentakis(mu!3$-pyrazine-2-carboxylato-N,N',O,O')-triacontakis(mu!2$-oxo)-diaqua-hexa-oxo-tri-copper(i)-tri-copper(ii)-dodeca-tungsten(vi) monohydrate]	1	1	1	u1-Germanate	pyrazine-2-carboxylate-N,N',O,O'	oxo)-diaqua-hexa-oxo-tri-(i)-tri-(							copper	['monohydrate]']
AQUDAT	catena-[(mu-4,4'-(propane-1,3-diyl)dipyridine)-bis(mu-tetrazol-1-yl-5-carboxylato)-di-copper(ii) neon]	1	1	1	4,4'-(propane-1,3-diyl)dipyridine	tetrazol-1-yl-5-carboxylate								samarium	['neon]']
AQUDEX	catena-[(mu-4,4'-(propane-1,3-diyl)dipyridine)-bis(mu-tetrazol-1-yl-5-carboxylato)-di-copper(ii) neon]	1	1	1	4,4'-(propane-1,3-diyl)dipyridine	tetrazol-1-yl-5-carboxylate								copper	['neon]']
AQUDIB	catena-[(mu-2,5-dioxidoterephthalato)-di-nickel(ii) neon]	1	1	1	2,5-dioxidoterephthalate									neodymium	['neon]']
AQUDOH	catena-[(mu-4,4'-(propane-1,3-diyl)dipyridine)-bis(mu-tetrazol-1-yl-5-carboxylato)-di-copper(ii) neon]	1	1	1	4,4'-(propane-1,3-diyl)dipyridine	tetrazol-1-yl-5-carboxylate								zinc	['neon]']
AQUKOO	catena-[bis(mu-5-(6-carboxylatopyridin-3-yl)benzene-1,3-dicarboxylato)-hexaaqua-tri-cobalt dihydrate]	1	1	1	5-(6-carboxylatepyridin-3-yl)benzene-1,3-dicarboxylate									cobalt	['dihydrate]']
AQULEF	catena-[bis(mu-5-(6-carboxylatopyridin-3-yl)isophthalato)-hexaaqua-tri-manganese tetrahydrate]	1	1	1	5-(6-carboxylatepyridin-3-yl)isophthalate									cobalt	['', 'tetrahydrate]']
AQULIJ	catena-[(mu-4,4'-bipyridine)-bis(mu-5-(6-carboxylatopyridin-3-yl)isophthalato)-hexaaqua-tri-cobalt dihydrate]	1	1	1	4,4'-bipyridine	5-(6-carboxylatepyridin-3-yl)isophthalate								cobalt	['dihydrate]']
AQULOP	catena-[bis(mu-5-(6-carboxylatopyridin-3-yl)isophthalato)-hexaaqua-tri-nickel dihydrate]	1	1	1	5-(6-carboxylatepyridin-3-yl)isophthalate									cobalt	['dihydrate]']
AQUQUZ	catena-(bis(mu!4$-oxo)-tetrakis(mu!3$-oxo)-bis(mu!2$-1,1'-(1,4-phenylene)bis(1H-imidazole))-octakis(mu!2$-oxo)-bis(1-(4-(1H-imidazol-1-yl)phenyl)-1H-imidazol-3-ium)-dodecaoxo-octa-molybdenum-nickel(ii) tetrahydrate)	1	1	1	oxo	oxo	1,1'-(1,4-phenylene)bis(1H-imidazole)	oxo)-bis(1-(4-(1H-imidazol-1-yl)phenyl)-1H-imidazol-3-i						potassium	['tetrahydrate)']
AQUWOZ	catena-((mu!4$-2,2'-(1,2-phenylene)diacetato)-(mu!2$-4,4'-bipyridine)-cobalt(ii))	1	1	1	2,2'-(1,2-phenylene)diacetate	4,4'-bipyridine								zinc	[]
ARADEE	catena-[Ammonium bis(mu-benzene-1,3,5-tricarboxylato)-(mu-1,2,3-benzenetriazolyl)-bis(N,N-dimethylacetamide)-tri-cadmium(iii) ammonia]	1	1	1	benzene-1,3,5-tricarboxylate	1,2,3-benzenetriazolyl)-bis(N,N-dimethylacetamid								manganese	['ammonia]']
ARAGIL	catena-[(mu-4,4'-propane-1,3-diyldipyridine)-(mu-2,2',2'',2''',2'''',2'''''-(1,3,5-triazine-2,4,6-triyltrinitrilo)hexaacetato)triaqua-tri-zinc tetrahydrate]	1	1	1	4,4'-propane-1,3-diyldipyridine	2,2',2'',2''',2'''',2'''''-(1,3,5-triazine-2,4,6-triyltrinitrilo)hexaacetate)triaqua-tri-								zinc	['tetrahydrate]']
ARAGOR	catena-[tetrakis(mu-thiophene-2,5-dicarboxylato)-diaqua-bis(N,N-dimethylacetamide)-di-calcium-di-copper]	1	1	1	thiophene-2,5-dicarboxylate)-diaqua-bis(N,N-dimethylacetamid									barium	[]
ARAJEK	catena-(bis(mu-quinoline-5-carboxylato)-copper(ii) unknown solvate)	1	1	1	quinoline-5-carboxylate									strontium	['unknown', 'solvate)']
ARAJIO	catena-(bis(mu-quinoline-5-carboxylato)-cobalt(ii) unknown solvate)	1	1	1	quinoline-5-carboxylate									europium	['unknown', 'solvate)']
ARAJOU	catena-(bis(mu-quinoline-5-carboxylato)-nickel(ii) unknown solvate)	1	1	1	quinoline-5-carboxylate									strontium	['unknown', 'solvate)']
ARAKAH	catena-(bis(mu-quinoline-5-carboxylato)-zinc(ii) unknown solvate)	1	1	1	quinoline-5-carboxylate									gadolinium	['unknown', 'solvate)']
ARATIY	catena-[(mu-naphthalene-2,6-diylbis(phosphonato))-diaqua-di-copper]	1	1	1	naphthalene-2,6-diylbis(phosphonate)									nickel	[]
ARAVEX	catena-(tetrakis(mu-oxo)-tetrakis(mu-phthalato)-diaqua-(5,5,7,12,12,14-hexamethyl-1,4,8,11-tetra-azacyclotetradecane)-diaqua-octaoxo-copper-penta-uranium tetrahydrate)	1	1	1	oxo	phthalate)-diaqua-(5,5,7,12,12,14-hexamethyl-1,4,8,11-tetra-azacyclotetradecan								cobalt	['tetrahydrate)']
ARAWEW	catena-(bis(mu!2$-Cyano-C,N)-(mu!2$-tetramethylpyrazine-N,N')-copper(i) dioxane solvate)	1	1	1	Cyano-C,N	tetramethylpyrazine-N,N'								cobalt	['dioxane', 'solvate)']
ARAXEX	catena-(hexakis(mu!3$-5-Benzyltetrazolato)-bis(mu!2$-chloro)-diaqua-tetra-cadmium(ii))	1	1	1	5-Benzyltetrazolate	chloro								cadmium	[]
ARAZOL	catena-[bis(mu-1,1'-([1,1'-biphenyl]-4,4'-diyl)bis(1H-benzimidazole))-bis(mu-4,4'-([4,4'-bipyridine]-2,6-diyl)dibenzoato)-di-cadmium unknown solvate]	1	1	1	1,1'-([1,1'-biphenyl]-4,4'-diyl)bis(1H-benzimidazole)	4,4'-([4,4'-bipyridine]-2,6-diyl)dibenzoate								cadmium	['unknown', 'solvate]']
ARECOS	catena-[bis(mu-[1,1'-biphenyl]-3,4',5-tricarboxylato)-tris(mu-1,1'-(butane-1,4-diyl)di(1H-imidazole))-aqua-tri-cadmium unknown solvate]	1	1	1	[1,1'-biphenyl]-3,4',5-tricarboxylate	1,1'-(butane-1,4-diyl)di(1H-imidazole)								cadmium	['unknown', 'solvate]']
AREHUD	catena-[hexakis(mu-4,6-dimethylpyrimidine-2-thiolato)-tetrakis(mu-iodo)-iodo-undeca-copper(i) dichloromethane solvate]	1	1	1	4,6-dimethylpyrimidine-2-thiolate	iodo								zinc	['dichloromethane', 'solvate]']
AREJAL	catena-[tris(mu-4,6-dimethylpyrimidine-2-thiolato)-bis(mu-iodo)-penta-copper(i) hemihydrate]	1	1	1	4,6-dimethylpyrimidine-2-thiolate	iodo								nickel	['hemihydrate]']
ARIBOS	catena-(bis(mu!4$-1,1'-biphenyl-3,3'-dicarboxylato)-(mu!2$-1,2-bis(4-pyridyl)ethene)-di-cadmium(ii))	1	1	1	1,1'-biphenyl-3,3'-dicarboxylate	1,2-bis(4-pyridyl)ethene								molybdenum	[]
ARIFOW	catena-(bis(mu!4$-5-sulfoisophthalato)-bis(mu!3$-hydroxo)-bis(mu!2$-4,4'-bipyridyl)-bis(4,4'-bipyridyl)-diaqua-tetra-cadmium monohydrate)	1	1	1	5-sulfoisophthalate	hydroxo	4,4'-bipyridyl)-bis(4,4'-bipyridy							molybdenum	['monohydrate)']
ARIJIX	catena-((mu-aqua)-(mu-hydrogen 1H-imidazole-4,5-dicarboxylato)-potassium)	1	1	1	aqua	hydrogen1H-imidazole-4,5-dicarboxylate								zinc	[]
ARINOF	catena-[tetrakis(mu!2$-N,N'-bis(Pyridin-4-ylmethylene)hydrazine-N,N')-di-copper(i) diperchlorate tetrahydrate]	1	1	1	N,N'-bis(Pyridin-4-ylmethylene)hydrazine-N,N'									lead	['diperchlorate', 'tetrahydrate]']
ARINUL	catena-[tetrakis(mu!2$-N,N'-bis(1-(Pyridin-4-yl)ethylidene)hydrazine-N,N')-di-copper(i) diperchlorate tetrahydrate]	1	1	1	N,N'-bis(1-(Pyridin-4-yl)ethylidene)hydrazine-N,N'									praseodymium	['diperchlorate', 'tetrahydrate]']
ARIQIE	catena-[(mu-4',4'',4'''-nitrilotris([1,1'-biphenyl]-4-carboxylato))-europium(iii) monohydrate]	1	1	1	4',4'',4'''-nitrilotris([1,1'-biphenyl]-4-carboxylate)									neodymium	['monohydrate]']
AROFAP	catena-(bis(mu!8$-tetrakis(4-Methyloxabenzoato)methane)-hexa-aqua-hexa-cadmium unknown solvate)	1	1	1	tetrakis(4-Methyloxabenzoate)methane									cobalt	['unknown', 'solvate)']
AROFET	catena-((mu!8$-tetrakis(4-Methyloxabenzoato)methane)-diaqua-di-cadmium unknown solvate)	1	1	1	tetrakis(4-Methyloxabenzoate)methane									barium	['unknown', 'solvate)']
AROHOH	catena-[hexakis(mu-9H-carbazole-2,7-dicarboxylato)-bis(mu-oxido)-(mu-dimethyl sulfoxide)-triaqua-octa-zinc(ii) unknown solvate]	1	1	1	9H-carbazole-2,7-dicarboxylate	oxido	dimethyl							manganese	['sulfoxide)-triaqua-octa-zinc(ii)', 'unknown', 'solvate]']
AROHUL	catena-(tetradecakis(mu!2$-Cyano)-bis(mu!2$-pyrimidine)-tetra-aqua-dipyrimidinyl-tetra-manganese-di-molybdenum)	1	1	1	Cyano	pyrimidine								niobium	[]
AROQAB	catena-[bis(mu-eta$6!-N-(((2,6-dimethylphenyl)imino)(phenyl)methyl)benzamido)-di-potassium dichloromethane solvate]	1	1	1	et6-N-(((2,6-dimethylphenyl)imino)(phenyl)methyl)benzamido									manganese	['dichloromethane', 'solvate]']
AROTOQ	catena-((mu!4$-3,5-Dicarboxybenzenesulfonato)-(mu!2$-urea-N,O)-sodium monohydrate)	1	1	1	3,5-Dicarboxybenzenesulfonate	urea-N,O								niobium	['monohydrate)']
AROVAE	catena-((mu!4$-Glutarato-O,O,O',O'',O'',O''')-(mu!3$-glutarato-O,O,O',O'',O'',O''')-(mu!3$-glutarato-O,O',O'',O''')-triaqua-di-lanthanum(iii) dihydrate)	1	1	1	Glutarate-O,O,O',O'',O'',O'''	glutarate-O,O,O',O'',O'',O'''	glutarate-O,O',O'',O'''							manganese	['dihydrate)']
AROVUY	catena-(bis(mu!4$-Oxalato)-diaqua-chromium(iii)-rubidium(i))	1	1	1	Oxalate)-diaqua-(ii									niobium	[]
AROWAF	catena-(bis(mu!7$-Oxalato)-bis(mu!2$-aqua)-diaqua-di-cesium(i)-magnesium(ii))	1	1	1	Oxalate	aqua)-diaqua-di-cesium(								manganese	[]
ARUCIB	catena-((mu-isophthalato)-(mu-4,4'-oxybis(N-(pyridin-4-yl)benzamide))-cobalt diethylformamide solvate monohydrate)	1	1	1	isophthalate	4,4'-oxybis(N-(pyridin-4-yl)benzamide)								niobium	['diethylformamide', 'solvate', 'monohydrate)']
ARUCOH01	catena-(bis(mu-4,4'-oxybis(N-(pyridin-4-yl)benzamide))-bis(mu-terephthalato)-di-cobalt dimethylformamide solvate)	1	1	1	4,4'-oxybis(N-(pyridin-4-yl)benzamide)	terephthalate								copper	['dimethylformamide', 'solvate)']
ARUCUN	catena-(bis(mu-4,4'-oxybis(N-(pyridin-4-yl)benzamide))-bis(mu-terephthalato)-di-cobalt acetone solvate)	1	1	1	4,4'-oxybis(N-(pyridin-4-yl)benzamide)	terephthalate								cadmium	['acetone', 'solvate)']
ARUDAU	catena-(bis(mu-4,4'-oxybis(N-(pyridin-4-yl)benzamide))-bis(mu-terephthalato)-di-cobalt dimethyl sulfoxide solvate)	1	1	1	4,4'-oxybis(N-(pyridin-4-yl)benzamide)	terephthalate								copper	['dimethyl', 'sulfoxide', 'solvate)']
ARUHUT	catena-[(mu-3-(4H-1,2,4-triazol-4-yl)-5-(trifluoromethyl)pyridine)-silver(i) tetrafluoroborate]	1	1	1	3-(4H-1,2,4-triazol-4-yl)-5-(trifluoromethyl)pyridin									zinc	['tetrafluoroborate]']
ARUJED	catena-(tetrakis(mu!4$-1,1'-propane-1,3-diylbis(pyridine-4-carboxylato))-tetrakis(mu!2$-azido)-tetra-manganese(ii) tetraperchlorate dihydrate)	1	1	1	1,1'-propane-1,3-diylbis(pyridine-4-carboxylate)	azido								lanthanum	['tetraperchlorate', 'dihydrate)']
ARUPUB	catena-[(mu-4,4'-[(1,2-diphenylethene-1,2-diyl)di(4,1-phenylene)]dipyridine)-(mu-5-hydroxyisophthalato)-zinc N,N-dimethylformamide unknown solvate]	1	1	1	4,4'-[(1,2-diphenylethene-1,2-diyl)di(4,1-phenylene)]dipyridine	5-hydroxyisophthalate								samarium	['N,N-dimethylformamide', 'unknown', 'solvate]']
ARUYES	catena-(bis(mu!4$-Benzene-1,4-dicarboxylato)-bis(dimethylformamide)-bismuth-sodium)	1	1	1	Benzene-1,4-dicarboxylate)-bis(dimethylformamid									neodymium	[]
ASACAZ	catena-((mu!7$-Benzene-1,2,3,4-tetracarboxylato)-tetra-aqua-di-manganese monohydrate)	1	1	1	Benzene-1,2,3,4-tetracarboxylate									neodymium	['monohydrate)']
ASACIH	catena-(bis((mu!7$-Benzene-1,2,3,4-tetracarboxylato)-(mu!3$-oxo))-tetra-aqua-penta-zinc dihydrate)	1	1	1	Benzene-1,2,3,4-tetracarboxylate	oxo)								silver	['dihydrate)']
ASACON	catena-(bis((mu!6$-Benzene-1,2,3,4-tetracarboxylato)-(mu!3$-oxo))-tetra-zinc (penta-aqua-zinc) dihydrate)	1	1	1	Benzene-1,2,3,4-tetracarboxylate	oxo)								zinc	['(penta-aqua-zinc)', 'dihydrate)']
ASACUT	catena-(bis(mu!5$-Benzene-1,2,3,4-tetracarboxylato)-(mu!2$-1,1'-butane-1,4-diylbis(1H-imidazole))-hexa-aqua-tetra-zinc dihydrate)	1	1	1	Benzene-1,2,3,4-tetracarboxylate	1,1'-butane-1,4-diylbis(1H-imidazole)								lanthanum	['dihydrate)']
ASAHEJ	catena-(tetrakis(mu-tris(2-carboxylatoethyl) isocyanurate)-octakis(mu-hydroxo)-tetra-aqua-icosaoxo-deca-uranium hexatriacontahydrate)	1	1	1	tris(2-carboxylateethyl)isocyanurate	hydroxo								cadmium	['hexatriacontahydrate)']
ASALAH	catena-((mu!3$-(E)-3-Amino-3-(3-pyridyl)acrylato)-zinc perchlorate)	1	1	1	(E)-3-Amino-3-(3-pyridyl)acrylat									cadmium	['perchlorate)']
ASALEL	catena-((mu!2$-Hydroxo)-(mu!2$-(E)-3-(3-pyridyl)acrylato-N,O)-zinc)	1	1	1	Hydroxo	(E)-3-(3-pyridyl)acrylate-N,								zinc	[]
ASALIP	catena-((mu!3$-3-Amino-3-(3-pyridyl)propionato)-(nitrato-O)-zinc)	1	1	1	3-Amino-3-(3-pyridyl)propionate)-(nitrate-									zinc	[]
ASALOV	catena-((mu!3$-3-Amino-3-(3-pyridyl)propionato-N,N',O,O')-(mu!2$-3-ammonio-3-(3-pyridyl)propionato-N,O,O')-cadmium perchlorate monohydrate)	1	1	1	3-Amino-3-(3-pyridyl)propionate-N,N',O,O'	3-ammonio-3-(3-pyridyl)propionate-N,O,O'								zinc	['perchlorate', 'monohydrate)']
ASAMUE	catena-[bis(mu-hydroxo)-bis(mu-oxo)-bis(mu-3,3',3''-(2,4,6-trioxo-1,3,5-triazinane-1,3,5-triyl)tripropanoato)-triaqua-tri-thorium dodecahydrate]	1	1	1	hydroxo	oxo	3,3',3''-(2,4,6-trioxo-1,3,5-triazinane-1,3,5-triyl)tripropanoate							cadmium	['dodecahydrate]']
ASAYOJ	catena-((mu!4$-benzene-1,2,3,4-tetracarboxylato)-bis(mu!2$-1,1'-(1,3-phenylenebis(methylene))bis(1H-imidazole))-di-zinc trihydrate)	1	1	1	benzene-1,2,3,4-tetracarboxylate	1,1'-(1,3-phenylenebis								sodium	['trihydrate)']
ASAYUQ	catena-[tetrakis(mu-adamantane-1,3-dicarboxylato)-(mu-1,4-bis(pyridin-3-ylmethyl)piperazine)-diaqua-tetra-cadmium]	1	1	1	adamantane-1,3-dicarboxylate	1,4-bis(pyridin-3-ylmethyl)piperazine								zinc	[]
ASEHUE	catena-[bis(dimethylammonium) (mu-5,15-bis(3-(phosphonato)phenyl)-10,20-bis(3-(hydrogen phosphonato)phenyl)porphyrinato)-palladium(ii)-di-zinc(ii) dihydrate]	1	1	1	5,15-bis(3-(phosphonate)phenyl									copper	['phosphonato)phenyl)porphyrinato)-palladium(ii)-di-zinc(ii)', 'dihydrate]']
ASEJAM	catena-[bis(dimethylammonium) (mu-5,15-bis(3-(phosphonato)phenyl)-10,20-bis(3-(hydrogen phosphonato)phenyl)porphyrinato)-palladium(ii)-di-zinc(ii)]	1	1	1	5,15-bis(3-(phosphonate)phenyl									tungsten	['phosphonato)phenyl)porphyrinato)-palladium(ii)-di-zinc(ii)]']
ASEJIT	catena-(bis(mu-4-(3,5-dicarboxylatophenyl)tetrazolato)-tetra-aqua-tri-cadmium dihydrate)	1	1	1	4-(3,5-dicarboxylatephenyl)tetrazolate									nickel	['dihydrate)']
ASEJOZ	catena-(bis(mu-5-(3,5-dicarboxylatophenyl)tetrazolato)-octa-aqua-tri-cadmium trihydrate)	1	1	1	5-(3,5-dicarboxylatephenyl)tetrazolate									nickel	['trihydrate)']
ASEJOZ01	catena-[bis(mu-5-(1H-tetrazol-5-yl)isophthalato)-octa-aqua-tri-cadmium trihydrate]	1	1	1	5-(1H-tetrazol-5-yl)isophthalate									copper	['trihydrate]']
ASELIV	catena-(bis(mu-2-(3-chlorophenyl)-4,5-dicarboxylatoimidazolato)-hexa-aqua-tri-cobalt dihydrate)	1	1	1	2-(3-chlorophenyl)-4,5-dicarboxylateimidazolat									tungsten	['dihydrate)']
ASEMUG	catena-((mu!5$-Nitrilo-triacetato)-aqua-lanthanum)	1	1	1	Nitrilo-triacetate									copper	[]
ASEMUG01	catena-((mu!5$-Nitrilotriacetato)-aqua-lanthanum(iii))	1	1	1	Nitrilotriacetate									copper	[]
ASEPOG	catena-[(mu-[1,1'-biphenyl]-2,3,3',5'-tetracarboxylato)-tetrakis(aqua)-di-cadmium(ii) unknown solvate]	1	1	1	[1,1'-biphenyl]-2,3,3',5'-tetracarboxylate)-tetrakis(aqu									nickel	['unknown', 'solvate]']
ASINAT	catena-[bis(mu-4',4'',4'''-nitrilotri((1,1'-biphenyl)-4-carboxylato))-(mu-3,5-di(pyridin-4-yl)-4H-1,2,4-triazol-4-amine)-(N,N-dimethylformamide)-tri-zinc N,N-dimethylformamide solvate trihydrate]	1	1	1	4',4'',4'''-nitrilotri((1,1'-biphenyl)-4-carboxylate	3,5-di(pyridin-4-yl)-4H-1,2,4-triazol-4-amine)-(N,N-dimethylformami								copper	['N,N-dimethylformamide', 'solvate', 'trihydrate]']
ASINEX	catena-[bis(mu-4',4'',4'''-nitrilotri((1,1'-biphenyl)-4-carboxylato))-(mu-3,5-di(pyridin-4-yl)-4H-1,2,4-triazol-4-amine)-(N,N-dimethylformamide)-tri-zinc N,N-dimethylformamide solvate trihydrate]	1	1	1	4',4'',4'''-nitrilotri((1,1'-biphenyl)-4-carboxylate	3,5-di(pyridin-4-yl)-4H-1,2,4-triazol-4-amine)-(N,N-dimethylformami								cobalt	['N,N-dimethylformamide', 'solvate', 'trihydrate]']
ASINIB	catena-[bis(mu-4',4'',4'''-nitrilotri((1,1'-biphenyl)-4-carboxylato))-(mu-3,5-di(pyridin-4-yl)-4H-1,2,4-triazol-4-amine)-(N,N-dimethylformamide)-tri-copper N,N-dimethylformamide solvate tetrahydrate]	1	1	1	4',4'',4'''-nitrilotri((1,1'-biphenyl)-4-carboxylate	3,5-di(pyridin-4-yl)-4H-1,2,4-triazol-4-amine)-(N,N-dimethylformami								manganese	['N,N-dimethylformamide', 'solvate', 'tetrahydrate]']
ASIQEA	catena-[tetrakis(mu-3,5-bis(1H-imidazol-1-yl)benzoato)-di-copper tris(mu-hydroxo)-henicosakis(mu-oxo)-(mu-phosphato)-dodecaoxo-dodeca-molybdenum hexahydrate]	1	1	1	3,5-bis(1H-imidazol-1-yl)benzoate	hydroxo	oxo	phosphate						cobalt	['hexahydrate]']
ASIQIE	catena-[tetrakis(mu-3,5-bis(1H-imidazol-1-yl)benzoato)-di-copper tetrakis(mu-hydroxo)-(mu-orthosilicato)-icosakis(mu-oxo)-dodecaoxo-dodeca-tungsten hexahydrate]	1	1	1	3,5-bis(1H-imidazol-1-yl)benzoate	hydroxo	orthosilicate	oxo						nickel	['hexahydrate]']
ASIRUR	catena-[bis(mu-hydroxo)-(mu-1,1':4',1''-terphenyl-2',3,3'',5'-tetracarboxylato)-tetraaqua-tri-manganese]	1	1	1	hydroxo	1,1':4',1''-terphenyl-2',3,3'',5'-tetracarboxylate								nickel	[]
ASITAA	catena-[tris(mu-benzene-1,2,4,5-tetracarboxylato)-hexadecakis(aqua)-tetra-samarium(iii) dodecahydrate]	1	1	1	benzene-1,2,4,5-tetracarboxylate)-hexadecakis(aqu									molybdenum	['dodecahydrate]']
ASOLUS	catena-[bis(1,4-diazabicyclo[2.2.2]octane-1,4-diium) hexakis(mu-oxalato)-bis(mu-selenato)-octa-aqua-tetra-lanthanum(iii) dodecahydrate]	1	1	1	oxalate	selenate								cobalt	['dodecahydrate]']
ASOMAZ	catena-[2-methylpiperazine-1,4-diium tris(mu-oxalato)-bis(mu-hydrogen selenito)-di-erbium(iii) tetrahydrate]	1	1	1	oxalate	hydrogen								cadmium	['selenito)-di-erbium(iii)', 'tetrahydrate]']
ASONAA	catena-[(1,4-diazabicyclo[2.2.2]octane-1,4-diium) tetrakis(mu-oxalato)-diaqua-di-erbium(iii) hexahydrate]	1	1	1	oxalate									zinc	['hexahydrate]']
ASONII	catena-[(2,5-dimethylpiperazine-1,4-diium) tetrakis(mu-oxalato)-diaqua-di-erbium(iii) hexahydrate]	1	1	1	oxalate									calcium	['hexahydrate]']
ASOVEL	catena-[(mu-4,4'-(1,4-diphenylbuta-1,3-diene-1,4-diyl)dibenzoato)-bis(N,N-dimethylformamide)-calcium]	1	1	1	4,4'-(1,4-diphenylbuta-1,3-diene-1,4-diyl)dibenzoate)-bis(N,N-dimethylformamid									copper	[]
ASOYOY	catena-[bis(mu-1,1',1''-(benzene-1,3,5-triyl)tri(1H-imidazole))-bis(mu-biphenyl-2,2'-dicarboxylato)-di-cadmium unknown solvate]	1	1	1	1,1',1''-(benzene-1,3,5-triyl)tri(1H-imidazole)	biphenyl-2,2'-dicarboxylate								copper	['unknown', 'solvate]']
ASOZAM	catena-[(mu-1,1',1''-benzene-1,3,5-triyltris(1H-imidazole))-(mu-thiophene-2,5-dicarboxylato)-cadmium(ii) N,N-dimethylacetamide solvate]	1	1	1	1,1',1''-benzene-1,3,5-triyltris(1H-imidazole)	thiophene-2,5-dicarboxylate								cobalt	['N,N-dimethylacetamide', 'solvate]']
ASUBIB	catena-(tris(mu-5-((3,5-dicarboxyphenyl)diazenyl)isophthalato)-hexa-aqua-bis(dimethylacetamide)-tetra-europium dimethylacetamide solvate dihydrate)	1	1	1	5-((3,5-dicarboxyphenyl)diazenyl)isophthalate)-hexa-aqua-bis(dimethylacetamid									nickel	['dimethylacetamide', 'solvate', 'dihydrate)']
ASUCAS	catena-(bis(mu!4$-pyridine-3-sulfonato)-di-lithium)	1	1	1	pyridine-3-sulfonate									zinc	[]
ASUGIH	catena-[bis(mu-3,5-di(pyridin-4-yl)-4H-1,2,4-triazol-4-amine)-bis(mu-benzene-1,2,4-tricarboxylato)-diaqua-tri-nickel octahydrate]	1	1	1	3,5-di(pyridin-4-yl)-4H-1,2,4-triazol-4-amin	benzene-1,2,4-tricarboxylate								copper	['octahydrate]']
ASUJIJ	catena-[(mu-benzene-1,2,4,5-tetracarboxylato)-(mu-5,5'-((4,4'-bipyridin-1-ium)-1,1'-diylbis(methylene))bis(tetrazol-1-yl))-di-zinc octahydrate]	1	1	1	benzene-1,2,4,5-tetracarboxylate	5,5'-((4,4'-bipyridin-1-ium								copper	['octahydrate]']
ASUKEE	catena-(tris(mu!2$-4,4'-Bipyridyl)-di-copper(i) diperchlorate dihydrate clathrate)	1	1	1	4,4'-Bipyridyl									uranium	['diperchlorate', 'dihydrate', 'clathrate)']
ASUKEE01	catena-[tris(mu!2$-4,4'-Bipyridyl)-di-copper(i) diperchlorate dihydrate]	1	1	1	4,4'-Bipyridyl									copper	['diperchlorate', 'dihydrate]']
ASUQIO	catena-((mu!3$-3,5-Dimethyl-1,2,4-triazolato-N,N',N'')-copper(i))	1	1	1	3,5-Dimethyl-1,2,4-triazolate-N,N',N''									cadmium	[]
ASUQIO03	catena-((mu!3$-3,5-Dimethyl-1,2,4-triazolato)-copper(i))	1	1	1	3,5-Dimethyl-1,2,4-triazolate									cadmium	[]
ASUQIO04	catena-(tris(mu!3$-3,5-Dimethyl-1,2,4-triazolato)-tri-copper(i))	1	1	1	3,5-Dimethyl-1,2,4-triazolate									cadmium	[]
ASUWUI	catena-[tris(mu-4-(6-(4-carboxylatophenyl)-4,4'-bipyridin-2-yl)benzoato)-bis(mu-1,2,4-triazolato)-diaqua-tetra-zinc unknown solvate]	1	1	1	4-(6-(4-carboxylatephenyl)-4,4'-bipyridin-2-yl)benzoat	1,2,4-triazolate								copper	['unknown', 'solvate]']
ASUXAP	catena-[tetrakis(mu-bromo)-bis(mu-1,1'-(butane-1,4-diyl)bis(2-methyl-1H-imidazole))-tetra-copper]	1	1	1	bromo	1,1'-(butane-1,4-diyl)bis(2-methyl-1H-imidazole)								copper	[]
ATAHAE	catena-((mu!10$-Benzene-1,2,4-tricarboxylato)-sodium-zinc)	1	1	1	u1-Benzene-1,2,4-tricarboxylate									cadmium	[]
ATAHUA	catena-[bis(mu-6-(pyridin-4-yl)-2-(4-(pyridin-4-yl)phenyl)-2,3-dihydroimidazo[1,2-a]pyridine)-tris(mu-terephthalato)-tri-cadmium trihydrate]	1	1	1	6-(pyridin-4-yl)-2-(4-(pyridin-4-yl)phenyl)-2,3-dihydroimidazo[1,2-a]pyridi	terephthalate								cadmium	['trihydrate]']
ATAJAI	catena-[tetrakis(6-(pyridin-4-yl)-2-(4-(pyridin-4-yl)phenyl)-2,3-dihydroimidazo[1,2-a]pyridine)-hexakis(mu-terephthalato)-hexa-zinc hexahydrate]	1	1	1	terephthalate									potassium	['hexahydrate]']
ATAMEP	catena-((mu-1H-pyrazole-3,5-dicarboxylato)-bis(mu-aqua)-di-isothiocyanato-manganese-di-sodium)	1	1	1	1H-pyrazole-3,5-dicarboxylate	aqua								copper	[]
ATEBEI	catena-[tris(mu-isophthalato)-bis(1,10-phenanthroline)-di-ytterbium unknown solvate]	1	1	1	isophthalate)-bis(1,10-phenanthrolin									copper	['unknown', 'solvate]']
ATEHEO	catena-(bis(mu-benzotriazolato)-(mu-terephthalato)-di-zinc)	1	1	1	benzotriazolate	terephthalate								europium	[]
ATEXII	catena-[(mu-N$3!,N$5!-bis(pyridin-2-ylmethylene)pyridine-3,5-dicarbohydrazonato)-(mu-acetato)-acetato-di-zinc(ii) methanol solvate monohydrate]	1	1	1	3,5-bis(pyridin-2-ylmethylene)pyridine-3,5-dicarbohydrazonate	acetate								cadmium	['methanol', 'solvate', 'monohydrate]']
ATEYAZ	catena-(bis(mu!3$-Pyridine-3,4-dicarboxylato-N,O,O')-(mu!2$-4,4'-bipyridyl-N,N')-di-zinc(ii) monohydrate)	1	1	1	Pyridine-3,4-dicarboxylate-N,O,O'	4,4'-bipyridyl-N,N'								cadmium	['monohydrate)']
ATEYED	catena-((2)-(bis(mu!2$-1,4-bis(Imidazol-1-ylmethyl)benzene)-di-aqua-cobalt(ii))-(bis(mu!2$-1,4-bis(imidazol-1-ylmethyl)benzene)-di-aqua-cobalt(ii))-catenane bis(sulfate) tetradecahydrate)	1	1	1	1,4-bis(Imidazol-1-ylmethyl)benzene)-di-aqua-(ii	1,4-bis(imidazol-1-ylmethyl)benzene)-di-aqua-(ii								manganese	['bis(sulfate)', 'tetradecahydrate)']
ATEYOP	catena-[bis(mu-biphenyl-3,3',5,5'-tetra(phenyl-4-carboxylato))-heptaaqua-tri-gadolinium(iii) hydroxide N,N-dimethylacetamide solvate]	1	1	1	biphenyl-3,3',5,5'-tetra(phenyl-4-carboxylate)									molybdenum	['hydroxide', 'N,N-dimethylacetamide', 'solvate]']
ATEYUV	catena-[bis(mu-biphenyl-3,3',5,5'-tetra(phenyl-4-carboxylato))-heptaaqua-tri-holmium(iii) hydroxide N,N-dimethylacetamide solvate]	1	1	1	biphenyl-3,3',5,5'-tetra(phenyl-4-carboxylate)									potassium	['hydroxide', 'N,N-dimethylacetamide', 'solvate]']
ATEZAC	catena-[bis(mu-biphenyl-3,3',5,5'-tetra(phenyl-4-carboxylato))-triaqua-tri-erbium(iii) hydroxide N,N-dimethylacetamide solvate]	1	1	1	biphenyl-3,3',5,5'-tetra(phenyl-4-carboxylate)									sodium	['hydroxide', 'N,N-dimethylacetamide', 'solvate]']
ATIBAG	catena-(dodecakis(mu!3$-Formato-O,O,O')-hexa-manganese bis(methanol) dihydrate clathrate)	1	1	1	Formate-O,O,O'									lanthanum	['bis(methanol)', 'dihydrate', 'clathrate)']
ATIBOU	catena-(dodecakis(mu!3$-Formato-O,O,O')-hexa-manganese bis(N,N-dimethylformamide) clathrate)	1	1	1	Formate-O,O,O'									rubidium	['bis(N,N-dimethylformamide)', 'clathrate)']
ATIBOU01	catena-(dodecakis(mu!3$-Formato-O,O,O')-hexa-manganese(ii) bis(N,N-dimethylformamide) clathrate)	1	1	1	Formate-O,O,O'									chromium	['bis(N,N-dimethylformamide)', 'clathrate)']
ATIBOU02	catena-(dodecakis(mu!3$-Formato-O,O,O')-hexa-manganese N,N-dimethylformamide clathrate)	1	1	1	Formate-O,O,O'									magnesium	['N,N-dimethylformamide', 'clathrate)']
ATIBUA	catena-(dodecakis(mu!3$-Formato-O,O,O')-hexa-manganese bis(furan) clathrate)	1	1	1	Formate-O,O,O'									cobalt	['bis(furan)', 'clathrate)']
ATICAH	catena-(dodecakis(mu!3$-Formato-O,O,O')-hexa-manganese bis(benzene) clathrate)	1	1	1	Formate-O,O,O'									cobalt	['bis(benzene)', 'clathrate)']
ATICEL	catena-(dodecakis(mu!3$-Formato-O,O,O')-hexa-manganese di-iodine clathrate)	1	1	1	Formate-O,O,O'									cobalt	['di-iodine', 'clathrate)']
ATIDIS	catena-[(mu-1-(4-((4-(1H-imidazol-1-yl)phenyl)sulfonyl)phenyl)-1H-imidazole)-(mu-4-(4-carboxylatophenoxy)benzoato)-cadmium(ii) hydrate]	1	1	1	1-(4-((4-(1H-imidazol-1-yl)phenyl)sulfonyl)phenyl)-1H-imidazol	4-(4-carboxylatephenoxy)benzoate								cobalt	['hydrate]']
ATIFIV	catena-(tris(mu-pyrazine-2,3-dicarboxylato)-aqua-di-lanthanum dihydrate)	1	1	1	pyrazine-2,3-dicarboxylate									silver	['dihydrate)']
ATIGUI	catena-((mu-oxo)-hexakis(mu-terephthalato)-tetra-aqua-(dimethylformamide)-tetra-cerium pentahydrate)	1	1	1	oxo	terephthalate)-tetra-aqua-(dimethylformamid								manganese	['pentahydrate)']
ATIJOC	catena-(tetrakis(mu!4$-Benzene-1,2-dicarboxylato)-bis(mu!2$-benzene-1,4-dicarboxylato)-octa-aqua-tetra-lanthanum)	1	1	1	Benzene-1,2-dicarboxylate	benzene-1,4-dicarboxylate								zinc	[]
ATIJUI	catena-(tetrakis(mu!4$-Benzene-1,2-dicarboxylato)-bis(mu!2$-benzene-1,4-dicarboxylato)-octa-aqua-tetra-praseodymium)	1	1	1	Benzene-1,2-dicarboxylate	benzene-1,4-dicarboxylate								sodium	[]
ATIKAP	catena-(bis(mu!4$-Benzene-1,2-dicarboxylato)-(mu!2$-benzene-1,4-dicarboxylato)-tetra-aqua-di-gadolinium)	1	1	1	Benzene-1,2-dicarboxylate	benzene-1,4-dicarboxylate								bismuth	[]
ATIKET	catena-(bis(mu!4$-Benzene-1,2-dicarboxylato)-(mu!2$-benzene-1,4-dicarboxylato)-tetra-aqua-di-dysprosium)	1	1	1	Benzene-1,2-dicarboxylate	benzene-1,4-dicarboxylate								manganese	[]
ATIKIX	catena-(bis(mu!4$-Benzene-1,2-dicarboxylato)-(mu!2$-benzene-1,4-dicarboxylato)-tetra-aqua-di-yttrium)	1	1	1	Benzene-1,2-dicarboxylate	benzene-1,4-dicarboxylate								zinc	[]
ATIRUS	catena-[bis(mu-pyridine-3,5-dicarboxylato)-(mu-sulfato)-hexaaqua-di-terbium(iii) dihydrate]	1	1	1	pyridine-3,5-dicarboxylate	sulfate								zinc	['dihydrate]']
ATIVIL	catena-[pentakis(mu-aqua)-(mu-cyclo[N-(2-carboxylatoethyl)glycyl-N-(2-carboxylatoethyl)glycyl-N-(2-carboxylatoethyl)glycyl-N-(2-carboxylatoethyl)glycyl])-diaqua-tetra-potassium]	1	1	1	aqua	cyclo[N-(2-carboxylateethyl)glycyl-N-(2-carboxylateethyl)glycyl-N-(2-carboxylateethyl)glycyl-N-(2-carboxylateethyl)glycyl]								zinc	[]
ATIXIN	catena-[(mu-1,1'-(butane-1,4-diyl)bis(2-methyl-1H-imidazole))-bis(mu-pentanedioato)-di-copper]	1	1	1	1,1'-(butane-1,4-diyl)bis(2-methyl-1H-imidazole)	pentanedioate								uranium	[]
ATIXUX	catena-(bis(Dimethylammonium) bis(mu!6$-3,3',4,4'-benzophenonetetracarboxylato)-tri-cadmium)	1	1	1	3,3',4,4'-benzophenonetetracarboxylate									zinc	[]
ATOBAN	catena-(bis(mu!4$-5-Methylisophthalato)-(mu!2$-1,4-bis(pyridin-4-ylmethyl)piperazine)-di-copper dihydrate)	1	1	1	5-Methylisophthalate	1,4-bis(pyridin-4-ylmethyl)piperazine								zinc	['dihydrate)']
ATOBER	catena-(bis(mu!3$-5-Methylisophthalato)-(mu!2$-1,2-bis(pyridin-4-yl)ethane)-di-copper)	1	1	1	5-Methylisophthalate	1,2-bis(pyridin-4-yl)ethane								zinc	[]
ATOBIW	catena-[(mu-2,6-bis(1H-imidazol-1-yl)pyridine)-(mu-4-(4-carboxylatophenoxy)benzoato)-zinc(ii) monohydrate]	1	1	1	2,6-bis(1H-imidazol-1-yl)pyridine	4-(4-carboxylatephenoxy)benzoate								cadmium	['monohydrate]']
ATOBOC	catena-[(mu-2,6-bis(1H-imidazol-1-yl)pyridine)-(mu-4-(4-carboxylatophenoxy)benzoato)-cadmium(ii) monohydrate]	1	1	1	2,6-bis(1H-imidazol-1-yl)pyridine	4-(4-carboxylatephenoxy)benzoate								thorium	['monohydrate]']
ATOGUO	catena-[(mu-6-[2-amino(4-hydroxyphenyl)acetamido]-3,3-dimethyl-7-oxo-4-thia-1-azabicyclo[3.2.0]heptane-2-carboxylate)-sodium methyl acetate solvate]	1	1	1	6-[2-amino(4-hydroxyphenyl)acetamido]-3,3-dimethyl-7-oxo-4-thia-1-azabicyclo[3.2.0]heptane-2-carboxylate									zinc	['methyl', 'acetate', 'solvate]']
ATOMEE	catena-[(mu-5,5'-[hexane-1,6-diylbis(oxy)]bis(benzene-1,3-dicarboxylato))-bis(mu-4,4'-bipyridine)-di-cobalt(ii) unknown solvate]	1	1	1	5,5'-[hexane-1,6-diylbis(oxy)]bis(benzene-1,3-dicarboxylate)	4,4'-bipyridine								cadmium	['unknown', 'solvate]']
ATOTAG01	catena-[(mu-5-carboxy-4-carboxylato-2-methylimidazolato)-(mu-tetrafluorophthalato)-aqua-europium]	1	1	1	5-carboxy-4-carboxylate-2-methylimidazolate	tetrafluorophthalate								cadmium	[]
ATOTIM	catena-(bis(mu!4$-Terephthalato-O,O',O'',O''')-bis(mu!2$-hydroxo)-di-vanadium(iii) terephthalic acid dimethylformamide solvate tetrahydrate)	2	1	1	Terephthalate-O,O',O'',O'''	hydroxo								cadmium	['terephthalic', 'acid', 'dimethylformamide', 'solvate', 'tetrahydrate)']
ATOWIQ	catena-(bis(mu!3$-1,4-benzenedicarboxylato)-(mu!3$-2,5-dimethyl-1H-1,2,4-triazole)-di-zinc methylamine dihydrate clathrate)	1	1	1	1,4-benzenedicarboxylate	2,5-dimethyl-1H-1,2,4-triazole								cadmium	['methylamine', 'dihydrate', 'clathrate)']
ATOWOW	catena-(bis(mu!3$-1,4-benzenedicarboxylato)-(mu!3$-2,5-dimethyl-1H-1,2,4-triazole)-di-zinc dimethylamine monohydrate clathrate)	1	1	1	1,4-benzenedicarboxylate	2,5-dimethyl-1H-1,2,4-triazole								cobalt	['dimethylamine', 'monohydrate', 'clathrate)']
ATOXEN	catena-(bis(mu!4$-terephthalato)-(mu!2$-2,2'-dimethyl-4,4'-bipyridine)-di-zinc dimethylformamide solvate dihydrate)	1	1	1	terephthalate	2,2'-dimethyl-4,4'-bipyridine								lanthanum	['dimethylformamide', 'solvate', 'dihydrate)']
ATOYEQ	catena-[(mu-2,5-dicarboxybenzene-1,4-dicarboxylato)-di-silver dihydrate]	1	1	1	2,5-dicarboxybenzene-1,4-dicarboxylate									lanthanum	['dihydrate]']
ATUGEE	catena-[bis(mu-4-(5-carboxylatopyridin-2-yl)benzene-1,3-dicarboxylato)-tri-cadmium(ii)]	1	1	1	4-(5-carboxylatepyridin-2-yl)benzene-1,3-dicarboxylate									cadmium	[]
ATURIS	catena-(dimethylammonium (mu-5-(2,6-bis(4-carboxylatophenyl)pyridin-4-yl)isophthalato)-indium)	1	1	1	5-(2,6-bis(4-carboxylatephenyl)pyridin-4-yl)isophthalate									zinc	[]
ATUXEU	catena-((mu-hydrogen 4-(3,5-dicarboxylatophenoxy)phthalato)-diaqua-europium monohydrate)	1	1	1	hydrogen4-(3,5-dicarboxylatephenoxy)phthalate									zinc	['monohydrate)']
ATUXOE	catena-(di-potassium bis(mu-4-(3,5-dicarboxylatophenoxy)phthalato)-diaqua-di-europium nonahydrate)	1	1	1	4-(3,5-dicarboxylatephenoxy)phthalate									copper	['nonahydrate)']
ATUXUK	catena-(di-potassium bis(mu-4-(3,5-dicarboxylatophenoxy)phthalato)-diaqua-di-terbium nonahydrate)	1	1	1	4-(3,5-dicarboxylatephenoxy)phthalate									copper	['nonahydrate)']
ATUYAR	catena-(di-potassium bis(mu-4-(3,5-dicarboxylatophenoxy)phthalato)-diaqua-di-gadolinium octahydrate)	1	1	1	4-(3,5-dicarboxylatephenoxy)phthalate									molybdenum	['octahydrate)']
AVAGIP	catena-[(mu-2-(3,5-di(pyridin-4-yl)-4H-1,2,4-triazol-4-yl)pyridine)-aqua-silver(i) nitrate]	1	1	1	2-(3,5-di(pyridin-4-yl)-4H-1,2,4-triazol-4-yl)pyridin									copper	['nitrate]']
AVAGOV	catena-[(mu-2-(3,5-di(pyridin-4-yl)-4H-1,2,4-triazol-4-yl)pyridine)-(nitro)-silver(i) sesquihydrate]	1	1	1	2-(3,5-di(pyridin-4-yl)-4H-1,2,4-triazol-4-yl)pyridine)-(nit									tungsten	['sesquihydrate]']
AVAGUB	catena-[(mu-2-(3,5-di(pyridin-4-yl)-4H-1,2,4-triazol-4-yl)pyridine)-(trifluoroacetato)-silver(i) monohydrate]	1	1	1	2-(3,5-di(pyridin-4-yl)-4H-1,2,4-triazol-4-yl)pyridine)-(trifluoroaceta									manganese	['monohydrate]']
AVAJUE02	catena-[bis(mu-4',4'',4'''-nitrilotribiphenyl-4-carboxylato)-triaqua-tri-copper(ii) unknown solvate]	1	1	1	4',4'',4'''-nitrilotribiphenyl-4-carboxylate									samarium	['unknown', 'solvate]']
AVAKAL02	catena-[bis(mu-4',4'',4'''-nitrilotribiphenyl-4-carboxylato)-triaqua-tri-copper(ii) unknown solvate]	1	1	1	4',4'',4'''-nitrilotribiphenyl-4-carboxylate									lanthanum	['unknown', 'solvate]']
AVAKEP02	catena-[bis(mu-4,4',4''-(4,4,8,8,12,12-hexamethyl-4H,8H,12H-benzo[1,9]quinolizino[3,4,5,6,7-defg]acridine-2,6,10-triyl)tribenzoato)-triaqua-tri-copper(ii) unknown solvate]	1	1	1	4,4',4''-(4,4,8,8,12,12-hexamethyl-4H,8H,12H-benzo[1,9]quinolizino[3,4,5,6,7-defg]acridine-2,6,10-triyl)tribenzoate									erbium	['unknown', 'solvate]']
AVALEO	catena-(Sodium (mu!4$-1,4,8,11-tetra-azacyclotetradecane-1,4,8,11-tetrapropionato)-tetra-aqua-gadolinium(iii) dihydrate)	1	1	1	1,4,8,11-tetra-azacyclotetradecane-1,4,8,11-tetrapropionate									erbium	['dihydrate)']
AVAQAP	catena-(tetrakis(mu!4$-Benzene-1,2-dicarboxylato)-bis(benzene-1,4-dicarboxylato)-octa-aqua-tetra-neodymium)	1	1	1	Benzene-1,2-dicarboxylate)-bis(benzene-1,4-dicarboxylat									calcium	[]
AVAQAP01	catena-[tetrakis(mu-phthalato)-bis(mu-terephthalato)-octaaqua-tetra-neodymium]	1	1	1	phthalate	terephthalate								cadmium	[]
AVAQET	catena-(bis(mu!4$-Benzene-1,2-dicarboxylato)-(mu!2$-benzene-1,4-dicarboxylato)-tetra-aqua-di-samarium)	1	1	1	Benzene-1,2-dicarboxylate	benzene-1,4-dicarboxylate								cadmium	[]
AVAQIX	catena-(bis(mu!2$-Isonicotinato-N,O,O')-aqua-cadmium dimethylformamide solvate)	1	1	1	Isonicoate-N,O,O'									europium	['dimethylformamide', 'solvate)']
AVAQIX01	catena-[bis(mu!2$-Isonicotinato)-aqua-cadmium(ii) N,N-dimethylformamide solvate]	1	1	1	Isonicoate									lithium	['N,N-dimethylformamide', 'solvate]']
AVAQOD	catena-(bis((mu!2$-Isonicotinato-N,O,O')-(mu!2$-isonicotinato-N,O)-(mu!2$-4,4'-bipyridine)-aqua-(nitrato-O,O'))-tri-cadmium)	1	1	1	Isonicoate-N,O,O'	isonicoate-N,O	4,4'-bipyridine)-aqua-(nitrate-O,O'							nickel	[]
AVASUM	catena-(bis(mu!4$-4,4'-Oxydibenzoato)-(mu!2$-1,1'-butane-1,4-diylbis(2-methyl-1H-imidazole))-di-cobalt monohydrate)	1	1	1	4,4'-Oxydibenzoate	1,1'-butane-1,4-diylbis(2-methyl-1H-imidazole)								zinc	['monohydrate)']
AVATAT	catena-(bis(tris(mu!3$-2,2'-Oxydiacetato)-dysprosium-cobalt) hexaaqua-cobalt trihydrate)	1	1	1	2,2'-Oxydiacetate									copper	['hexaaqua-cobalt', 'trihydrate)']
AVAXIF	catena-((mu!8$-Butane-1,2,3,4-tetracarboxylato)-di-lead)	1	1	1	Butane-1,2,3,4-tetracarboxylate									copper	[]
AVAXOL	catena-(tetrakis(mu!6$-4,4',4''-(1,3,5-triazine-2,4,6-triyl)tribenzoato)-(mu!4$-oxo)-hexa-zinc)	1	1	1	4,4',4''-(1,3,5-triazine-2,4,6-triyl)tribenzoate	oxo								copper	[]
AVAXUR	catena-(bis(mu!8$-4,4',4''-(1,3,5-Triazine-2,4,6-triyl)tribenzoato)-tri-cadmium)	1	1	1	4,4',4''-(1,3,5-Triazine-2,4,6-triyl)tribenzoate									copper	[]
AVAYAY	catena-(bis(mu!7$-4,4',4''-(1,3,5-Triazine-2,4,6-triyl)tribenzoato)-tri-manganese)	1	1	1	4,4',4''-(1,3,5-Triazine-2,4,6-triyl)tribenzoate									copper	[]
AVEBUB	catena-[dimethylammonium (mu-4,4',4''-phosphinylidynetris[benzoato])-cadmium(ii) unknown solvate]	1	1	1	4,4',4''-phosphinylidynetris[benzoate]									zinc	['unknown', 'solvate]']
AVEBUB01	catena-[bis(dimethylammonium) bis(mu-4,4',4''-phosphinylidynetris[benzoato])-di-cadmium(ii) unknown solvate]	1	1	1	4,4',4''-phosphinylidynetris[benzoate]									copper	['unknown', 'solvate]']
AVEHAM	catena-[(mu-4,4'-(1,4-phenylenebis(oxymethylene))dipyridine)-bis(mu-4,4'-(phenylimino)dibenzoato)-di-copper N,N-dimethylformamide solvate]	1	1	1	4,4'-(1,4-phenylenebis(oxymethylene))dipyridine	4,4'-(phenylimino)dibenzoate								sodium	['N,N-dimethylformamide', 'solvate]']
AVELOD	catena-(bis(mu!2$-alaninato)-bis(mu!2$-1,2-bis(4-pyridyl)ethene)-di-copper(ii) hydrate)	1	1	1	alaninate	1,2-bis(4-pyridyl)ethene								zinc	['hydrate)']
AVEMAQ	catena-(bis(mu!2$-alaninato)-bis(mu!2$-1,2-bis(4-pyridyl)ethene)-di-nickel(ii) nonahydrate)	1	1	1	alaninate	1,2-bis(4-pyridyl)ethene								cadmium	['nonahydrate)']
AVEMIY	catena-((mu!3$-1,3,5-Triaza-7-phosphaadamantane 7-oxide)-(nitrato)-silver)	1	1	1	1,3,5-Triaza-7-phosphaadamantane									zinc	['7-oxide)-(nitrato)-silver)']
AVEMOE	catena-((mu!5$-1,3,5-Triaza-7-phosphaadamantane 7-oxide)-(mu!2$-sulfato)-aqua-di-silver)	1	1	1	1,3,5-Triaza-7-phosphaadamantane									sodium	['7-oxide)-(mu!-sulfato)-aqua-di-silver)']
AVEQID	catena-((mu-4,4'-diamino-2,2',6,6'-tetrakis(3,5-dicarboxylatophenyl)biphenyl)-hexa-aqua-tetra-zinc dimethylacetatmie solvate)	1	1	1	4,4'-diamino-2,2',6,6'-tetrakis(3,5-dicarboxylatephenyl)biphenyl									manganese	['dimethylacetatmie', 'solvate)']
AVEROJ	catena-((mu!3$-1,2,4-triazolyl)-(mu!2$-chloro)-cadmium)	1	1	1	1,2,4-triazolyl	chloro								terbium	[]
AVESEA	catena-(tetrakis(mu!3$-1,2,4-triazolyl)-(mu!3$-chloro)-(mu!2$-chloro)-tri-cadmium hemihydrate)	1	1	1	1,2,4-triazolyl	chloro	chloro							zinc	['hemihydrate)']
AVESOL	catena-((mu-1,1':3',1''-terphenyl-3,3'',5,5',5''-pentacarboxylato)-aqua-di-zinc unknown solvate)	1	1	1	1,1':3',1''-terphenyl-3,3'',5,5',5''-pentacarboxylate									zinc	['unknown', 'solvate)']
AVETEC01	catena-(hexakis(dimethylammonium) bis(mu-1$1!,2$1!:2$2!,3$1!-terphenyl-1$3!,1$5!,2$4!,2$5!,3$3!,3$5!-hexacarboxylate)-tri-cadmium dimethylformamide solvate trihydrate)	1	1	1	1,1:2,1-terphenyl-3,5,4,5,3,5-hexacarboxylate									zinc	['dimethylformamide', 'solvate', 'trihydrate)']
AVETIH	catena-[(mu-2,2'-(hexane-1,6-diyl)bis{1-[(pyridin-4-yl)methyl]-1H-benzimidazole})-bis(mu-naphthalene-2,6-dicarboxylato)-di-zinc]	1	1	1	2,2'-(hexane-1,6-diyl)bis{1-[(pyridin-4-yl)methyl]-1H-benzimidazole}	naphthalene-2,6-dicarboxylate								cobalt	[]
AVEZIN	catena-[(mu-benzene-1,4-dicarboxylato)-(mu-3,6-di(pyridin-4-yl)-1,2,4,5-tetrazine)-cadmium(ii) N,N-dimethylformamide solvate]	1	1	1	benzene-1,4-dicarboxylate	3,6-di(pyridin-4-yl)-1,2,4,5-tetrazin								gadolinium	['N,N-dimethylformamide', 'solvate]']
AVIHIY	catena-[(mu-benzene-1,3,5-tricarboxylato)-aqua-holmium(iii) N,N-dimethylformamide solvate]	1	1	1	benzene-1,3,5-tricarboxylate									holmium	['N,N-dimethylformamide', 'solvate]']
AVIHOE	catena-[(mu-benzene-1,3,5-tricarboxylato)-aqua-thulium(iii) N,N-dimethylformamide solvate]	1	1	1	benzene-1,3,5-tricarboxylate									erbium	['N,N-dimethylformamide', 'solvate]']
AVILAT	catena-(bis(cyclohexanaminium) tetrakis(mu!4$-4,4'-(1,1,1,3,3,3-hexafluoropropane-2,2-diyl)dibenzoato)-tri-manganese)	1	1	1	4,4'-(1,1,1,3,3,3-hexafluoropropane-2,2-diyl)dibenzoate									manganese	[]
AVIMOI	catena-((mu!7$-5,5'-[biphenyl-4,4'-diylbis(methanediyloxy)]dibenzene-1,3-dicarboxylato)-di-aqua-di-zinc(ii) hydrate)	1	1	1	5,5'-[biphenyl-4,4'-diylbis									manganese	['hydrate)']
AVIMUO	catena-((mu!8$-5,5'-[biphenyl-4,4'-diylbis(methanediyloxy)]dibenzene-1,3-dicarboxylato)-diaqua-di-manganese(ii) dihydrate)	1	1	1	5,5'-[biphenyl-4,4'-diylbis									manganese	['dihydrate)']
AVIPOL	catena-((mu!5$-pyridine-3,5-dicarboxylato)-(mu!4$-pyridine-3,5-dicarboxylato)-(N,N-dimethylformamide)-aqua-dimagnesium N,N-dimethylformamide solvate dihydrate)	1	1	1	pyridine-3,5-dicarboxylate	pyridine-3,5-dicarboxylate)-(N,N-dimethylformamid								manganese	['N,N-dimethylformamide', 'solvate', 'dihydrate)']
AVIRIJ	catena-[(mu-[[4,4'-bipiperidine]-1,1'-diylbis(methylene)]bis(phosphonato))-bis(mu-aqua)-di-barium(ii) dihydrate]	1	1	1	[[4,4'-bipiperidine]-1,1'-diylbis	aqua								manganese	['dihydrate]']
AVIROP	catena-[(mu-[[4,4'-bipiperidine]-1,1'-diylbis(methylene)]bis(phosphonato))-tetrakis(mu-aqua)-penta-aqua-di-barium(ii) monohydrate]	1	1	1	[[4,4'-bipiperidine]-1,1'-diylbis	aqua								manganese	['monohydrate]']
AVIRUV	catena-[(mu-[[4,4'-bipiperidine]-1,1'-diylbis(methylene)]bis(phosphonato))-(mu-aqua)-tetra-aqua-di-magnesium(ii)]	1	1	1	[[4,4'-bipiperidine]-1,1'-diylbis	aqua								manganese	[]
AVISAC	catena-[(mu-[[4,4'-bipiperidine]-1,1'-diylbis(methylene)]bis(phosphonato))-bis(mu-aqua)-diaqua-di-strontium(ii)]	1	1	1	[[4,4'-bipiperidine]-1,1'-diylbis	aqua								cadmium	[]
AVIVAC	catena((mu!4$-2,3,4,5-tetra(4-pyridyl)thiophene)-silver(i) tetrafluoroborate acetonitrile chloroform solvate)	1	1	1	2,3,4,5-tetra(4-pyridyl)thiophene									lanthanum	['tetrafluoroborate', 'acetonitrile', 'chloroform', 'solvate)']
AVIVEG	catena-((mu!4$-2,3,4,5-tetra(4-pyridyl)thiophene)-silver(i) tetrafluoroborate acetonitrile dichloromethane solvate)	1	1	1	2,3,4,5-tetra(4-pyridyl)thiophene									cerium	['tetrafluoroborate', 'acetonitrile', 'dichloromethane', 'solvate)']
AVIVIK	catena-((mu!4$-2,3,4,5-tetra(4-pyridyl)thiophene)-silver(i) hexafluoroantimonate acetonitrile chloroform solvate)	1	1	1	2,3,4,5-tetra(4-pyridyl)thiophene									lanthanum	['hexafluoroantimonate', 'acetonitrile', 'chloroform', 'solvate)']
AVIVOQ	catena-((mu!4$-2,3,4,5-tetra(4-pyridyl)thiophene)-silver(i) trifluoromethanesulfonate acetonitrile dichloromethane solvate)	1	1	1	2,3,4,5-tetra(4-pyridyl)thiophene									praseodymium	['acetonitrile', 'dichloromethane', 'solvate)']
AVIVUW	catena-((mu!4$-2,3,4,5-tetra(4-pyridyl)thiophene)-silver(i) hexafluorophosphate acetonitrile dichloromethane solvate)	1	1	1	2,3,4,5-tetra(4-pyridyl)thiophene									gadolinium	['hexafluorophosphate', 'acetonitrile', 'dichloromethane', 'solvate)']
AVOFUM	catena-((mu!6$-Benzene-1,4-dicarboxylato)-di-silver(i))	1	1	1	Benzene-1,4-dicarboxylate									dysprosium	[]
AVOGAT	catena-((mu!16$-1,2,4,5-Benzenetetracarboxylato)-tetra-silver(i))	1	1	1	u1-1,2,4,5-Benzenetetracarboxylate									yttrium	[]
AVOGAT01	catena-[(mu!16$-benzene-1,2,4,5-tetracarboxylato)-tetra-silver(i)]	1	1	1	u1-benzene-1,2,4,5-tetracarboxylate									terbium	[]
AVOGEX	catena-((mu!10$-1,2,4,5-Benzenetetracarboxylato)-diaqua-tetra-silver(i))	1	1	1	u1-1,2,4,5-Benzenetetracarboxylate									potassium	[]
AVOGEZ	catena-[bis(mu-2,2'-(2,3-dihydro-1H-tetrazole-1,5-diyl)diacetato)-di-cadmium]	1	1	1	2,2'-(2,3-dihydro-1H-tetrazole-1,5-diyl)diacetate									copper	[]
AVOGID	catena-[bis(mu-2-(5-(pyrazin-2-yl)-2H-tetrazol-2-yl)propanoato)-cadmium]	1	1	1	2-(5-(pyrazin-2-yl)-2H-tetrazol-2-yl)propanoat									cadmium	[]
AVOKUS	catena-(bis(mu!5$-benzene-1,3,5-tricarboxylato)-tetrakis(mu!2$-aqua)-bis(mu!2$-formato)-tetraaqua-di-sodium-tri-zinc)	1	1	1	benzene-1,3,5-tricarboxylate	aqua	formate							copper	[]
AVOLAZ	catena-(bis(mu!7$-benzene-1,3,5-tricarboxylato)-tris(mu!2$-aqua)-(mu!2$-formato)-sodium-tri-zinc dihydrate)	1	1	1	benzene-1,3,5-tricarboxylate	aqua	formate							copper	['dihydrate)']
AVOLED	catena-(bis(mu!8$-benzene-1,3,5-tricarboxylato)-bis(mu!3$-formato)-diaqua-di-sodium-tri-zinc)	1	1	1	benzene-1,3,5-tricarboxylate	formate								zinc	[]
AVOMIK	catena-[(mu-4,4',4'',4'''-[methanetetrayltetrakis(4,1-phenylene)]tetrapyridine)-copper(i) dibromo-copper(i)]	1	1	1	4,4',4'',4'''-[methanetetrayltetrakis(4,1-phenylene)]tetrapyridine									cadmium	['dibromo-copper(i)]']
AVOMIK01	catena-[(mu-4,4',4'',4'''-[methanetetrayltetrakis(4,1-phenylene)]tetrapyridine)-copper(i) dibromo-copper(i)]	1	1	1	4,4',4'',4'''-[methanetetrayltetrakis(4,1-phenylene)]tetrapyridine									sodium	['dibromo-copper(i)]']
AVOMUW	catena-[(mu-4,4',4'',4'''-[methanetetrayltetrakis(4,1-phenylene)]tetrapyridine)-bis(mu-bromo)-di-copper(i) acetone solvate]	1	1	1	4,4',4'',4'''-[methanetetrayltetrakis(4,1-phenylene)]tetrapyridine	bromo								cobalt	['acetone', 'solvate]']
AVONAD	catena-[(mu-4,4',4'',4'''-[methanetetrayltetrakis(4,1-phenylene)]tetrapyridine)-copper(i) dichloro-copper(i) dimethyl sulfoxide solvate]	1	1	1	4,4',4'',4'''-[methanetetrayltetrakis(4,1-phenylene)]tetrapyridine									europium	['dichloro-copper(i)', 'dimethyl', 'sulfoxide', 'solvate]']
AVONAD01	catena-[(mu-4,4',4'',4'''-[methanetetrayltetrakis(4,1-phenylene)]tetrapyridine)-copper(i) dichloro-copper(i) dimethyl sulfoxide solvate]	1	1	1	4,4',4'',4'''-[methanetetrayltetrakis(4,1-phenylene)]tetrapyridine									vanadium	['dichloro-copper(i)', 'dimethyl', 'sulfoxide', 'solvate]']
AVONAD02	catena-[(mu-4,4',4'',4'''-[methanetetrayltetrakis(4,1-phenylene)]tetrapyridine)-copper(i) dichloro-copper(i) dimethyl sulfoxide solvate]	1	1	1	4,4',4'',4'''-[methanetetrayltetrakis(4,1-phenylene)]tetrapyridine									zinc	['dichloro-copper(i)', 'dimethyl', 'sulfoxide', 'solvate]']
AVONAD03	catena-[(mu-4,4',4'',4'''-[methanetetrayltetrakis(4,1-phenylene)]tetrapyridine)-copper(i) dichloro-copper(i) dimethyl sulfoxide solvate]	1	1	1	4,4',4'',4'''-[methanetetrayltetrakis(4,1-phenylene)]tetrapyridine									zinc	['dichloro-copper(i)', 'dimethyl', 'sulfoxide', 'solvate]']
AVONUV	catena-((mu!4$-isonicotinato)-(mu!4$-acetato)-(mu!3$-isonicotinato)-(mu!2$-acetato)-potassium-terbium)	1	1	1	isonicoate	acetate	isonicoate	acetate						zinc	[]
AVONUX	catena-[(mu-4,4',4'',4'''-[methanetetrayltetrakis(4,1-phenylene)]tetrapyridine)-bis(mu-chloro)-di-copper(i) dimethyl sulfoxide solvate monohydrate]	1	1	1	4,4',4'',4'''-[methanetetrayltetrakis(4,1-phenylene)]tetrapyridine	chloro								silver	['dimethyl', 'sulfoxide', 'solvate', 'monohydrate]']
AVOQIN	catena-[(mu-hydrogen 2-(pyridin-2-yl)-1H-imidazole-4,5-dicarboxylato)-(mu-pyridine-2,6-dicarboxylato)-di-cadmium]	1	1	1	hydrogen2-(pyridin-2-yl)-1H-imidazole-4,5-dicarboxylat	pyridine-2,6-dicarboxylate								cadmium	[]
AVOQOT	catena-[tetrakis(mu-hydrogen 2-(pyridin-2-yl)-1H-imidazole-4,5-dicarboxylato)-diaqua-tetra-cadmium dihydrate]	1	1	1	hydrogen2-(pyridin-2-yl)-1H-imidazole-4,5-dicarboxylat									indium	['dihydrate]']
AVOREL	catena-(tris(mu-4,4'-bipyridine)-bis(mu-5-(carboxylatomethoxy)isophthalato)-hexa-aqua-tri-nickel methanol solvate hydrate)	1	1	1	4,4'-bipyridine	5-(carboxylatemethoxy)isophthalate								europium	['methanol', 'solvate', 'hydrate)']
AVOZUI	catena-[bis(mu-dihydrogen 3-(3-carboxylatophenoxy)phthalato)-bis(mu-hydroxo)-bis(mu-4,4'-bipyridine)-tetra-silver]	1	1	1	dihydrogen3-(3-carboxylatephenoxy)phthalate	hydroxo	4,4'-bipyridine							potassium	[]
AVUCEA	catena-(triethylammmonium (mu!5$-benzene-1,3,5-tricarboxylato)-(mu!3$-5-carboxybenzene-1,3-dicarboxylato)-bis(ethanol)-di-cobalt(ii) ethanol solvate hydrate)	1	1	1	benzene-1,3,5-tricarboxylate	5-carboxybenzene-1,3-dicarboxylate)-bis(ethano								europium	['ethanol', 'solvate', 'hydrate)']
AVUDAX	catena-(tetrakis(mu!3$-1,3,5-tris(1,2,4-triazol-1-ylmethyl)benzene)-hexachloro-tri-copper hexahydrate)	1	1	1	1,3,5-tris(1,2,4-triazol-1-ylmethyl)benzene									potassium	['hexahydrate)']
AVUFED	catena-((mu!3$-3,5-dicarboxybenzenesulfonato)-(mu!2$-aqua)-sodium)	1	1	1	3,5-dicarboxybenzenesulfonate	aqua								terbium	[]
AVUFED01	catena-((mu!5$-3,5-dicarboxybenzenesulfonato)-aqua-sodium)	1	1	1	3,5-dicarboxybenzenesulfonate									potassium	[]
AVUHEF	catena-(bis((mu!3$-Benzene-1,3,5-tricarboxylato)-(mu!2$-1,1'-(biphenyl-4,4'-diylbis(methylene))bis(1H-1,2,4-triazole)))-di-cobalt tetrahydrate)	1	1	1	Benzene-1,3,5-tricarboxylate	1,1'-(biphenyl-4,4'-diylbis								gadolinium	['tetrahydrate)']
AVUHOP	catena-(bis(mu!3$-Benzene-1,3,5-tricarboxylato)-tris(mu!2$-1,1'-(biphenyl-4,4'-diylbis(methylene))bis(1H-1,2,4-triazole))-tetra-aqua-tri-cobalt dihydrate)	1	1	1	Benzene-1,3,5-tricarboxylate	1,1'-(biphenyl-4,4'-diylbis								silver	['dihydrate)']
AVUHUV	catena-(bis(mu!3$-Benzene-1,3,5-tricarboxylato)-tris(mu!2$-1,1'-(biphenyl-4,4'-diylbis(methylene))bis(1H-1,2,4-triazole))-tetra-aqua-tri-nickelt dihydrate)	1	1	1	Benzene-1,3,5-tricarboxylate	1,1'-(biphenyl-4,4'-diylbis								silver	['dihydrate)']
AVUJAD	catena-(bis(mu!3$-Benzene-1,3,5-tricarboxylato)-tris(mu!2$-1,1'-(biphenyl-4,4'-diylbis(methylene))bis(1H-1,2,4-triazole))-di-copper)	1	1	1	Benzene-1,3,5-tricarboxylate	1,1'-(biphenyl-4,4'-diylbis								silver	[]
AVUJAF	catena-((mu-2$5!,3$5!-oxybis([1$1!,2$1!:2$3!,3$1!-terphenyl]-1$4!,3$4!-dicarboxylato))-bis(mu-4,4'-(1,4-phenylene)dipyridine)-di-cobalt unknown solvate)	1	1	1	5,5-oxybis([1,1:3,1-terphenyl]-4,4-dicarboxylate)	4,4'-(1,4-phenylene)dipyridine								copper	['unknown', 'solvate)']
AVUJEH	catena-(bis((mu!2$-Benzene-1,2-dicarboxylato)-(mu!2$-1,1'-(biphenyl-4,4'-diylbis(methylene))bis(1H-1,2,4-triazole)))-di-copper)	1	1	1	Benzene-1,2-dicarboxylate	1,1'-(biphenyl-4,4'-diylbis								copper	[]
AVUJIL	catena-(bis(mu!4$-Thiophene-2,5-dicarboxylato)-(mu!2$-oxalato)-tetra-aqua-di-praseodymium dihydrate)	1	1	1	Thiophene-2,5-dicarboxylate	oxalate								copper	['dihydrate)']
AVUJOR	catena-(bis(mu!4$-Thiophene-2,5-dicarboxylato)-(mu!2$-oxalato)-tetra-aqua-di-gadolinium dihydrate)	1	1	1	Thiophene-2,5-dicarboxylate	oxalate								gadolinium	['dihydrate)']
AVUJUX	catena-(bis(mu!4$-Thiophene-2,5-dicarboxylato)-(mu!2$-oxalato)-tetra-aqua-di-neodymium dihydrate)	1	1	1	Thiophene-2,5-dicarboxylate	oxalate								neodymium	['dihydrate)']
AVUJUZ	catena-((mu-2$5!,3$5!-oxybis([1$1!,2$1!:2$3!,3$1!-terphenyl]-1$4!,3$4!-dicarboxylato))-bis(mu-1$4!,2$2!:2$5!,3$4!-terpyridine)-di-cobalt unknown solvate)	1	1	1	5,5-oxybis([1,1:3,1-terphenyl]-4,4-dicarboxylate)	4,2:5,4-terpyridine								neodymium	['unknown', 'solvate)']
AVUKAE	catena-(bis(mu!4$-Thiophene-2,5-dicarboxylato)-(mu!2$-oxalato)-tetra-aqua-di-erbium dihydrate)	1	1	1	Thiophene-2,5-dicarboxylate	oxalate								samarium	['dihydrate)']
AVUKEI	catena-(bis(mu!4$-Thiophene-2,5-dicarboxylato)-(mu!2$-oxalato)-tetra-aqua-di-dysprosium dihydrate)	1	1	1	Thiophene-2,5-dicarboxylate	oxalate								cadmium	['dihydrate)']
AVUKEK	catena-((mu-2$5!,3$5!-oxybis([1$1!,2$1!:2$3!,3$1!-terphenyl]-1$4!,3$4!-dicarboxylato))-bis(mu-2,5-bis(pyridin-4-yl)pyrazine)-di-cobalt unknown solvate)	1	1	1	5,5-oxybis([1,1:3,1-terphenyl]-4,4-dicarboxylate)	2,5-bis(pyridin-4-yl)pyrazine								tin	['unknown', 'solvate)']
AVUKIM	catena-(bis(mu!4$-Thiophene-2,5-dicarboxylato)-(mu!2$-oxalato)-tetra-aqua-di-samarium dihydrate)	1	1	1	Thiophene-2,5-dicarboxylate	oxalate								cadmium	['dihydrate)']
AVUPEP	catena-[(mu-triphenylene-2,3,6,7,10,11-hexolato)-(mu-6,7,10,11-tetraoxo-6,7,10,11-tetrahydrotriphenylene-2,3-bis(olato))-(mu-hydroxo)-tri-iron(iii) hydrate unknown solvate]	1	1	1	triphenylene-2,3,6,7,10,11-hexolate	6,7,10,11-tetraoxo-6,7,10,11-tetrahydrotriphenylene-2,3-bis(olate)	hydroxo							tin	['hydrate', 'unknown', 'solvate]']
AVUPIR	catena-[tris(mu!4$-Piperazine-1,4-bis(methylenephosphonato))-di-zirconium nonahydrate]	1	1	1	Piperazine-1,4-bis									cadmium	['nonahydrate]']
AVUPOX	catena-[(mu!4$-1,4-Piperazine-diiumbis(methylenephosphonato))-difluoro-zirconium]	1	1	1	1,4-Piperazine-diiumbis									tin	[]
AVUQIR	catena-((mu!6$-Pyrazole-3,5-dicarboxylato)-(mu!2$-aqua)-copper(ii)-sodium)	1	1	1	Pyrazole-3,5-dicarboxylate	aqua)-(i								cobalt	[]
AVUYAR	catena-((mu!5$-Nitrilotriacetato)-aqua-praseodymium(iii))	1	1	1	Nitrilotriacetate									cobalt	[]
AVUYEY	catena-[tris(mu-fluoro)-(mu-sulfato)-(mu-4,4',4''-(1,3,5-triazine-2,4,6-triyl)tribenzoato)-bis(mu-2,4,6-tri(pyridin-4-yl)-1,3,5-triazine)-tetra-cobalt(ii) unknown solvate]	1	1	1	fluoro	sulfate	4,4',4''-(1,3,5-triazine-2,4,6-triyl)tribenzoate	2,4,6-tri(pyridin-4-yl)-1,3,5-triazin						dysprosium	['unknown', 'solvate]']
AWAFIQ	catena-[(mu-formato)-(mu-oxalato)-gadolinium]	1	1	1	formate	oxalate								lead	[]
AWAGAH	catena-((mu!3$-tris(4-Imidazolylphenyl)amine)-(mu!2$-5-aminobenzene-1,3-dicarboxylato-O,O',O'')-cadmium methanol solvate monohydrate)	1	1	1	tris(4-Imidazolylphenyl)amine	5-aminobenzene-1,3-dicarboxylate-O,O',O''								zinc	['methanol', 'solvate', 'monohydrate)']
AWAGEL	catena-((mu!3$-tris(4-Imidazolylphenyl)amine)-(2-(4-carboxybenzylamino)benzoato-O,O')-cadmium)	1	1	1	tris(4-Imidazolylphenyl)amine)-(2-(4-carboxybenzylamino)benzoate-O,O									cadmium	[]
AWAGOV	catena-((mu!3$-tris(4-Imidazolylphenyl)amine)-(mu!2$-benzene-1,4-dicarboxylato)-di-nickel dichloride dihydrate)	1	1	1	tris(4-Imidazolylphenyl)amine	benzene-1,4-dicarboxylate								manganese	['dichloride', 'dihydrate)']
AWAKEQ	catena-[(mu-1,4-bis(pyridin-4-ylmethyl)-1,4-dihydropyrazine)-(mu-4,4'-(phenylimino)dibenzoato)-aqua-cadmium N,N-dimethylformamide solvate monohydrate]	1	1	1	1,4-bis(pyridin-4-ylmethyl)-1,4-dihydropyrazin	4,4'-(phenylimino)dibenzoate								cadmium	['N,N-dimethylformamide', 'solvate', 'monohydrate]']
AWASAU	catena-[tetrakis(mu-Iodo)-tris(mu-pyridine-4-carboxylato)-(N-methylformamide)-tetra-copper-praseodymium N-methylformamide solvate hydrate]	1	1	1	Iodo	pyridine-4-carboxylate)-(N-methylformamid								cadmium	['N-methylformamide', 'solvate', 'hydrate]']
AWASEY	catena-[decakis(mu-pyridine-4-carboxylato)-dodecakis(mu-iodo)-nona-aqua-dodeca-copper-potassium-tri-praseodymium unknown solvate hydrate]	1	1	1	pyridine-4-carboxylate	iodo								copper	['unknown', 'solvate', 'hydrate]']
AWASOI	catena-[dodecakis(mu-iodo)-nonakis(mu-pyridine-4-carboxylato)-tetrakis(N,N-dimethylformamide)-dodeca-copper-tri-praseodymium N,N-dimethylformamide solvate]	1	1	1	iodo	pyridine-4-carboxylate)-tetrakis(N,N-dimethylformamid								copper	['N,N-dimethylformamide', 'solvate]']
AWATAV	catena-[tetrakis(mu-2,4,6-tri(1H-imidazol-1-yl)-1,3,5-triazine)-hexakis(isothiocyanato)-tri-cobalt(ii) ethanol solvate tetradecahydrate]	1	1	1	2,4,6-tri(1H-imidazol-1-yl)-1,3,5-triazine)-hexakis(isothiocyana									nickel	['ethanol', 'solvate', 'tetradecahydrate]']
AWEBIO	catena-(bis(Dimethylammonium) bis((mu!3$-nonane-1,9-dicarboxylato)-(mu!3$-oxo)-(mu!2$-hydroxo))-(mu!2$-cucurbit(6)uril)-octaoxo-tetra-uranium octahydrate)	1	1	1	nonane-1,9-dicarboxylate	oxo	hydroxo)	cucurbit(6)uril						zinc	['octahydrate)']
AWECEM	catena-[bis(mu-biphenyl-2,3,3',5'-tetracarboxylato)-(mu-1,4-bis(pyridin-2-ylmethyl)piperazine)-tetra-manganese]	1	1	1	biphenyl-2,3,3',5'-tetracarboxylate	1,4-bis(pyridin-2-ylmethyl)piperazine								cadmium	[]
AWECUC	catena-[bis(mu-5-carboxyisophthalato)-tetrakis(mu-4-methyl-N$3!-(4-(pyridin-3-yl)pyrimidin-2-yl)benzene-1,3-diamine)-di-cadmium tetrahydrate]	1	1	1	5-carboxyisophthalate	4-methyl-3-(4-(pyridin-3-yl)pyrimidin-2-yl)benzene-1,3-diamine								cadmium	['tetrahydrate]']
AWEDOW	catena-(bis((mu!3$-1H-Imidazol-1-yl)-N,N-bis(4-(1H-imidazol-1-yl)phenyl)aniline)-(mu!2$-malonato)-di-zinc dinitrate hexahydrate)	1	1	1	1H-Imidazol-1-yl)-N,N-bis(4-(1H-imidazol-1-yl)phenyl)anilin	malonate								zinc	['dinitrate', 'hexahydrate)']
AWEFUE	catena-((mu!5$-4-Phosphonylbenzoato)-bis(mu!4$-4-phosphonylbenzoato)-(mu!3$-4-carboxyphenylphosphonato)-(mu!3$-fluoro)-(mu!2$-oxo)-trioxo-di-cesium-di-uranium)	1	1	1	4-Phosphonylbenzoate	4-phosphonylbenzoate	4-carboxyphenylphosphonate	fluoro	oxo					cadmium	[]
AWEGEP	catena-[tris(mu!7$-4-carboxyphenylphosphonato)-bis(mu!3$-oxo)-tris(mu!2$-oxo)-triaqua-oxo-tri-cesium-uranium tetrahydrate]	1	1	1	4-carboxyphenylphosphonate	oxo	oxo							zinc	['tetrahydrate]']
AWEGIT	catena-(bis((mu!5$-Hydrogen 4-carboxyphenylphosphonato)-(mu!3$-fluoro))-diaqua-tetraoxo-barium-di-uranium)	1	1	1	Hydrogen4-carboxyphenylphosphonate	fluoro)								cadmium	[]
AWEJAO	catena-((mu!8$-2,4-Dihydroxy-1,5-benzenedisulfonato)-di-silver)	1	1	1	2,4-Dihydroxy-1,5-benzenedisulfonate									holmium	[]
AWEJIW	catena-(bis(mu!5$- 1,1':3',1''-Terphenyl-4,4'',5'-tricarboxylato)-tetra-aqua-tricadmium dimethylacetamide solvate monohydrate)	1	1	1	1,1':3',1''-Terphenyl-4,4'',5'-tricarboxylate									thulium	['dimethylacetamide', 'solvate', 'monohydrate)']
AWEJOC	catena-(bis((mu!2$-4,4'-bis(Imidazolylbiphenyl))-(mu!2$-1,1':3',1''-terphenyl-4,4'',5'-tricarboxylato))-di-cobalt)	1	1	1	4,4'-bis(Imidazolylbiphenyl)	1,1':3',1''-terphenyl-4,4'',5'-tricarboxylate)								manganese	[]
AWELAP	catena-((mu!10$-2,4,6-Trinitroresorcinolato)-(mu!2$-aqua)-di-potassium)	1	1	1	u1-2,4,6-Trinitroresorcinolate	aqua								zinc	[]
AWEMUL	catena-((mu!6$-Dihydrogen-benzene-1,4-diphosphonato)-(mu!6$-hydrogen-benzene-1,4-diphosphonato)-di-sodium)	1	1	1	Dihydrogen-benzene-1,4-diphosphonate	hydrogen-benzene-1,4-diphosphonate								manganese	[]
AWETAY	catena-(bis((mu!3$-Benzene-1,3-dicarboxylato)-(mu!2$-1,1'-(1,4-phenylenebis(methylene))-bis(1H-1,2,4-triazole)))-di-cobalt)	1	1	1	Benzene-1,3-dicarboxylate	1,1'-(1,4-phenylenebis								magnesium	[]
AWEVIJ	catena-(bis(mu-25,26,27,28-tetrakis(pyridin-3-ylmethoxy)calix[4]arene)-triaqua-di-zinc tetraperchlorate acetonitrile solvate octacosahydrate)	1	1	1	25,26,27,28-tetrakis(pyridin-3-ylmethoxy)calix[4]arene									barium	['tetraperchlorate', 'acetonitrile', 'solvate', 'octacosahydrate)']
AWEWUV	catena-((mu!4$-5-(1,3-Dioxo-1,3-dihydro-2H-isoindol-2-yl)isophthalato)-(N,N-dimethylacetamide)-copper(ii))	1	1	1	5-(1,3-Dioxo-1,3-dihydro-2H-isoindol-2-yl)isophthalate)-(N,N-dimethylacetamid									barium	[]
AWEXOR	catena-[bis(mu-N,N'-di(pyridin-4-yl)terephthalamide)-tetrakis(mu-4,4'-oxydibenzoato)-tetra-zinc N,N-dimethylformamide solvate]	1	1	1	N,N'-di(pyridin-4-yl)terephthalamide	4,4'-oxydibenzoate								magnesium	['N,N-dimethylformamide', 'solvate]']
AWEXUX	catena-[(mu-N-(4-(isonicotinoylamino)phenyl)isonicotinamide)-bis(mu-4,4'-oxydibenzoato)-di-zinc N,N-dimethylformamide solvate]	1	1	1	N-(4-(isonicooylamino)phenyl)isonicoamide	4,4'-oxydibenzoate								strontium	['N,N-dimethylformamide', 'solvate]']
AWEZOS	catena-(bis(mu!4$-Chloro)-dodecakis(mu!3$-3,5-bis(4-aminophenyl)-1,2,4-triazolate)-heptadeca-copper trichloride pentahydrate)	1	1	1	Chloro	3,5-bis(4-aminophenyl)-1,2,4-triazolat								silver	['trichloride', 'pentahydrate)']
AWEZOS01	catena-(bis(mu!4$-Chloro)-dodecakis(mu!3$-3,5-bis(4-aminophenyl)-1,2,4-triazolate)-heptadeca-copper trichloride pentahydrate)	1	1	1	Chloro	3,5-bis(4-aminophenyl)-1,2,4-triazolat								silver	['trichloride', 'pentahydrate)']
AWIBAK	catena-(bis(mu!4$-Chloro)-dodecakis(mu!3$-3,5-bis(4-aminophenyl)-1,2,4-triazolate)-heptadeca-copper trichloride trihydrate)	1	1	1	Chloro	3,5-bis(4-aminophenyl)-1,2,4-triazolat								silver	['trichloride', 'trihydrate)']
AWIBAL	catena-[tris(mu-2,5-diaminoterephthalato)-tetraaqua-di-lutetium tetrahydrate]	1	1	1	2,5-diaminoterephthalate									silver	['tetrahydrate]']
AWIBEO	catena-(bis(mu!4$-Bromo)-dodecakis(mu!3$-3,5-bis(4-aminophenyl)-1,2,4-triazolate)-heptadeca-copper tribromide pentahydrate)	1	1	1	Bromo	3,5-bis(4-aminophenyl)-1,2,4-triazolat								silver	['tribromide', 'pentahydrate)']
AWIBEP	catena-[tris(mu-2,5-diaminoterephthalato)-diaqua-bis(N,N-dimethylformamide)-di-lutetium]	1	1	1	2,5-diaminoterephthalate)-diaqua-bis(N,N-dimethylformamid									silver	[]
AWIBIS	catena-(bis(mu!4$-Bromo)-dodecakis(mu!3$-3,5-bis(4-aminophenyl)-1,2,4-triazolate)-heptadeca-copper tribromide trihydrate)	1	1	1	Bromo	3,5-bis(4-aminophenyl)-1,2,4-triazolat								silver	['tribromide', 'trihydrate)']
AWIDIU	catena-((mu!4$-1,6-bis(1,2,4-Triazol-1-yl)hexane)-(mu!2$-5-nitroisophthalato)-diaqua-di-cadmium(ii))	1	1	1	1,6-bis(1,2,4-Triazol-1-yl)hexane	5-nitroisophthalate								silver	[]
AWIZEO	catena-[(mu-azido)-bis(mu-prop-2-en-1-amine)-azido-di-copper(i)]	1	1	1	azido	prop-2-en-1-amine								silver	[]
AWOCAT	catena-[(mu-2,3-dihydroxybenzene-1,4-dicarboxylato)-(mu-1,1'-[1,2-phenylenebis(methylene)]bis(2-methyl-1H-imidazole))-cadmium(ii)]	1	1	1	2,3-dihydroxybenzene-1,4-dicarboxylate	1,1'-[1,2-phenylenebis								cadmium	[]
AWOFAW	catena-[bis(mu-1,1'-[1,4-phenylenebis(methylene)]bis(pyridin-1-ium-4-carboxylato))-hexakis(mu-oxido)-tetra-aqua-octaoxo-penta-uranium]	1	1	1	1,1'-[1,4-phenylenebis	oxido								cadmium	[]
AWOFOI	catena-((mu!5$-Benzene-1,3,5-tricarboxylato)-bis(N,N-dimethylformamide)-cerium(iii))	1	1	1	Benzene-1,3,5-tricarboxylate)-bis(N,N-dimethylformamid									sodium	[]
AWOHIF	catena-(bis(mu-1,3,5,7-tetra-azatricyclo(3.3.1.1$3,7!)decane)-(mu-thiophene-2,5-dicarboxylato)-di-silver trihydrate)	1	1	1	1,3,5,7-tetra-azatricyclo(3.3.1.3,7)decane	thiophene-2,5-dicarboxylate								zinc	['trihydrate)']
AWOJAZ	catena-(tetrakis(mu-4-(phosphonomethyl)benzoato)-tris(1,10-phenanthroline)-hexa-cadmium dihydrate)	1	1	1	4-(phosphonomethyl)benzoate)-tris(1,10-phenanthrolin									sodium	['dihydrate)']
AWOJOM	catena-((mu!6$-2-amino-4-nitrobenzoato)-(mu!5$-2-amino-4-nitrobenzoato)-bis(mu!2$-aqua)-di-cesium)	1	1	1	2-amino-4-nitrobenzoate	2-amino-4-nitrobenzoate	aqua							zinc	[]
AWOKOP	catena-[(mu-naphthalene-2,6-dicarboxylato)-(mu-formato)-terbium(iii)]	1	1	1	naphthalene-2,6-dicarboxylate	formate								sodium	[]
AWOLAA	catena-(tetrakis(mu!3$-1H-imidazole-4,5-dicarboxylato)-hexakis(mu!3$-sulfato)-tetradecaaqua-cobalt(ii)-hexa-gadolinium(iii))	1	1	1	1H-imidazole-4,5-dicarboxylate	sulfate)-tetradecaaqua-(i								zinc	[]
AWOPEH	catena-[(mu!6$-Oxo)-bis(mu!3$-oxo)-tetrakis(mu!2$-aqua)-(mu!2$-1,4-diazoniabicyclo[2.2.2]octane-1,4-diacetate)-undecakis(mu!2$-oxo)-tetra-aqua-tri-sodium-penta-vanadium]	1	1	1	Oxo	oxo	aqua	1,4-diazoniabicyclo[2.2.2]octane-1,4-diacetate	oxo					copper	[]
AWOREM02	catena-(N-methyl-tri-n-propylammonium tris(mu-dicyanamide)-nickel)	1	1	1										copper	['tris(mu-dicyanamide)-nickel)']
AWOROW01	catena-(N-methyl-tri-n-propylammonium tris(mu-dicyanamide)-cobalt)	1	1	1										copper	['tris(mu-dicyanamide)-cobalt)']
AWORUC01	catena-(N-methyl-tri-n-propylammonium tris(mu-dicyanamide)-manganese)	1	1	1										copper	['tris(mu-dicyanamide)-manganese)']
AWOSIQ	catena-[(mu-thiophene-2,5-diphosphonato)-diaqua-di-copper(ii)]	1	1	1	thiophene-2,5-diphosphonate									copper	[]
AWOTEM	catena-[bis(mu!4$-1H-Imidazole-4,5-dicarboxylato-N,O,O,O',O'',O''')-tetrakis(mu!2$-1H-imidazole-4,5-dicarboxylato-N,O,O',O'')-tetra-aqua-tri-cobalt(ii)-di-ytterbium(iii) dihydrate]	1	1	1	1H-Imidazole-4,5-dicarboxylate-N,O,O,O',O'',O'''	1H-imidazole-4,5-dicarboxylate-N,O,O',O'')-tetra-aqua-tri-(i								copper	['dihydrate]']
AWOZOC	catena-[hexakis(mu!3$-sulfato)-tetrakis(mu!3$-imidazole-4,5-dicarboxylato)-tetradecaaqua-cobalt(ii)-hexa-samarium(iii)]	1	1	1	sulfate	imidazole-4,5-dicarboxylate)-tetradecaaqua-(i								copper	[]
AWUCIF	catena-((mu!5$-5-(Isonicotinamido)isophthalato)-(mu!4$-5-(isonicotinamido)isophthalato)-aqua-cerium(iii)-silver(i))	1	1	1	5-(Isonicoamido)isophthalate	5-(isonicoamido)isophthalate)-aqua-(ii								potassium	[]
AWUROZ	catena-((mu!4$-3,8-dihydropyridazino(4,5-g)phthalazino-1,4,6,9-tetrone)-diaqua-cobalt(ii))	1	1	1	3,8-dihydropyridazino(4,5-g)phthalazino-1,4,6,9-tetrone									tin	[]
AWUTIY	catena-[(mu-4,4'-sulfonyldibenzoato)-bis(mu-hydroxido)-di-copper(ii)]	1	1	1	4,4'-sulfonyldibenzoate	hydroxido								terbium	[]
AXABUZ	catena-[bis(mu-benzene-1,3,5-tricarboxylato)-tetra-aqua-strontium(ii)-di-zinc(ii) unknown solvate]	1	1	1	benzene-1,3,5-tricarboxylate)-tetra-aqua-(i									copper	['unknown', 'solvate]']
AXAFIO	catena-[tris(2,2'-Bipyridyl)-ruthenium(ii) tris(mu!2$-oxalato)-di-copper(ii)]	1	1	1										cadmium	['tris(mu!-oxalato)-di-copper(ii)]']
AXAHIT	catena-[bis(mu-5-{4-[(3,5-dicarboxylatophenoxy)methyl]phenyl}tetrazolato)-bis(2,2'-bipyridine)-tri-manganese(ii) unknown solvate]	1	1	1	5-{4-[(3,5-dicarboxylatephenoxy)methyl]phenyl}tetrazolate)-bis(2,2'-bipyridin									cadmium	['unknown', 'solvate]']
AXAQAT02	catena-(tetrakis(mu-cyano)-(mu-pyrazine)-iron-di-silver acetonitrile solvate)	1	1	1	cyano	pyrazine								nickel	['acetonitrile', 'solvate)']
AXATUQ	catena-((mu-5,5'-(anthracene-9,10-diyl)bis(tetrazolato))-(mu-1,3-bis(4-pyridyl)propane)-dichloro-di-zinc)	1	1	1	5,5'-(anthracene-9,10-diyl)bis(tetrazolate)	1,3-bis(4-pyridyl)propane								silver	[]
AXEJIZ	catena-[tris(mu-benzene-1,4-dicarboxylato)-tetrakis(aqua)-di-holmium(iii)]	1	1	1	benzene-1,4-dicarboxylate)-tetrakis(aqu									cobalt	[]
AXEJOF	catena-[tris(mu-benzene-1,4-dicarboxylato)-bis(aqua)-(N,N-dimethylformamide)-di-holmium(iii)]	1	1	1	benzene-1,4-dicarboxylate)-bis(aqua)-(N,N-dimethylformami									copper	[]
AXEKAS	catena-[hexakis(mu-benzene-1,4-dicarboxylato)-tetrakis(N,N-diethylformamide)-tetra-holmium(iii) N,N-dimethylformamide solvate]	1	1	1	benzene-1,4-dicarboxylate)-tetrakis(N,N-diethylformamid									sodium	['N,N-dimethylformamide', 'solvate]']
AXEPEB	catena-[(mu-1,1'-[6-(4-carboxypiperidin-1-yl)-1,3,5-triazine-2,4-diyl]di(piperidine-4-carboxylato))-calcium monohydrate]	1	1	1	1,1'-[6-(4-carboxypiperidin-1-yl)-1,3,5-triazine-2,4-diyl]di(piperidine-4-carboxylate									sodium	['monohydrate]']
AXEPIF	catena-[(mu-1,1'-[6-(4-carboxypiperidin-1-yl)-1,3,5-triazine-2,4-diyl]di(piperidine-4-carboxylato))-manganese monohydrate]	1	1	1	1,1'-[6-(4-carboxypiperidin-1-yl)-1,3,5-triazine-2,4-diyl]di(piperidine-4-carboxylate									cobalt	['monohydrate]']
AXEPOL	catena-[(mu-1,1'-[6-(4-carboxypiperidin-1-yl)-1,3,5-triazine-2,4-diyl]di(piperidine-4-carboxylato))-strontium monohydrate]	1	1	1	1,1'-[6-(4-carboxypiperidin-1-yl)-1,3,5-triazine-2,4-diyl]di(piperidine-4-carboxylate									cobalt	['monohydrate]']
AXEQUS	catena-[bis(mu-1,2,3,4,5-pentacyanocyclopentadienido)-bis(nitromethane)-lead unknown solvate]	1	1	1	1,2,3,4,5-pentacyanocyclopentadienido)-bis(nitromethan									nickel	['unknown', 'solvate]']
AXEWEI	catena-[bis(mu-dicyanamido)-nickel]	1	1	1	dicyanamido									copper	[]
AXEWEI01	catena-[bis(mu-dicyanamido)-nickel]	1	1	1	dicyanamido									cobalt	[]
AXEWEI02	catena-[bis(mu-dicyanamido)-nickel]	1	1	1	dicyanamido									copper	[]
AXEWEI03	catena-[bis(mu-dicyanamido)-nickel]	1	1	1	dicyanamido									praseodymium	[]
AXEWEI04	catena-[bis(mu-dicyanamido)-nickel]	1	1	1	dicyanamido									gadolinium	[]
AXEWEI05	catena-[bis(mu-dicyanamido)-nickel]	1	1	1	dicyanamido									neodymium	[]
AXEWEI06	catena-[bis(mu-dicyanamido)-nickel]	1	1	1	dicyanamido									cobalt	[]
AXEWEI07	catena-[bis(mu-dicyanamido)-nickel]	1	1	1	dicyanamido									erbium	[]
AXEWEI08	catena-[bis(mu-dicyanamido)-nickel]	1	1	1	dicyanamido									dysprosium	[]
AXICOB	catena-[bis(mu-hydrogen diethyl (benzene-1,3,5-triyltri(4,1-phenylene))tris(phosphonato))-tri-copper unknown solvate]	1	1	1	hydrogendiethyl									cobalt	['(benzene-1,3,5-triyltri(4,1-phenylene))tris(phosphonato))-tri-copper', 'unknown', 'solvate]']
AXINAX01	catena-(hexakis(mu!6$-benzene-1,3,5-tris(4-benzoato))-tetracosa-aqua-undeca-cobalt(ii) unknown solvate)	1	1	1	benzene-1,3,5-tris(4-benzoate)									samarium	['unknown', 'solvate)']
AXINIF	catena-(bis(mu!5$-benzene-1,3,5-tris(4-benzoato))-(mu!3$-aqua)-aqua-tri-cobalt(ii) unknown solvate)	1	1	1	benzene-1,3,5-tris(4-benzoate)	aqua								iron	['unknown', 'solvate)']
AXIPEE	catena-[(mu-3,6-di(pyridin-4-yl)pyridazine)-tetrakis(mu-cyano)-iron-di-gold ethanol solvate]	1	1	1	3,6-di(pyridin-4-yl)pyridazine	cyano								zirconium	['ethanol', 'solvate]']
AXIPEE01	catena-[(mu-3,6-di(pyridin-4-yl)pyridazine)-tetrakis(mu-cyano)-iron-di-gold ethanol solvate]	1	1	1	3,6-di(pyridin-4-yl)pyridazine	cyano								zirconium	['ethanol', 'solvate]']
AXIPEE02	catena-[tris(mu-3,6-di(pyridin-4-yl)pyridazine)-dodecakis(mu-cyano)-tri-iron-hexa-gold ethanol solvate]	1	1	1	3,6-di(pyridin-4-yl)pyridazine	cyano								sodium	['ethanol', 'solvate]']
AXIPEE03	catena-[bis(mu-3,6-di(pyridin-4-yl)pyridazine)-octakis(mu-cyano)-di-iron-tetra-gold ethanol solvate]	1	1	1	3,6-di(pyridin-4-yl)pyridazine	cyano								copper	['ethanol', 'solvate]']
AXITAD	catena-((mu!4$-8-hydroxyquinoline-5-sulfonato)-aqua-manganese)	1	1	1	8-hydroxyquinoline-5-sulfonate									praseodymium	[]
AXITIL	catena-(tris(mu!2$-5-methyltetrazolato)-(mu!2$-isonicotinato)-di-zinc)	1	1	1	5-methyltetrazolate	isonicoate								cobalt	[]
AXITOR	catena-((mu!2$-5-ethyltetrazolato)-(mu!2$-isonicotinato)-zinc)	1	1	1	5-ethyltetrazolate	isonicoate								gadolinium	[]
AXIXAJ	catena-[(mu-4-amino-1-[5-O-(hydroxyphosphinato)pentofuranosyl]pyrimidin-2(1H)-one)-silver(i) methanol solvate]	1	1	1	4-amino-1-[5-O-(hydroxyphosphinate)pentofuranosyl]pyrimidin-2(1H)-on									cadmium	['methanol', 'solvate]']
AXOBIA	catena-[(mu-aqua)-(mu-methanetrisulfonato)-diaqua-tri-sodium]	1	1	1	aqua	methanetrisulfonate								cadmium	[]
AXOCAT	catena-[oxonium (mu-methanetrisulfonato)-aqua-di-cesium]	1	1	1	methanetrisulfonate									nickel	[]
AXOCEW	catena-(bis(mu!4$-4,4'-(1,1,1,3,3,3-hexafluoropropane-2,2-diyl)dibenzoato)-(mu!2$-4,4'-(1,1,1,3,3,3-hexafluoropropane-2,2-diyl)dibenzoic acid)-di-zinc)	1	1	1	4,4'-(1,1,1,3,3,3-hexafluoropropane-2,2-diyl)dibenzoate	4,4'-(1,1,1,3,3,3-hexafluoropropane-2,2-diyl)dibenzoic								cadmium	['acid)-di-zinc)']
AXOCEX	catena-[bis(mu-methanetrisulfonato)-heptaaqua-tri-lead]	1	1	1	methanetrisulfonate									copper	[]
AXOFAV	catena-(bis(mu!5$-4,4'-oxydiphthalato)-bis(mu!2$-1,2-bis(4-pyridyl)ethene)-tetraaqua-tetra-cobalt)	1	1	1	4,4'-oxydiphthalate	1,2-bis(4-pyridyl)ethene								praseodymium	[]
AXOHIE	catena-(hexakis(mu!2$-4,4'-Bipyridine-N,N')-tetrakis(mu!2$-terephthalato-O,O',O'',O''')-tetra-cadmium hemikis(4,4'-bipyridine) heptahydrate)	1	1	1	4,4'-Bipyridine-N,N'	terephthalate-O,O',O'',O'''								potassium	["hemikis(4,4'-bipyridine)", 'heptahydrate)']
AXOHOK	catena-(tris(mu!4$-Terephthalato-O,O,O',O'',O''')-bis(mu!2$-1,2-bis(4-pyridyl)ethane-N,N')-bis(mu!2$-hydrogen terephthalato-O,O')-tetra-cadmium)	2	1	1	Terephthalate-O,O,O',O'',O'''	1,2-bis(4-pyridyl)ethane-N,N'	hydrogen							copper	["terephthalato-O,O')-tetra-cadmium)"]
AXOVAL	catena-(bis(mu!6$-9-Oxo-9H-fluorene-2,7-dicarboxylato)-diaqua-di-barium)	1	1	1	9-Oxo-9H-fluorene-2,7-dicarboxylate									praseodymium	[]
AXOVIT	catena-((mu!4$-9-Oxo-9H-fluorene-2,7-dicarboxylato)-diaqua-manganese)	1	1	1	9-Oxo-9H-fluorene-2,7-dicarboxylate									copper	[]
AXOWIW	catena-[bis(mu-naphthalene-2,6-dicarboxylato)-(mu-4,4'-bipyridine)-di-cobalt(ii) (ethane)]	1	1	1	naphthalene-2,6-dicarboxylate	4,4'-bipyridine								praseodymium	['(ethane)]']
AXOYUK	catena-[(mu-4,4',4''-(benzene-1,3,5-triyl)tribenzoato)-triaqua-europium(iii) N,N-dimethylacetamide solvate pentahydrate]	1	1	1	4,4',4''-(benzene-1,3,5-triyl)tribenzoate									cobalt	['N,N-dimethylacetamide', 'solvate', 'pentahydrate]']
AXUBOL	catena-(hexakis(mu!4$-terephthalato)-dodecakis(mu!3$-isonicotinato)-tetrakis(mu!3$-hydroxo)-dodeca-nickel octahydrate)	1	1	1	terephthalate	isonicoate	hydroxo							uranium	['octahydrate)']
AXUHIL	catena-(bis(mu!6$-5,11,17,23-tetra-t-butyl-25,26,27,28-tetrakis(carboxylatomethoxy)-2,8,14,20-tetrathiacalix(4)arene)-(mu!2$-hexane-1,6-diamine)-tetrakis(N,N-dimethylformamide)-tetra-cadmium N,N-dimethylformamide solvate dihydrate)	1	1	1	5,11,17,23-tetra-t-butyl-25,26,27,28-tetrakis(carboxylatemethoxy)-2,8,14,20-tetrathiacalix(4)aren	hexane-1,6-diamine)-tetrakis(N,N-dimethylformamid								manganese	['N,N-dimethylformamide', 'solvate', 'dihydrate)']
AXUJIN	catena-((mu!12$-silicato)-bis(mu!4$-4-ammoniobutanoato)-(mu!4$-oxo)-tris(mu!3$-hydroxo)-octakis(mu!3$-oxo)-hexadecakis(mu!2$-oxo)-heptaaqua-pentaoxo-tetra-copper-tri-potassium-sodium-nona-tungsten dihydrate)	1	1	1	u1-silicate	4-ammoniobutanoate	oxo	hydroxo	oxo	oxo				cadmium	['dihydrate)']
AXUKUB	catena-[dimethylammonium (mu-5-thiolatoisophthalato)-cadmium N,N-dimethylacetamide solvate hydrate]	1	1	1	5-thiolateisophthalate									zinc	['N,N-dimethylacetamide', 'solvate', 'hydrate]']
AXULAI	catena-[tetrakis(dimethylammonium) tetrakis(mu-5-thiolatoisophthalato)-tetra-cadmium N,N-dimethylformamide solvate hydrate]	1	1	1	5-thiolateisophthalate									uranium	['N,N-dimethylformamide', 'solvate', 'hydrate]']
AXULEM	catena-[tetrakis(dimethylammonium) tetrakis(mu-5-thiolatoisophthalato)-tetra-cadmium N,N-dimethylacetamide solvate hydrate]	1	1	1	5-thiolateisophthalate									uranium	['N,N-dimethylacetamide', 'solvate', 'hydrate]']
AXUVAT	catena-(bis(mu-terephthalato)-diaqua-bis(dimethylformamide)-di-strontium unknown solvate)	1	1	1	terephthalate)-diaqua-bis(dimethylformamid									barium	['unknown', 'solvate)']
AXUVEW	catena-[(mu-5-(4-(1H-1,2,4-triazol-1-yl)phenyl)tetrazolyl)-tris(mu-chloro)-di-cadmium(ii)]	1	1	1	5-(4-(1H-1,2,4-triazol-1-yl)phenyl)tetrazolyl	chloro								uranium	[]
AXUVIB	catena-(tetrakis(mu-4-(4,2':6',4''-terpyridin-4'-yl)benzoato)-bis(mu-oxalato)-tetra-zinc unknown solvate)	1	1	1	4-(4,2':6',4''-terpyridin-4'-yl)benzoate	oxalate								silver	['unknown', 'solvate)']
AXUZUO	catena-[bis(mu!3$-Pyridine-2,6-dicarboxylato)-(mu!2$-pyridine-2,6-dicarboxylato)-triaqua-di-cerium(iii)]	1	1	1	Pyridine-2,6-dicarboxylate	pyridine-2,6-dicarboxylate								cadmium	[]
AYABAD	catena-[bis(mu!3$-Pyridine-2,6-dicarboxylato)-(mu!2$-pyridine-2,6-dicarboxylato)-triaqua-di-cerium(iii)]	1	1	1	Pyridine-2,6-dicarboxylate	pyridine-2,6-dicarboxylate								cobalt	[]
AYABEH	catena-[bis(mu!3$-Pyridine-2,6-dicarboxylato)-(mu!2$-pyridine-2,6-dicarboxylato)-triaqua-di-neodymium(iii)]	1	1	1	Pyridine-2,6-dicarboxylate	pyridine-2,6-dicarboxylate								potassium	[]
AYABIO	catena-[bis(mu-naphthalene-1,4-dicarboxylato)-(mu-tetrakis{4-[(1H-imidazol-1-yl)methyl]phenyl}pyrazine)-(mu-aqua)-di-manganese(ii) monohydrate]	1	1	1	naphthalene-1,4-dicarboxylate	tetrakis{4-[(1H-imidazol-1-yl)methyl]phenyl}pyrazine	aqua							sodium	['monohydrate]']
AYATUR	catena-[bis(mu-tetrahydrofuran-2,3,4,5-tetracarboxylato)-diaqua-hexaoxo-di-silver-tri-uranium dihydrate]	1	1	1	tetrahydrofuran-2,3,4,5-tetracarboxylate									cobalt	['dihydrate]']
AYAVAZ	catena-[(mu-tetrahydrofuran-2,3,4,5-tetracarboxylato)-aqua-dioxo-lead-uranium]	1	1	1	tetrahydrofuran-2,3,4,5-tetracarboxylate									zinc	[]
AYAVED	catena-[(mu-tetrahydrofuran-2,3,4,5-tetracarboxylato)-diaqua-dioxo-lead-uranium monohydrate]	1	1	1	tetrahydrofuran-2,3,4,5-tetracarboxylate									copper	['monohydrate]']
AYAVON	catena-[(mu-tetrahydrofuran-2,3,4,5-tetracarboxylato)-aqua-di-lead]	1	1	1	tetrahydrofuran-2,3,4,5-tetracarboxylate									zinc	[]
AYAZIK	catena-[bis(mu!4$-Glutarato-O,O,O',O'')-(mu!2$-aqua)-(mu!2$-1,4-bis(imidazol-1-ylmethyl)benzene-N$3!,N'$3!)-di-cadmium(ii)]	1	1	1	Glutarate-O,O,O',O''	aqua	1,4-bis(imidazol-1-ylmethyl)benzene-3,N3							zinc	[]
AYEQEC	catena-(tetrakis(mu-4,4'-bipyridine)-bis(hexafluorosilicato)-di-copper tetrakis(4,4'-bipyridine) decahydrate)	1	1	1	4,4'-bipyridine)-bis(hexafluorosilicat									tin	["tetrakis(4,4'-bipyridine)", 'decahydrate)']
AYIVIO	catena-((mu!6$-6-oxidopyridinium-2-carboxylato)-cesium)	1	1	1	6-oxidopyridinium-2-carboxylate									copper	[]
AYOBIC	catena-(bis(mu-cyanurato)-tetrakis(mu-hydroxo)-magnesium-tetra-zinc)	1	1	1	cyanurate	hydroxo								copper	[]
AYOBOI	catena-(bis(mu-cyanurato)-tetrakis(mu-hydroxo)-penta-zinc)	1	1	1	cyanurate	hydroxo								copper	[]
AYOMUX	catena-((mu!5$-sulfato)-(mu!4$-sulfato)-(mu!3$-1H-benzimidazole-5-carboxylato)-(mu!2$-1H-benzimidazole-5-carboxylato)-(mu!2$-aqua)-diaqua-tri-cadmium)	1	1	1	sulfate	sulfate	1H-benzimidazole-5-carboxylate	1H-benzimidazole-5-carboxylate	aqua					lutetium	[]
AYONOT	catena-[tris(mu-formato)-copper methanol solvate]	1	1	1	formate									copper	['methanol', 'solvate]']
AYOQEM	catena-[octakis(mu-3,3',3''-(benzene-1,3,5-triyl)tris(prop-2-enoic acid))-hexakis(N,N-dimethylformamide)-hexa-aqua-dodeca-copper]	1	1	1	3,3',3''-(benzene-1,3,5-triyl)tris(prop-2-enoic									lutetium	['acid))-hexakis(N,N-dimethylformamide)-hexa-aqua-dodeca-copper]']
AYOSIS	catena-((mu-3,6-dinitropyrazolo[4,3-c]pyrazole-1,4-diyl)bis(nitroazanide)-di-potassium)	1	1	1	3,6-dinitropyrazolo[4,3-c]pyrazole-1,4-diyl)bis(nitroazanide									copper	[]
[truncated: 26,991 more rows]
