# Supplementary material for: DigiMOF: A Database of Metal–Organic Framework Synthesis Information Generated via Text Mining
Source: Chem Mater. 2023 May 18;35(11):4510–24. doi: 10.1021/acs.chemmater.3c00788 (PMC10269341; doi:10.1021/acs.chemmater.3c00788)
Supplement: Supplementary file 2 — cm3c00788_si_002.xlsx [file cm3c00788_si_002.xlsx]

## Sheet: TCI 241122
TCI Chemicals Names	Cost	Mass (g)	Cost per g (lowest volume)	Cost	Mass (g)	Cost per g (mid volume)	Cost	Mass (g)	Cost per g (highest volume)	Cost per g (average)	Molar Mass	CAS Number	Connectivity	Length Index	1Mol cost	Synonyms	Other Notes
Terephthalic Acid	14	25	0.56				16	500	0.032	0.296	166.13	100-21-0	2	1	49.1745	Benzene-1,4-dicarboxylic Acid
HMTA	14	25	0.56				18	500	0.036	0.298	140.186	100-97-0	2 or 4	1	41.7754	Hexamethylenetetramine	*
Fumaric Acid	14	25	0.56				18	500	0.036	0.298	116.07	110-17-8	2	1	34.5889	trans-2-Butenedioic Acid
Imidazole	14	25	0.56	24	100	0.24	50	500	0.1	0.3	68.077	288-32-4	2	1	20.4231
5-sulfoisophthalate	14	25	0.56	21	100	0.21	67	500	0.134	0.301333	268.18	6362-79-4	2	1	80.8116	*Only monosodium salt available for pricing
Iminodiacetic Acid	14	25	0.56				28	500	0.056	0.308	133.103	142-73-4	2	1	40.9957	IDA
Nicotinic Acid	14	25	0.56				32	500	0.064	0.312	123.11	59-67-6	2	1	38.4103	Pyridine-3-carboxylic Acid
2-Methylimidazole	15	25	0.6	23	100	0.23	57	500	0.114	0.314667	82.1	693-98-1	2	1	25.8341
Isophthalic Acid	15	25	0.6				16	500	0.032	0.316	166.14	121-95-5	2	1	52.5002	Benzene-1,3-dicarboxylic Acid
Malonic Acid	14	25	0.56				36	500	0.072	0.316	104.062	141-82-2	2	1	32.8836
L-Tartaric Acid	14	25	0.56				36	500	0.072	0.316	150.09	87-69-4	2	1	47.4284
DL-Tartaric Acid	14	25	0.56				36	500	0.072	0.316	150.09	133-37-9	2	1	47.4284	All tartrates replaced by DL-tartaric unless otherwise stated
L-Aspartic Acid	14	25	0.56				36	500	0.072	0.316	133.1	56-84-8	2	1	42.0596
5-Nitroisophthalic Acid	14	25	0.56				39	500	0.078	0.319	211.13	618-88-2	2 or 3	1	67.3505	5-Nitrobenzene-1,3-dicarboxylic Acid
Aspartic Acid	14	25	0.56				41	500	0.082	0.321	133.1	617-45-8	2	1	42.7251	All entries considerd aspartate unless otherwise specified
Succinic Acid	15	25	0.6				22	500	0.044	0.322	118.09	110-15-6	2	1	38.025	Butanedioic
Isonicotinic Acid	14	25	0.56				45	500	0.09	0.325	123.111	55-22-1	2	1	40.0111	Pyridine-4-carboxylic Acid
Phthalic Acid	15	25	0.6				29	500	0.058	0.329	116.14	88-99-3	2	1	38.2101	Benzene-1,2-dicarboxylic Acid
Adipic Acid	15	25	0.6				30	500	0.06	0.33	146.14	124-04-9	2	1	48.2262	1,4-Butanedicarboxylic Acid	Hexanedioic Acid
1,4-Cyclohexanedicarboxylic Acid	14	25	0.56				50	500	0.1	0.33	172.18	1076-97-7	2	1	56.8194
Pyromellitic Acid	15	25	0.6	25	100	0.25	72	500	0.144	0.331333	254.158	89-05-4	2 or 4	1	84.211	Benzene-1,2,4,5-tetracarboxylic Acid
Nitrilotriacetic Acid	15	25	0.6				38	500	0.076	0.338	191.14	139-13-9	3	1	64.6053	NTA	Triglycollamic Acid
3-Nitrophthalic Acid	14	25	0.56				63	500	0.126	0.343	211.13	603-11-2	2	1	72.4176
DABCO	14	25	0.56	30	100	0.3	97	500	0.194	0.351333	112.17	280-57-9	2	1	39.4091	1,4-Diazabicyclo[2.2.2]octane	*
Glutaric Acid	14	25	0.56				74	500	0.148	0.354	132.12	110-94-1	2	1	46.7705	Pentanedioic Acid
Picolinic Acid	14	25	0.56	29	100	0.29	113	500	0.226	0.358667	123.11	98-98-6	2	1	44.1555	Pyridine-2-carboxylic Acid
5-Aminoisophthalic Acid	14	25	0.56	38	100	0.38	111	500	0.222	0.387333	181.15	99-31-0	2	1	70.1654	5-aminobenzene-1,3-dicarboxylic Acid
1,2,4-triazole	14	25	0.56	41	100	0.41	114	500	0.228	0.399333	69.065	288-88-0	2 or 3	1	27.58	Pyrrodiazole
Quinolinic Acid	17	25	0.68				101	500	0.202	0.441	167.12	89-00-9	2	1	73.6999	2,3-Pyridinedicarboxylic Acid
cis-1,2-Cyclohexanedicarboxylic Acid	19	25	0.76				62	500	0.124	0.442	172.18	610-09-03	2	1	76.1036
Trimellitic Acid	19	25	0.76	53	100	0.53	142	500	0.284	0.524667	210.14	528-44-9	2 or 3	1	110.253	1,2,4-Benzenetricarboxylic Acid
1,3,5-Benzenetricarboxylic Acid	19	25	0.76	56	100	0.56	137	500	0.274	0.531333	210.14	554-95-0	2 or 3	1	111.654	BTC
Pyrazinecarboxylic Acid	25	25					280	500	0.56	0.56	124.1	98-97-5	?	1	69.496	Pyrazinoic Acid	Pyrazine-2-carboxylic Acid
D-Tartaric Acid	20	25	0.8	61	100	0.61	190	500	0.38	0.596667	150.09	147-71-7	2	1	89.5537
2,2'-Bipyridyl	20	25	0.8	59	100	0.59	231	500	0.462	0.617333	156.19	366-18-7	2	2	96.4213	2,2'-Bipyridine
4,4'-Dicarboxydiphenyl Ether	17	25	0.68				56	100	0.56	0.62	258.23	2215-89-6	2	2	160.103	4,4'-Oxybisbenzoic Acid	4,4'-oxydibenzoate
Oxalic Acid	42.4	50	0.848				121	250	0.484	0.666	90.03	144-62-7	2	1	59.96	*Price from Sigma-Aldrich	https://www.sigmaaldrich.com/GB/en/product/mm/816144
Dipicolinic Acid	21	25	0.84	69	100	0.69	268	500	0.536	0.688667	167.12	499-83-2	2	1	115.09	2,6-Pyridinedicarboxylic Acid	*
Pyrazine	26	25	1.04				185	500	0.37	0.705	80.09	290-37-9	2	1	56.4635
Tetrachlorophthalic Acid Hemihydrate	27	25	1.08				202	500	0.404	0.742	340.8	632-58-6	2	1	252.874
trans-1,4-Cyclohexanedicarboxylic Acid	26	25	1.04	73	100	0.73	260	500	0.52	0.763333	200.23	3205-35-4	2	1	152.842
4-Nitrophthalic Acid	27	25	1.08				289	500	0.578	0.829	211.13	610-27-5	2	1	175.027
1,3-di(4-pyridyl)propane	29	25	1.16				320	500	0.64	0.9	198.264	17252-51-6	2	2	178.438	1,3-bis(4-pyridyl)propane
4-Methylphthalic Acid	42	25	1.68				245	500	0.49	1.085	180.16	4316-23-8	?	1	195.474
1,4-Naphthalenedicarboxylic Acid	33	25	1.32				89	100	0.89	1.105	216.19	605-70-9	2	2	238.89
1,4,5,8-Naphthalenetetracarboxylic Acid	39	25	1.56				220	250	0.88	1.22	304.21	128-97-2	2 or 4	2	371.136
D-Aspartic Acid	34	25	1.36							1.36	133.1	1783-96-6	2	1	181.016
5-Hydroxyisophthalic Acid	45	25	1.8				487	500	0.974	1.387	182.13	618-83-7	2 or 3	1	252.614
4,4'-Bipyridyl	42	25	1.68				127	100	1.27	1.475	156.19	553-26-4	2	2	230.38	4,4'-Bipyridine
2,3-Pyrazinedicarboxylic Acid	45	25	1.8							1.8	168.11	89-01-0	2	1	302.598
Tetrafluorophthalic Acid	14	5	2.8				35	25	1.4	2.1	238.09	652-03-9	2	1	499.989
D-Camphoric Acid	58	25	2.32				191	100	1.91	2.115	200.23	124-83-4	2	1	423.486	Note that all DL-camphorates have been assigned as D
2,6-Naphthalenedicarboxylic Acid	18	5	3.6	55	25	2.2	168	100	1.68	2.49333	216.19	1141-38-4	2	2	539.034
trans-1,2-Cyclohexanedicarboxylic Acid	89	25	3.56				977	500	1.954	2.757	172.18	619-82-9	2	1	474.7
2-Aminoterephthalic Acid	69	25	2.76							2.76	181.15	10312-55-7	2	1	499.974
Tetrahydrofuran-2,3,4,5-tetracarboxylic Acid	91	25	3.64				1004	500	2.008	2.824	248.14	26106-63-8	2 or 4	1	700.747
cis-1,4-Cyclohexanedicarboxylic Acid	94	25	3.76				250	100	2.5	3.13	172.18	619-81-8	2	1	538.923
2,5-Thiophenedicarboxylic Acid	19	5	3.8				70	25	2.8	3.3	172.16	4282-31-9	2	1	568.128
2,2'-Bibenzoic Acid	95	25	3.8				370	100	3.7	3.75	242.23	482-05-3	2	2	908.362	2,2'-Biphenyldicarboxylic Acid
1,2,3,4-Cyclopentanetetracarboxylic Acid	23	5	4.6				77	25	3.08	3.84	246.17	3724-52-5	2 or 4	1	945.293		*
3,5-Pyridinedicarboxylic Acid	24	5	4.8				75	25	3	3.9	167.12	499-81-0	2	1	651.768	Dinicotinic Acid
Acetylenedicarboxylic Acid	22	5	4.4				110	25	4.4	4.4	114.06	142-45-0	2	1	501.864	2-Butynedioic Acid
2,3-Norbornanedicarboxylic Acid	29	5	5.8				81	25	3.24	4.52	184.19	1724-08-9	?	1	832.539	Bicyclo[2.2.1]heptane-2,3-dicarboxylic Acid
Squaric Acid	28	5	5.6				97	25	3.88	4.74	114.06	2892-51-5	2	1	540.644
Salicylaldehyde Azine	30	5	6				89	25	3.56	4.78	240.26	959-36-4	2	2	1148.44	2-Hydroxybenzaldehyde Azine
Isocinchomeronic Acid	130	25	5.2							5.2	167.12	100-26-5	2	1	869.024	2,5-Pyridinedicarboxylic Acid
2,4-Lutidinic Acid	35	5	7				99	25	3.96	5.48	167.12	499-80-9	2	1	915.818	2,4-Pyridinedicarboxylic Acid
Cinchomeronic Acid	30	5	6				129	25	5.16	5.58	167.12	490-11-9	2	1	932.53	3,4-Pyridinedicarboxylic Acid
Nitroterephthalic Acid	29	5	5.8				141	25	5.64	5.72	211.13	610-29-7	2	1	1207.66	2-nitrobenzene-1,4-dicarboxylic acid
4-Aminophthalic Acid	37	5	7.4				133	25	5.32	6.36	181.15	5434-21-9	2	1	1152.11	4-aminobenzene-1,2-dicarboxylic acid
4,4'-Bibenzoic Acid	43	5	8.6				140	25	5.6	7.1	242.23	586-91-4	2	2	1719.83	4,4'-Biphenyldicarboxylic Acid
4-Bromophthalic Acid	15	1	15	26	5	5.2	78	25	3.12	7.77333	245.03	6968-28-1	2	1	1904.7		*
1,10-Phenanthroline	14	1	14				44	25	1.76	7.88	180.21	66-71-7	2 or 3	3	1420.05
Pyrazine-2,5-dicarboxylic Acid	47	5	9.4				162	25	6.48	7.94	168.11	122-05-4	2	1	1334.79	2,5-Pyrazinedicarboxylic Acid
2,5-Dihydroxyterephthalic Acid	45	5	9				189	25	7.56	8.28	198.13	610-92-4	2	1	1640.52
Pyrazole-3,5-dicarboxylic Acid	47	5	9.4				182	25	7.28	8.34	174.11	303180-11-2	2	1	1452.08
1H-1,2,3-triazole	53	5	10.6				185	25	7.4	9	69.065	288-36-8	2 or 3	1	621.585
4,4′-(Hexafluoroisopropylidene)bis(benzoic acid)	60	5	12				151	25	6.04	9.02	392.048	1171-47-7	2	2	3536.27	4,4'-(hexafluoropropane-2,2-diyl)dibenzoate	2,2-Bis(4-carboxyphenyl)hexafluoropropane
1,3-Dicarboxyadamantane	54	5	10.8				192	25	7.68	9.24	224.25	39269-10-8	?	1	2072.07
Hemimellitic Acid	47	5	9.4							9.4	210.14	569-51-7	2 or 3	1	1975.32	1,2,3-Benzenetricarboxylic Acid
1,3,5-Cyclohexanetricarboxylic Acid	56	5	11.2				200	25	8	9.6	216.19	25357-95-3	2 or 3	1	2075.42
2,3-Naphthalenedicarboxylic Acid	63	5	12.6				168	25	6.72	9.66	216.19	2169-87-1	2	2	2088.4
Diethyl 1,4-Phenylenediacetate	60	5	12				233	25	9.32	10.66	250.29	36076-26-3	2	2	2668.09	2,2'-(1,4-phenylene)diacetate	1,4-Phenylenediacetic Acid Diethyl Ester
2,5-Dibromoterephthalic Acid	78	5	15.6				200	25	8	11.8	323.92	13731-82-3	2	1	3822.26
1H-Imidazole-4,5-dicarboxylic Acid	61	5	12.2							12.2	156.1	570-22-9	2	1	1904.42
2,5-Furandicarboxylic Acid	83	5	16.6				206	25	8.24	12.42	156.093	3238-40-2	2	1	1938.68
Mellitic Acid	79	5	15.8				272	25	10.88	13.34	342.16	517-60-2	2 or 3 or more?	1	4564.41	Benzenehexacarboxylic Acid
5-Norbornene-2,3-dicarboxylic Acid	79	5	15.8				276	25	11.04	13.42	182.18	3813-52-3	?	1	2444.86	Bicyclo[2.2.1]hept-5-ene-2,3-dicarboxylic Acid
4-Hydroxyphthalic Acid	68	5	13.6							13.6	182.13	610-35-5	2	1	2476.97
4-Methoxyphthalic Acid	19	1	19				60	5	12	15.5	180.16	4316-23-8	2	1	2792.48
1,3-Cyclohexanedicarboxylic Acid	92	5	18.4				358	25	14.32	16.36	172.18	3971-31-1	2	1	2816.86
5-Methoxyisophthalic Acid	82	5	16.4							16.4	196.16	46331-50-4	2 or 3	1	3217.02
1,2-di(4-pyridyl)ethylene	190	10	19				418	25	16.72	17.86	182.226	13362-78-2	2	2	3254.56	1,2-Bis(4-pyridyl)ethylene
1,2,4,5-Cyclohexanetetracarboxylic Acid	103	5	20.6				402	25	16.08	18.34	260.198	15383-49-0	2 or 4	1	4772.03
3-Fluorophthalic Acid	102	5	20.4							20.4	184.12	1583-67-1	2	1	3756.05	3-Fluoro-1,2-benzenedicarboxylic Acid
1,3-Adamantanediacetic Acid	103	5	20.6							20.6	252.31	17768-28-4	2	2	5197.59	1,3-Bis(carboxymethyl)adamantane
3-Aminophthalic Acid	28	1	28				110	5	22	25	181.147	5434-20-8	2	1	4528.68
Bromoterephthalic Acid	145	5	29				566	25	22.64	25.82	245.03	586-35-6	2	1	6326.67
2,2'-Bipyridine-5,5'-dicarboxylic Acid	33	1	33				99	5	19.8	26.4	244.2	1802-30-8	2	2	6446.88
Tetrafluoroterephthalic Acid	32	1	32				106	5	21.2	26.6	238.093	652-36-8	2	1	6333.27	2,3,5,6-Tetrafluorobenzene-1,4-dicarboxylic acid
5-Bromoisophthalic Acid	35	1	35				96	5	19.2	27.1	245.03	23351-91-9	2	1	6640.31	5-Bromobenzene-1,3-dicarboxylic acid
1,2-di(4-pyridyl)ethane	37	1	37				95	5	19	28	184.24	4916-57-8	2	2	5158.72	1,2-Bis(4-pyridyl)ethane
Benzenepentacarboxylic Acid	163	5	32.6				637	25	25.48	29.04	298.16	1585-40-6	2 or 3	1	8658.57
2,5-Dichloroterephthalic Acid	37	1	37				114	5	22.8	29.9	235.02	13799-90-1	2	1	7027.1
1,4-Bis[(1H-imidazol-1-yl)-methyl]benzene	38	1	38				116	5	23.2	30.6	238.29	56643-83-5	2	3	7291.67
4,4'-Sulfonyldibenzoic Acid	162	5	32.4							32.4	306.29	2449-35-6	2	2	9923.8	4,4'-Dicarboxydiphenyl Sulfone
4,4',4''-Nitrilotribenzoic Acid	47	1	47	165	5	33	308	10	30.8	36.9333	377.3	118996-38-6	3	3	13934.9		*Price from Fluorochem
2-Hydroxyterephthalic Acid	46	1	46				147	5	29.4	37.7	182.131	636-94-2	2	1	6866.34	2-hydroxybenzene-1,4-dicarboxylic acid
Benzimidazole-5,6-dicarboxylic acid	68.67	1	68.67	289.44	10	28.944	445.86	25	17.8344	38.4828	206.15	10351-75-4	2	2	7933.23	1H-Benzo[d]imidazole-5,6-dicarboxylic acid	*from SigmaAldrich
2,4,6-Tri(4-pyridyl)-1,3,5-triazine	50	1	50				153	5	30.6	40.3	312.3	42333-78-8	3	3	12585.7
trans,trans-Muconic Acid	41	1	41							41	142.11	3588-17-8	2	1	5826.51	trans,trans-2,4-Hexadienedioic Acid
4,4'-Azodibenzoic Acid	46	1	46				189	5	37.8	41.9	244.2	6813-38-3	2	2	10232	Azobenzene-4,4'-dicarboxylic Acid
1,3,5-Tris[(1H-imidazol1-yl)methyl]benzene	53	1	53				177	5	35.4	44.2	318.38	147951-02-8	3	3	14072.4
1,2-Cyclohexanedicarboxylic Acid	51	1	51				198	5	39.6	45.3	172.18	1687-30-5	2	1	7799.75
3,6-Di(4-pyridyl)-1,2,4,5-tetrazine	59	1	59				181	5	36.2	47.6	236.23	57654-36-1	2	3	11244.5	3,6-Bis(4-pyridyl)-1,2,4,5-tetrazine
Tetrafluoroisophthalic Acid	55	1	55				210	5	42	48.5	238.09	1551-39-9	2	1	11547.4	2,4,5,6-Tetrafluorobenzene-1,3-dicarboxylic acid
2,5-Dimethylterephthalic Acid	278	5	55.6				1084	25	43.36	49.48	194.18	6051-66-7	2	1	9608.03	2,5-Dimethylbenzene-1,4-dicarboxylic acid
1,2,3,4-Cyclobutanetetracarboxylic Acid	50	1	50							50	268.17	53159-92-5	2 or 4	1	13408.5
2,2'-Bipyridine-3,3'-dicarboxylic Acid	62	1	62				191	5	38.2	50.1	244.2	4433-01-6	2	2	12234.4	2,2'-Binicotinic Acid
2,4'-Bipyridyl	65	1	65				177	5	35.4	50.2	156.188	581-47-5	2	2	7840.64	2,4'-Bipyridine
3,3'-Bipyridyl	66	1	66				196	5	39.2	52.6	156.18	581-46-4	2	2	8215.07	3,3'-Bipyridine
1,3,5-Tris(4-carboxyphenyl)benzene	78	1	78				249	5	49.8	63.9	438.44	50446-44-1	3	3	28016.3
Dimethyl 2,2'-Oxydiacetate	72	1	72				320	5	64	68	162.141	7040-23-5	2	1	11025.6	Dimethyl Diglycolate	2,2'-Oxydiacetic Acid Dimethyl Ester
3,6-Di(2-pyridyl)-1,2,4,5-tetrazine	78	1	78				305	5	61	69.5	236.23	1671-87-0	2	3	16418	3,6-Bis(2-pyridyl)-1,2,4,5-tetrazine
2,2'-Bipyridine-6,6'-dicarboxylic Acid	87	1	87				270	5	54	70.5	244.21	4479-74-7	2	2	17216.8
L-Camphoric Acid	73	1	73							73	200.23	560-09-8	2	1	14616.8
N,N'-di(4-pyridyl)-1,4,5,8-naphthalenetetracarboxdiimide	89	1	89				298	5	59.6	74.3	420.38	34151-49-0	2	3	31234.2
4,4'-di(1H-imidazol-1-yl)-1,1'-biphenyl	96	1	96				336	5	67.2	81.6	286.33	855766-92-6	2	3	23364.5	1,1'-(4,4'-Biphenyldiyl)bis(1H-imidazole)
4-(Pyridin-4-yl)benzoic acid	28.6	0.25	114.4				50.6	1	50.6	82.5	199.2	4385-76-6	2	2	16434		*from SigmaAldrich
1,3,5-Tri(1H-imidazol-1-yl)-benzene	100	1	100							100	276.3	528543-96-6	3	3	27630	1,1',1''-Benzene-1,3,5-triyltri(1H-imidazole)
2,2'-Biisonicotinic Acid	14	0.1	140				64	1	64	102	242.19	6813-38-3	2	2	24703.4	2,2'-Bipyridine-4,4'-dicarboxylic Acid
1,3,5-Triethynylbenzene	120	1	120				467	5	93.4	106.7	15.18	7567-63-7	3	1	1619.71
TCPP	14	0.1	140				80	1	80	110	790.773	14609-54-2	4	3	86985	Tetrakis(4-carboxyphenyl)porphyrin	Length 3, but actually much bigger than this!
5,10,15,20-Tetra(4-pyridyl)-porphyrin	127	1	127				495	5	99	113	618.69	16834-13-2	4	3	69912
Anthraquinone-2,3-dicarboxylic Acid	174	1	174							174	296.23	27485-15-0	2	3	51544
2,2'-Bipyrimidyl	45	0.2	225				133	1	133	179	158.16	34671-83-5	2	2	28310.6	2,2'-Bipyrimidine
5,5'-Dibromo-2,2'-bipyridyl	187	1	187							187	313.98	1802-30-8	2	2	58714.3	5,5'-Dibromo-2,2'-bipyridine
bicyclooctane-1,4-dicarboxylic Acid	197	1	197							197	198.22	711-02-4	2	1	39049.3
Decahydro-1,4-naphthalenedicarboxylic Acid	202	1	202							202	226.27	879360-14-2	2	2	45706.5
[1,1'-Biphenyl]-3,4',5-tricarboxylic Acid	202	1	202							202	286.24	677010-20-7	3	2	57820.5
1,4-Di(4-pyridyl)benzene	52	0.2	260				183	1	183	221.5	232.29	113682-56-7	2	3	51452.2	4,4'-(1,4-Phenylene)bispyridine
4,4'-Di(4-pyridyl)biphenyl	52	0.2	260				183	1	183	221.5	308.38	319430-87-0	2	3	68306.2	4,4'-Bis(4-pyridyl)biphenyl
Biphenyl-3,3',5,5'-tetracarboxylic Acid	73	0.2	365							365	330.25	4371-28-2	2 or 4	2	120541	[1,1'-Biphenyl]-3,3',5,5'-tetracarboxylic acid
2,2'-Diamino-4,4'-bithiazole	74	0.2	370							370	198.26	58139-59-6	2	2	73356.2	2,2'-Diamino-4,4'-bis(1,3-thiazole)
2,4,6-Pyridinetricarboxylic acid	160	0.25	640				460	1	460	550	211.128	536-20-9	3	1	116120	Collidinic Acid	*from SigmaAldrich
2,2'-Bipyrazine	63	0.1	630				239	0.5	478	554	158.16	10199-00-5	2	2	87620.6
Tetrakis(4-ethynylphenyl)methane	107	0.1	1070				590	1	590	830	416.52	177991-01-4	4	3	345712
Formic Acid	17	366	0.0464481							0.0464481	46.03	64-18-6	2	1	2.13801	1.22	cost is only in ml so density is used here to calculate mass
Acetic Acid	16	315	0.0507937			1.05g/cm3				0.0507937	60.052	64-19-7	2	1	3.05026	1.05	cost is only in ml so density is used here to calculate mass
															0
															0
															0
															0
															0
